# Supplementary material for: Low-dose mixtures of dietary nutrients ameliorate behavioral deficits in multiple mouse models of autism
Source: PLoS Biol. 2025 Dec 2;23(12):e3003231. doi: 10.1371/journal.pbio.3003231 (PMC12671748; doi:10.1371/journal.pbio.3003231)
Supplement: S1 Data — The second sheet provides sample grouping information, and the third sheet lists all proteins selected for PyWGCNA analysis. Related to Fig 2. The raw data of mass spectrometry are available via the ProteomeXchange Consortium with identifier PXD069666. (XLSX) [file pbio.3003231.s010.xlsx]

## Sheet: raw data
Protein FDR Confidence: Combined	Gene ID	Master	Accession	Description	Gene Symbol	Exp. q-value: Combined	Coverage [%]	Sum PEP Score	# Peptides	# Unique Peptides	MW [kDa]	calc. pI	Abundance Ratio: (TT) / (TH)	Abundance Ratio: (TH) / (WH)	Abundance Ratio: (WT) / (WH)	Abundance Ratio: (TT) / (WT)	Abundance Ratio Adj. P-Value: (TT) / (TH)	Abundance Ratio Adj. P-Value: (TH) / (WH)	Abundance Ratio Adj. P-Value: (WT) / (WH)	Abundance Ratio Adj. P-Value: (TT) / (WT)	Abundance Ratio Variability [%]: (TT) / (TH)	Abundance Ratio Variability [%]: (TH) / (WH)	Abundance Ratio Variability [%]: (WT) / (WH)	Abundance Ratio Variability [%]: (TT) / (WT)	Abundances (Normalized): F13: Sample, 1, TH	Abundances (Normalized): F14: Sample, 2, TH	Abundances (Normalized): F15: Sample, 3, TH	Abundances (Normalized): F16: Sample, 1, TT	Abundances (Normalized): F17: Sample, 2, TT	Abundances (Normalized): F18: Sample, 3, TT	Abundances (Normalized): F19: Sample, 1, WH	Abundances (Normalized): F20: Sample, 2, WH	Abundances (Normalized): F21: Sample, 3, WH	Abundances (Normalized): F22: Sample, 1, WT	Abundances (Normalized): F23: Sample, 2, WT	Abundances (Normalized): F24: Sample, 3, WT	Found in File: [F13]	Found in File: [F14]	Found in File: [F15]	Found in File: [F16]	Found in File: [F17]	Found in File: [F18]	Found in File: [F19]	Found in File: [F20]	Found in File: [F21]	Found in File: [F22]	Found in File: [F23]	Found in File: [F24]	Biological Process
High	A3KGU6; A3KGU8; P16546; Q8K380; Q9CT05	Master Protein	P16546	Spectrin alpha chain, non-erythrocytic 1 OS=Mus musculus OX=10090 GN=Sptan1 PE=1 SV=4	Sptan1	0	81	3839.96	240	240	284.4	5.33	1.03	1.041	1.084	0.98	0.949045	0.928459	0.873299	0.97682	1.05	2.93	2.49	1.71	1.69935e+09	1.6057e+09	1.71903e+09	1.73979e+09	1.86862e+09	1.80037e+09	1.65925e+09	1.53428e+09	1.67031e+09	1.74241e+09	1.74749e+09	1.74941e+09	High	High	High	High	High	High	High	High	High	High	High	High	cell organization and biogenesis
High	A2AFU1; mmu:20742; Q3TEM7; Q5SQL8; Q5SQL9; Q62261; Q9QWJ7	Master Protein	Q62261	Spectrin beta chain, non-erythrocytic 1 OS=Mus musculus OX=10090 GN=Sptbn1 PE=1 SV=2	Sptbn1	0	75	2893.51	186	178	274.1	5.58	1.065	0.972	0.984	1.076	0.863548	0.924977	0.993259	0.715189	8.94	0.73	0.9	8.3	9.7039e+08	8.93518e+08	9.60373e+08	9.52697e+08	1.04899e+09	1.05095e+09	9.90273e+08	9.29299e+08	1.03445e+09	1.00045e+09	9.86526e+08	9.43323e+08	High	High	High	High	High	High	High	High	High	High	High	High	cell cycle OR cell proliferation;cell organization and biogenesis;protein metabolism;other metabolic processes;transport;signal transduction;other biological processes
High	mmu:67300; Q68FD5	Master Protein	Q68FD5	Clathrin heavy chain 1 OS=Mus musculus OX=10090 GN=Cltc PE=1 SV=3	Cltc	0	78	2550.5	120	120	191.4	5.69	1.094	0.932	0.953	0.955	0.744404	0.675951	0.959431	0.925222	6.21	0.6	1.97	3.7	1.96917e+09	1.96822e+09	2.00238e+09	1.99332e+09	2.02206e+09	2.09269e+09	1.98979e+09	1.98227e+09	1.99727e+09	2.10074e+09	2.03596e+09	2.00623e+09	High	High	High	High	High	High	High	High	High	High	High	High	cell cycle OR cell proliferation;cell organization and biogenesis;other metabolic processes;transport;other biological processes
High	E9QM71; mmu:13424; Q9JHU4	Master Protein	Q9JHU4	Cytoplasmic dynein 1 heavy chain 1 OS=Mus musculus OX=10090 GN=Dync1h1 PE=1 SV=2	Dync1h1	0	61	2315.61	229	229	531.7	6.42	0.964	1.017	0.993	0.987	0.97457	0.983063	0.996782	0.98861	7.01	8.1	3.55	1.54	4.81163e+08	4.81892e+08	4.53391e+08	4.784e+08	4.5532e+08	4.98013e+08	4.75023e+08	4.59477e+08	4.73257e+08	4.79016e+08	4.60597e+08	4.89537e+08	High	High	High	High	High	High	High	High	High	High	High	High	cell cycle OR cell proliferation;cell organization and biogenesis;transport;other biological processes
High	E9QLE1; mmu:17756; P20357	Master Protein	P20357	Microtubule-associated protein 2 OS=Mus musculus OX=10090 GN=Map2 PE=1 SV=2	Map2	0	77	2103.82	115	115	199	4.91	0.997	1.073	0.979	1.041	0.994221	0.77475	0.988343	0.879921	1.99	0.05	0.95	2.3	5.27431e+08	5.39752e+08	5.24843e+08	5.22025e+08	5.26602e+08	5.74936e+08	5.21949e+08	4.99071e+08	5.00069e+08	5.13799e+08	5.10131e+08	5.98405e+08	High	High	High	High	High	High	High	High	High	High	High	High	cell organization and biogenesis;developmental processes;other biological processes
High	mmu:109676; Q3TM62; Q3V2X0; Q6PCN2; Q80ZZ7; Q8BNC1; Q8C445; Q8C8R3; Q8CCV0	Master Protein	Q8C8R3	Ankyrin-2 OS=Mus musculus OX=10090 GN=Ank2 PE=1 SV=2	Ank2	0	55	2017.91	140	127	426	5.17	1.034	1.018	1.116	0.969	0.937062	0.982537	0.816818	0.95498	0.8	0.72	6.76	0.4	2.93415e+08	3.00505e+08	2.97278e+08	3.25535e+08	3.11904e+08	3.0567e+08	3.04783e+08	2.92968e+08	2.92558e+08	3.37252e+08	3.19166e+08	3.34713e+08	High	High	High	High	High	High	High	High	High	High	High	High	cell-cell signaling;cell organization and biogenesis;transport;signal transduction;other biological processes
High	mmu:232975; Q6PIC6	Master Protein	Q6PIC6	Sodium/potassium-transporting ATPase subunit alpha-3 OS=Mus musculus OX=10090 GN=Atp1a3 PE=1 SV=1	Atp1a3	0	67	1715.73	72	48	111.6	5.41	1.082	0.954	0.995	1.05	0.793866	0.849728	0.99427	0.840182	1.71	3.91	1.98	5.03	3.25217e+09	3.16125e+09	3.07689e+09	3.43781e+09	3.50354e+09	3.43351e+09	3.24591e+09	3.31646e+09	3.39558e+09	3.36603e+09	3.37925e+09	3.28234e+09	High	High	High	High	High	High	High	High	High	High	High	High	cell organization and biogenesis;transport;signal transduction;other biological processes
High	mmu:22151; Q7TMM9	Master Protein	Q7TMM9	Tubulin beta-2A chain OS=Mus musculus OX=10090 GN=Tubb2a PE=1 SV=1	Tubb2a	0	85	1484.06	38	3	49.9	4.89	1.273	0.494	0.604	1.003	0.0631155	2.53205e-16	0.000951336	0.97682	50.48	16.35	7.77	46.33	3.23465e+09	2.89282e+09	3.04179e+09	3.20882e+09	3.50039e+09	3.85536e+09	3.83062e+09	3.71981e+09	4.01876e+09	3.51077e+09	3.74287e+09	2.85505e+09	High	High	High	High	High	High	High	High	High	High	High	High	cell cycle OR cell proliferation;cell organization and biogenesis;developmental processes
High	E9QMZ3; mmu:12217; O88737; Q6ZQB5	Master Protein	O88737	Protein bassoon OS=Mus musculus OX=10090 GN=Bsn PE=1 SV=4	Bsn	0	47	1467.59	112	110	418.6	7.71	1.089	1.053	1.143	1.021	0.768586	0.88922	0.757998	0.942838	8.76	7.73	10.16	3.88	1.28827e+08	1.40826e+08	1.47701e+08	1.43975e+08	1.54421e+08	1.33666e+08	1.32707e+08	1.27714e+08	1.36265e+08	1.4528e+08	1.47565e+08	1.60482e+08	High	High	High	High	High	High	High	High	High	High	High	High	cell organization and biogenesis;transport;developmental processes;signal transduction;other biological processes
High	mmu:12934; O08553; Q6P5D0	Master Protein	O08553	Dihydropyrimidinase-related protein 2 OS=Mus musculus OX=10090 GN=Dpysl2 PE=1 SV=2	Dpysl2	0	86	1460.15	40	35	62.2	6.38	0.944	0.952	0.895	1.031	0.924641	0.835834	0.84506	0.918893	16.25	2.39	11.32	1.83	2.10177e+09	2.1711e+09	1.88689e+09	1.98097e+09	2.01232e+09	2.04629e+09	2.20333e+09	2.11122e+09	1.99072e+09	2.02576e+09	2.05697e+09	2.04545e+09	High	High	High	High	High	High	High	High	High	High	High	High	cell organization and biogenesis;transport;developmental processes;other biological processes
High	mmu:73710; Q3TG26; Q9CWF2	Master Protein	Q9CWF2	Tubulin beta-2B chain OS=Mus musculus OX=10090 GN=Tubb2b PE=1 SV=1	Tubb2b	0	85	1447.58	38	2	49.9	4.89	1.309	0.771	0.968	1.119	0.0285384	0.000747464	0.979143	0.456151	0.03	28.44	14.48	10.23	4.08027e+07	3.37328e+07	3.60983e+07	4.61438e+07	4.81372e+07	4.80066e+07	4.28139e+07	4.33566e+07	4.01591e+07	3.86433e+07	4.05007e+07	4.46911e+07	High	High	High	High	High	High	High	High	High	High	High	High	cell cycle OR cell proliferation;cell organization and biogenesis;developmental processes;other biological processes
High	mmu:20964; O88935; Q62279; Q8QZT8	Master Protein	O88935	Synapsin-1 OS=Mus musculus OX=10090 GN=Syn1 PE=1 SV=2	Syn1	0	81	1404.14	41	39	74.1	9.8	0.92	1.012	1.12	0.87	0.85096	0.988122	0.810673	0.39965	15.4	0.85	1.18	8.5	9.86434e+08	1.01525e+09	1.04024e+09	1.02463e+09	9.76176e+08	8.02202e+08	9.62865e+08	9.49891e+08	1.0161e+09	1.04781e+09	1.02902e+09	1.12651e+09	High	High	High	High	High	High	High	High	High	High	High	High	cell-cell signaling;cell organization and biogenesis;transport;developmental processes;other biological processes
High	mmu:227613; P05217; P68372; Q3TKF0; Q3UJ73; Q99JZ6	Master Protein	P68372	Tubulin beta-4B chain OS=Mus musculus OX=10090 GN=Tubb4b PE=1 SV=1	Tubb4b	0	84	1393.6	36	1	49.8	4.89	2.035	0.367	0.47	1.021	3.35285e-13	2.53205e-16	1.8935e-08	0.942838	29.78	30.67	44.6	65.79	3.72397e+08	3.61013e+08	2.68832e+08	3.29732e+08	3.77782e+08	4.55636e+08	4.99638e+08	4.81367e+08	5.23593e+08	3.95972e+08	3.90239e+08	2.95756e+08	High	High	High	High	High	High	High	High	High	High	High	High	cell cycle OR cell proliferation;cell organization and biogenesis;other biological processes
High	A2ARN9; mmu:17754; Q3TQM8; Q3TUV8; Q3UHB7; Q9QYR6; Q9QZH9; Q9QZI0; Q9QZI1	Master Protein	Q9QYR6	Microtubule-associated protein 1A OS=Mus musculus OX=10090 GN=Map1a PE=1 SV=2	Map1a	0	53	1377.2	104	102	300	5	1.006	1.044	1.104	0.941	0.985408	0.918343	0.83024	0.861483	0.66	5.75	4.23	4.2	3.47271e+08	3.45269e+08	3.50397e+08	3.54505e+08	3.50446e+08	3.58679e+08	3.55731e+08	3.38327e+08	3.41688e+08	3.65755e+08	3.74889e+08	3.94454e+08	High	High	High	High	High	High	High	High	High	High	High	High	cell organization and biogenesis;transport;developmental processes;other biological processes
High	E9QM11; mmu:17755; P14873	Master Protein	P14873	Microtubule-associated protein 1B OS=Mus musculus OX=10090 GN=Map1b PE=1 SV=2	Map1b	0	58	1351.68	98	96	270.1	4.83	1.063	0.983	0.981	1.057	0.869991	0.967164	0.990381	0.809435	2.08	0.94	7.43	0.31	1.92373e+08	1.94626e+08	1.88557e+08	1.93682e+08	1.99482e+08	2.09037e+08	2.01964e+08	1.9813e+08	1.88822e+08	2.00678e+08	1.87739e+08	1.92386e+08	High	High	High	High	High	High	High	High	High	High	High	High	cell organization and biogenesis;stress response;transport;developmental processes;other biological processes
High	B1B178; mmu:22154; P05218; P99024; Q3TFB6; Q3THH9; Q3TIL1; Q3UAV4; Q3UF52; Q8WUC1; Q9CY33	Master Protein	P99024	Tubulin beta-5 chain OS=Mus musculus OX=10090 GN=Tubb5 PE=1 SV=1	Tubb5	0	84	1347.93	36	5	49.6	4.89	1.049	0.577	0.925	1.026	0.90128	2.53205e-16	0.915459	0.933876	17.54	14.95	15.18	35.46	2.4484e+08	2.25687e+08	2.29863e+08	2.52967e+08	2.47375e+08	2.72587e+08	2.63108e+08	2.64438e+08	2.47376e+08	2.56176e+08	2.67074e+08	2.32177e+08	High	High	High	High	High	High	High	High	High	High	High	High	cell cycle OR cell proliferation;cell organization and biogenesis;other biological processes
High	mmu:22153; Q62364; Q80Y54; Q9D6F9	Master Protein	Q9D6F9	Tubulin beta-4A chain OS=Mus musculus OX=10090 GN=Tubb4a PE=1 SV=3	Tubb4a	0	85	1289.53	34	8	49.6	4.88	1.28	0.877	0.911	1.11	0.053259	0.236575	0.897335	0.51855	23.63	1.55	6.75	8.33	2.01181e+08	1.97636e+08	1.9633e+08	2.12402e+08	1.97887e+08	2.10707e+08	2.23552e+08	2.16256e+08	2.04558e+08	2.07696e+08	2.03179e+08	1.95249e+08	High	High	High	High	High	High	High	High	High	High	High	High	cell cycle OR cell proliferation;cell organization and biogenesis;other biological processes
High	A2ARS2; A2ARS3; A2ARS4; mmu:20910; O08599; Q5WAC6; Q8VD51	Master Protein	O08599	Syntaxin-binding protein 1 OS=Mus musculus OX=10090 GN=Stxbp1 PE=1 SV=2	Stxbp1	0	87	1271.6	57	57	67.5	6.96	0.981	0.941	0.98	0.891	0.991959	0.746155	0.989653	0.548189	6.03	2.81	8.67	5.13	1.04558e+09	1.05011e+09	1.08921e+09	1.02302e+09	1.00395e+09	1.00031e+09	1.04976e+09	1.00973e+09	1.06225e+09	1.07792e+09	1.06966e+09	1.10372e+09	High	High	High	High	High	High	High	High	High	High	High	High	cell adhesion;cell-cell signaling;cell organization and biogenesis;stress response;transport;developmental processes;other biological processes
High	mmu:22142; P02551; P05210; P05212; P68369; Q3TGF0; Q3TIW2; Q3TPJ1; Q3ULN1; Q5XJF8	Master Protein	P68369	Tubulin alpha-1A chain OS=Mus musculus OX=10090 GN=Tuba1a PE=1 SV=1	Tuba1a	0	82	1266.31	37	2	50.1	5.06	1.007	0.947	0.894	0.94	0.984404	0.79962	0.841172	0.856233	3.25	6.71	9.09	10.97	5.95719e+09	6.14674e+09	6.04791e+09	6.42969e+09	5.55056e+09	5.59547e+09	5.69237e+09	5.86812e+09	5.59281e+09	5.59976e+09	5.92448e+09	6.721e+09	High	High	High	High	High	High	High	High	High	High	High	High	cell cycle OR cell proliferation;cell organization and biogenesis;other biological processes
High	E9QN87; mmu:18810; Q6S384; Q6S389; Q6S394; Q9CS65; Q9QUT2; Q9QXQ8; Q9QXQ9; Q9QXR0; Q9QXR1; Q9QXR2; Q9QXR3; Q9QXR4; Q9QXR5; Q9QXR6; Q9QXR7; Q9QXR8; Q9QXR9; Q9QXS0; Q9QXS1; Q9QXS2; Q9QXS3	Master Protein	Q9QXS1	Plectin OS=Mus musculus OX=10090 GN=Plec PE=1 SV=3	Plec	0	46	1253.32	161	158	533.9	5.96	1.022	1.026	1.109	0.973	0.970123	0.978049	0.825644	0.966079	2.85	3.89	4.56	2.52	3.36715e+08	3.37026e+08	3.67832e+08	3.49481e+08	3.43506e+08	3.32716e+08	3.12545e+08	3.02569e+08	3.25322e+08	3.4263e+08	3.35405e+08	3.65727e+08	High	High	High	High	High	High	High	High	High	High	High	High	cell cycle OR cell proliferation;cell organization and biogenesis;other metabolic processes;stress response;developmental processes;other biological processes
High	mmu:98660; Q6PIE5; Q80UZ8	Master Protein	Q6PIE5	Sodium/potassium-transporting ATPase subunit alpha-2 OS=Mus musculus OX=10090 GN=Atp1a2 PE=1 SV=1	Atp1a2	0	60	1248.36	71	47	112.1	5.55	1.043	0.967	1.031	0.979	0.919397	0.909957	0.958127	0.97682	7.77	8.68	3.7	5.99	3.98803e+08	3.87753e+08	3.57128e+08	4.19884e+08	4.16747e+08	4.05207e+08	3.839e+08	3.86327e+08	4.02114e+08	4.2229e+08	4.32287e+08	3.96549e+08	High	High	High	High	High	High	High	High	High	High	High	High	other metabolic processes;stress response;transport;developmental processes;other biological processes
High	mmu:11429; Q3UDK9; Q3ULG9; Q3UNH7; Q505P4; Q99KI0	Master Protein	Q99KI0	Aconitate hydratase, mitochondrial OS=Mus musculus OX=10090 GN=Aco2 PE=1 SV=1	Aco2	0	67	1200.73	56	56	85.4	7.93	1.015	1.004	1.105	0.969	0.978255	0.998037	0.829807	0.95498	6.79	3.92	2.48	1.92	8.32595e+08	7.94546e+08	8.62579e+08	8.18093e+08	8.78435e+08	8.29339e+08	8.06665e+08	8.15536e+08	7.90041e+08	8.22674e+08	8.49195e+08	8.39243e+08	High	High	High	High	High	High	High	High	High	High	High	High	other metabolic processes;stress response;developmental processes
High	mmu:18746; P52480; Q3TBV8; Q3TBW5; Q3TC59; Q3U1X3; Q3U5P6; Q4VC20; Q64484; Q91YI8; Q9CWB1	Master Protein	P52480	Pyruvate kinase PKM OS=Mus musculus OX=10090 GN=Pkm PE=1 SV=4	Pkm	0	82	1163.48	47	47	57.8	7.47	0.944	0.998	0.949	0.968	0.923487	0.983063	0.953543	0.952585	0.84	6.58	1.4	1.44	1.23345e+09	1.27437e+09	1.33102e+09	1.21323e+09	1.22507e+09	1.23471e+09	1.24917e+09	1.23296e+09	1.22282e+09	1.21633e+09	1.22914e+09	1.33684e+09	High	High	High	High	High	High	High	High	High	High	High	High	other metabolic processes;developmental processes;other biological processes
High	mmu:22152; Q3UF42; Q5I036; Q9ERD7	Master Protein	Q9ERD7	Tubulin beta-3 chain OS=Mus musculus OX=10090 GN=Tubb3 PE=1 SV=1	Tubb3	0	82	1149.13	33	14	50.4	4.93	1.232	0.77	1.011	0.952	0.140477	0.000695333	0.979143	0.912363	26.59	3.92	0.39	8.17	4.12012e+08	4.60626e+08	5.04538e+08	5.49221e+08	4.05828e+08	4.17963e+08	4.34558e+08	4.57852e+08	3.89441e+08	5.0352e+08	5.28386e+08	5.06596e+08	High	High	High	High	High	High	High	High	High	High	High	High	cell cycle OR cell proliferation;cell organization and biogenesis;developmental processes;signal transduction
High	A2AN50; A2AN51; A2AN54; A2AN55; mmu:13429; P39053; Q3UNM1; Q5DTN7; Q61358; Q61359; Q61360; Q6PDM5; Q8JZZ4; Q9CSY7; Q9QXX1	Master Protein	P39053	Dynamin-1 OS=Mus musculus OX=10090 GN=Dnm1 PE=1 SV=2	Dnm1	0	71	1135.01	62	48	97.7	7.74	0.984	0.974	0.965	0.973	0.992729	0.929475	0.975101	0.966566	1.01	0.59	3.27	8.38	7.4406e+08	7.30847e+08	7.45296e+08	7.29151e+08	7.11341e+08	7.24131e+08	7.22997e+08	7.03739e+08	7.63753e+08	7.43795e+08	7.061e+08	7.25817e+08	High	High	High	High	High	High	High	High	High	High	High	High	cell organization and biogenesis;other metabolic processes;transport;other biological processes
High	mmu:11947; P56480; Q0QEP4; Q3TFD7; Q3TIP9; Q3TK44; Q3TWD5; Q3TX28; Q3U6U4; Q3U774; Q3UB69; Q3UF69; Q8CI65; Q8VEJ5; Q9CTI7; Q9CWX7	Master Protein	P56480	ATP synthase subunit beta, mitochondrial OS=Mus musculus OX=10090 GN=Atp5f1b PE=1 SV=2	Atp5f1b	0	76	1122.09	31	31	56.3	5.34	1.016	0.979	0.781	0.995	0.977727	0.950591	0.398984	0.992525	0.99	1.37	10.02	14.62	1.12053e+09	1.15979e+09	1.08039e+09	1.15389e+09	1.11035e+09	1.17094e+09	1.15364e+09	1.17226e+09	1.13442e+09	1.1463e+09	1.06664e+09	1.19339e+09	High	High	High	High	High	High	High	High	High	High	High	High	other metabolic processes;transport;developmental processes;other biological processes
High	A2A646; mmu:18195; P46460; Q8BQ65; Q8C3R2; Q8CCT9; Q8CEF0; Q923C6	Master Protein	P46460	Vesicle-fusing ATPase OS=Mus musculus OX=10090 GN=Nsf PE=1 SV=2	Nsf	0	81	1113.81	65	65	82.6	6.95	1.053	0.971	0.886	0.952	0.901142	0.923837	0.829807	0.912363	3.57	0.54	4.67	4.21	9.35778e+08	9.03897e+08	8.16001e+08	9.37305e+08	9.4056e+08	9.52446e+08	9.41092e+08	9.47726e+08	9.42214e+08	9.72872e+08	9.34532e+08	9.43988e+08	High	High	High	High	High	High	High	High	High	High	High	High	cell organization and biogenesis;transport;other biological processes
High	mmu:11928; Q8VDN2; Q91Z09	Master Protein	Q8VDN2	Sodium/potassium-transporting ATPase subunit alpha-1 OS=Mus musculus OX=10090 GN=Atp1a1 PE=1 SV=1	Atp1a1	0	53	1092.79	57	34	112.9	5.45	1.08	0.936	0.988	0.986	0.803904	0.70168	0.999478	0.985745	4.1	1.93	6.52	15.32	4.03881e+08	3.87476e+08	3.92678e+08	4.27425e+08	4.41917e+08	4.0506e+08	4.10191e+08	3.9942e+08	4.06214e+08	4.20683e+08	4.09549e+08	4.25642e+08	High	High	High	High	High	High	High	High	High	High	High	High	other metabolic processes;transport;other biological processes
High	mmu:11461; P02570; P60710; P70514; P99021; Q11211; Q3TI89; Q3TVP6; Q64316; Q6ZWM3	Master Protein	P60710	Actin, cytoplasmic 1 OS=Mus musculus OX=10090 GN=Actb PE=1 SV=1	Actb	0	89	1084	30	1	41.7	5.48	1.192	0.7	0.919	1.029	0.268143	6.23988e-07	0.90497	0.926369	9.92	3.9	5.52	14.27	6.2359e+09	6.00151e+09	6.14791e+09	6.41672e+09	6.75702e+09	6.62709e+09	6.35178e+09	6.08163e+09	7.13298e+09	6.4381e+09	6.67378e+09	6.62434e+09	High	High	High	High	High	High	High	High	High	High	High	High	cell organization and biogenesis;transport;developmental processes;other biological processes
High	mmu:11674; P05064	Master Protein	P05064	Fructose-bisphosphate aldolase A OS=Mus musculus OX=10090 GN=Aldoa PE=1 SV=2	Aldoa	0	87	1074.86	33	28	39.3	8.09	1.041	0.939	1.06	0.91	0.925614	0.730146	0.915359	0.691078	2.85	7.34	0.07	1.5	1.45758e+09	1.45553e+09	1.66524e+09	1.48488e+09	1.53608e+09	1.51042e+09	1.65315e+09	1.56047e+09	1.56775e+09	1.62199e+09	1.60646e+09	1.63376e+09	High	High	High	High	High	High	High	High	High	High	High	High	cell organization and biogenesis;other metabolic processes;other biological processes
High	mmu:77579; Q5SV63; Q61879	Master Protein	Q61879	Myosin-10 OS=Mus musculus OX=10090 GN=Myh10 PE=1 SV=2	Myh10	0	56	1060.69	102	82	228.9	5.54	0.985	1.085	1.079	1.006	0.994153	0.688903	0.882108	0.973113	3.29	5.57	18.29	13.02	1.7389e+08	1.8237e+08	1.80934e+08	1.81201e+08	1.70721e+08	1.80862e+08	1.68973e+08	1.65342e+08	1.64729e+08	1.64513e+08	1.75448e+08	1.99489e+08	High	High	High	High	High	High	High	High	High	High	High	High	cell adhesion;cell cycle OR cell proliferation;cell organization and biogenesis;stress response;transport;developmental processes;other biological processes
High	mmu:11964; P50516; Q3TKS0; Q3U5W3; Q3U777; Q3UDZ9; Q3US31; Q8CHX2	Master Protein	P50516	V-type proton ATPase catalytic subunit A OS=Mus musculus OX=10090 GN=Atp6v1a PE=1 SV=2	Atp6v1a	0	89	1056.91	50	50	68.3	5.58	1.092	0.917	0.922	0.923	0.755628	0.561632	0.906863	0.761658	0.14	0.78	0.1	17.86	6.28608e+08	6.12649e+08	6.2236e+08	6.18997e+08	6.74692e+08	6.64433e+08	6.64924e+08	6.56106e+08	6.49043e+08	6.83679e+08	6.83417e+08	6.32175e+08	High	High	High	High	High	High	High	High	High	High	High	High	other metabolic processes;transport;other biological processes
High	mmu:20965; Q64332; Q6NZR0; Q9QWV7	Master Protein	Q64332	Synapsin-2 OS=Mus musculus OX=10090 GN=Syn2 PE=1 SV=2	Syn2	0	71	1050.67	30	27	63.3	8.43	0.868	1.019	0.915	0.954	0.556646	0.982263	0.901779	0.920476	5.59	0.99	9.09	7.77	6.60724e+08	7.21908e+08	6.8978e+08	6.39193e+08	6.53547e+08	5.60477e+08	6.38737e+08	6.42643e+08	6.69623e+08	6.52412e+08	6.27387e+08	7.2228e+08	High	High	High	High	High	High	High	High	High	High	High	High	cell-cell signaling;transport
High	mmu:15519; P07901	Master Protein	P07901	Heat shock protein HSP 90-alpha OS=Mus musculus OX=10090 GN=Hsp90aa1 PE=1 SV=4	Hsp90aa1	0	66	1021.91	63	46	84.7	5.01	0.973	0.97	0.932	1.038	0.982346	0.917248	0.920485	0.893864	11.31	1.14	6.87	0.59	8.71754e+08	8.76622e+08	7.75822e+08	8.53994e+08	8.52177e+08	8.41622e+08	8.30109e+08	8.39269e+08	8.31017e+08	7.9672e+08	8.44898e+08	8.74008e+08	High	High	High	High	High	High	High	High	High	High	High	High	cell organization and biogenesis;DNA metabolism;other metabolic processes;stress response;transport;developmental processes;other biological processes
High	mmu:11966; O09045; P50517; P62814; Q3TG74; Q3TL62; Q3TVK6; Q3TWR0; Q3U791; Q3U7C8; Q3U9Z0; Q3UAW7	Master Protein	P62814	V-type proton ATPase subunit B, brain isoform OS=Mus musculus OX=10090 GN=Atp6v1b2 PE=1 SV=1	Atp6v1b2	0	87	1013.37	41	41	56.5	5.81	1.018	0.93	0.886	0.974	0.976868	0.667994	0.829807	0.967632	2.22	6.11	2.02	1.8	4.44086e+08	4.5777e+08	4.69978e+08	4.6777e+08	4.6761e+08	4.62804e+08	4.68869e+08	4.74937e+08	4.52625e+08	4.80034e+08	4.49001e+08	4.86727e+08	High	High	High	High	High	High	High	High	High	High	High	High	other metabolic processes;transport
High	mmu:22145; P05215; P68368; Q3TY31	Master Protein	P68368	Tubulin alpha-4A chain OS=Mus musculus OX=10090 GN=Tuba4a PE=1 SV=1	Tuba4a	0	79	1000.54	36	13	49.9	5.06	0.738	0.927	0.811	1.092	0.016117	0.64564	0.569481	0.621317	9.25	41.37	10.76	2.35	6.21708e+08	6.57012e+08	6.62589e+08	5.90566e+08	4.42478e+08	4.47612e+08	5.76175e+08	6.31117e+08	4.89208e+08	5.07414e+08	5.46101e+08	5.3055e+08	High	High	High	High	High	High	High	High	High	High	High	High	cell cycle OR cell proliferation;cell organization and biogenesis
High	mmu:71770; Q80XJ4; Q9DBG3	Master Protein	Q9DBG3	AP-2 complex subunit beta OS=Mus musculus OX=10090 GN=Ap2b1 PE=1 SV=1	Ap2b1	0	72	983.602	63	39	104.5	5.38	0.953	0.991	0.96	0.928	0.948205	0.980426	0.965563	0.797471	7.72	1.17	6.12	4.46	4.84764e+08	4.88402e+08	4.98493e+08	4.67541e+08	4.88872e+08	4.75524e+08	4.69632e+08	4.7756e+08	4.51336e+08	4.69332e+08	4.71408e+08	4.86342e+08	High	High	High	High	High	High	High	High	High	High	High	High	cell organization and biogenesis;other metabolic processes;transport;developmental processes;other biological processes
High	A2AMA8; mmu:14567; P50396; Q3TBI9; Q8VHM3; Q91Y71; Q91Z41; Q96CX5	Master Protein	P50396	Rab GDP dissociation inhibitor alpha OS=Mus musculus OX=10090 GN=Gdi1 PE=1 SV=3	Gdi1	0	91	961.027	43	36	50.5	5.08	1.098	0.919	0.884	0.97	0.733575	0.586432	0.825644	0.95703	3.94	2.64	19.8	3.95	3.70796e+08	3.79288e+08	3.76317e+08	3.35962e+08	3.88547e+08	4.08701e+08	4.01659e+08	3.99497e+08	3.65668e+08	3.72054e+08	3.67053e+08	3.61381e+08	High	High	High	High	High	High	High	High	High	High	High	High	cell organization and biogenesis;transport;developmental processes;signal transduction;other biological processes
High	B0V2P4; Q3TNY5; Q69ZX5; Q8BPN8; Q8CCU3	Master Protein	Q8BPN8	DmX-like protein 2 OS=Mus musculus OX=10090 GN=Dmxl2 PE=1 SV=3	Dmxl2	0	45	952.012	86	86	338	6.42	1.051	0.997	1.089	1.004	0.901142	0.983063	0.860562	0.976804	3.98	12.58	1.08	6.02	1.16739e+08	1.17664e+08	1.21771e+08	1.23462e+08	1.25146e+08	1.21192e+08	1.09903e+08	1.12326e+08	1.16279e+08	1.23112e+08	1.18328e+08	1.3029e+08	High	High	High	High	High	High	High	High	High	High	High	High	cell-cell signaling;other biological processes
High	A6H6S6; mmu:22201; P31253; Q02053; Q542H8	Master Protein	Q02053	Ubiquitin-like modifier-activating enzyme 1 OS=Mus musculus OX=10090 GN=Uba1 PE=1 SV=1	Uba1	0	77	947.32	55	55	117.7	5.66	0.967	1.026	0.971	1.016	0.977727	0.978049	0.979143	0.953892	5.55	2.03	4.64	7.69	2.67113e+08	2.6317e+08	2.59732e+08	2.68485e+08	2.53053e+08	2.58858e+08	2.45362e+08	2.50917e+08	2.40603e+08	2.45333e+08	2.53586e+08	2.70096e+08	High	High	High	High	High	High	High	High	High	High	High	High	protein metabolism;other metabolic processes;stress response
High	mmu:12709; Q04447; Q3KQP4; Q3TKI3; Q3U5P5; Q3UF71; Q9CXK6	Master Protein	Q04447	Creatine kinase B-type OS=Mus musculus OX=10090 GN=Ckb PE=1 SV=1	Ckb	0	88	939.097	27	26	42.7	5.67	1.027	0.955	0.878	0.942	0.958082	0.85415	0.816598	0.865293	6.19	7.25	0.46	3.46	6.92095e+08	7.13173e+08	6.76767e+08	7.41653e+08	6.31143e+08	6.54339e+08	6.4771e+08	6.50278e+08	6.42946e+08	6.48869e+08	6.71655e+08	7.10978e+08	High	High	High	High	High	High	High	High	High	High	High	High	other metabolic processes;developmental processes;other biological processes
High	A6H6A8; mmu:14433; P16858; Q0QEU0; Q3THM2; Q3TUI2; Q3UMT2; Q4V783; Q569X2; Q569X5; Q5U410	Master Protein	P16858	Glyceraldehyde-3-phosphate dehydrogenase OS=Mus musculus OX=10090 GN=Gapdh PE=1 SV=2	Gapdh	0	85	913.169	24	21	35.8	8.25	0.981	0.919	0.855	0.954	0.991959	0.579407	0.744643	0.920476	1.73	0.72	5.06	3.69	1.81072e+09	1.90035e+09	1.84048e+09	1.85208e+09	1.53896e+09	1.71494e+09	2.08831e+09	1.88951e+09	1.97324e+09	1.82409e+09	1.82507e+09	1.69255e+09	High	High	High	High	High	High	High	High	High	High	High	High	cell organization and biogenesis;protein metabolism;other metabolic processes;stress response;signal transduction;other biological processes
High	mmu:15481; P08109; P12225; P63017; Q3U6R0; Q3U764; Q3U7D7; Q3U7E2; Q3U9B4; Q3U9G0; Q3UGM0; Q5FWJ6; Q62373; Q62374; Q62375; Q6NZD0	Master Protein	P63017	Heat shock cognate 71 kDa protein OS=Mus musculus OX=10090 GN=Hspa8 PE=1 SV=1	Hspa8	0	80	909.15	49	35	70.8	5.52	1.047	1.023	1.079	0.96	0.907486	0.979659	0.882283	0.934381	1	3.62	6.66	6.53	1.42951e+09	1.42724e+09	1.36299e+09	1.53392e+09	1.40298e+09	1.44855e+09	1.40757e+09	1.45931e+09	1.44608e+09	1.50828e+09	1.49583e+09	1.59105e+09	High	High	High	High	High	High	High	High	High	High	High	High	cell organization and biogenesis;protein metabolism;RNA metabolism OR transcription;other metabolic processes;stress response;transport;other biological processes
High	mmu:12322; P11798; Q61284; Q6ZWN4	Master Protein	P11798	Calcium/calmodulin-dependent protein kinase type II subunit alpha OS=Mus musculus OX=10090 GN=Camk2a PE=1 SV=2	Camk2a	0	73	907.591	34	25	54.1	7.08	1.027	0.861	0.973	0.981	0.958082	0.143959	0.980514	0.980311	6.37	6.83	3.6	7.24	1.2612e+09	1.16001e+09	1.24495e+09	1.15908e+09	1.54511e+09	1.41644e+09	1.42502e+09	1.305e+09	1.42042e+09	1.30539e+09	1.29687e+09	1.19085e+09	High	High	High	High	High	High	High	High	High	High	High	High	cell cycle OR cell proliferation;cell organization and biogenesis;protein metabolism;other metabolic processes;stress response;transport;developmental processes;signal transduction;other biological processes
High	mmu:15516; O89078; P11499; Q3UIQ7	Master Protein	P11499	Heat shock protein HSP 90-beta OS=Mus musculus OX=10090 GN=Hsp90ab1 PE=1 SV=3	Hsp90ab1	0	67	889.851	58	39	83.2	5.03	0.958	0.999	0.905	1.046	0.960102	0.986715	0.875006	0.856569	7.7	3.81	9.73	5.11	4.26941e+08	4.17869e+08	3.9813e+08	3.99032e+08	4.07587e+08	4.26218e+08	4.14925e+08	4.23702e+08	4.11556e+08	3.8889e+08	3.87621e+08	4.0986e+08	High	High	High	High	High	High	High	High	High	High	High	High	cell organization and biogenesis;DNA metabolism;other metabolic processes;stress response;developmental processes;other biological processes
High	mmu:13806; mmu:433182; P17182; Q99KT7; Q9DCY7	Master Protein	P17182	Alpha-enolase OS=Mus musculus OX=10090 GN=Eno1 PE=1 SV=3	Eno1	0	79	880.427	34	30	47.1	6.8	0.925	1.016	1.081	0.883	0.87281	0.983063	0.87847	0.490982	2.08	11.94	18.71	13.95	1.52336e+09	1.59822e+09	1.65857e+09	1.50058e+09	1.45719e+09	1.36594e+09	1.53721e+09	1.55751e+09	1.4233e+09	1.50211e+09	1.53955e+09	1.58629e+09	High	High	High	High	High	High	High	High	High	High	High	High	other metabolic processes;developmental processes;other biological processes
High	G5E829; mmu:67972	Master Protein	G5E829	Plasma membrane calcium-transporting ATPase 1 OS=Mus musculus OX=10090 GN=Atp2b1 PE=1 SV=1	Atp2b1	0	51	879.873	59	33	134.7	5.91	1.047	0.98	1.101	0.968	0.908688	0.951252	0.83024	0.954454	14.11	1.87	3.54	7.93	2.65784e+08	2.63046e+08	3.06251e+08	2.91084e+08	3.07694e+08	2.84689e+08	2.68122e+08	2.57063e+08	2.80756e+08	2.87941e+08	2.99624e+08	2.94916e+08	High	High	High	High	High	High	High	High	High	High	High	High	stress response;transport;developmental processes;other biological processes
High	E9QK94; mmu:26875; Q8CF91; Q8CF92; Q9QYX6; Q9QYX7; Q9QZJ0	Master Protein	Q9QYX7	Protein piccolo OS=Mus musculus OX=10090 GN=Pclo PE=1 SV=4	Pclo	0	31	861.299	89	87	550.5	6.51	0.999	1.164	1.17	0.953	0.992191	0.192436	0.687126	0.91477	23.36	0.27	1.14	9.6	5.29068e+07	5.57158e+07	6.22062e+07	6.02022e+07	5.59053e+07	5.39489e+07	5.09487e+07	4.94259e+07	5.18894e+07	6.05908e+07	5.84851e+07	6.43558e+07	High	High	High	High	High	High	High	High	High	High	High	High	cell-cell signaling;cell organization and biogenesis;transport;developmental processes;signal transduction;other biological processes
High	mmu:17760; O55129; O70586; O70587; Q78DV4; Q78DV5; Q7TSJ2	Master Protein	Q7TSJ2	Microtubule-associated protein 6 OS=Mus musculus OX=10090 GN=Map6 PE=1 SV=2	Map6	0	78	838.363	63	63	96.4	9.5	0.905	1.104	1.014	1.012	0.780602	0.569318	0.978217	0.964482	0.19	7.94	4.93	0.62	2.40765e+08	2.51376e+08	2.41632e+08	2.33515e+08	2.35113e+08	2.16474e+08	2.28186e+08	2.32121e+08	2.4633e+08	2.40622e+08	2.42287e+08	2.57895e+08	High	High	High	High	High	High	High	High	High	High	High	High	cell organization and biogenesis;transport;developmental processes;other biological processes
High	mmu:12805; P12960; Q6NXV7; Q8BR42; Q8C6A0	Master Protein	P12960	Contactin-1 OS=Mus musculus OX=10090 GN=Cntn1 PE=1 SV=1	Cntn1	0	61	837.917	51	51	113.3	6.16	1.068	0.975	1.075	1.03	0.850713	0.932185	0.897335	0.921103	9.57	4.84	4.9	2.74	2.49174e+08	2.20096e+08	2.51477e+08	2.62498e+08	2.86392e+08	2.76095e+08	2.4406e+08	2.36984e+08	2.52162e+08	2.7635e+08	2.83104e+08	2.45219e+08	High	High	High	High	High	High	High	High	High	High	High	High	cell adhesion;cell organization and biogenesis;developmental processes;signal transduction;other biological processes
High	mmu:12933; O08554; O35097; P97427	Master Protein	P97427	Dihydropyrimidinase-related protein 1 OS=Mus musculus OX=10090 GN=Crmp1 PE=1 SV=1	Crmp1	0	77	833.13	31	25	62.1	7.12	1.057	0.975	0.944	1	0.891715	0.932185	0.946905	0.985075	13.98	7.44	21.39	3.42	2.42924e+08	2.38325e+08	2.34333e+08	2.4495e+08	2.47409e+08	2.69936e+08	2.63357e+08	2.44891e+08	2.35611e+08	2.39836e+08	2.32228e+08	2.43717e+08	High	High	High	High	High	High	High	High	High	High	High	High	cell organization and biogenesis;developmental processes;signal transduction;other biological processes
High	mmu:15510; P19226; P19227; P63038; P97602; Q3KQP2; Q3UIP0; Q8C2C7; Q8VEF4	Master Protein	P63038	60 kDa heat shock protein, mitochondrial OS=Mus musculus OX=10090 GN=Hspd1 PE=1 SV=1	Hspd1	0	81	823.593	43	43	60.9	6.18	0.95	1.035	0.896	0.923	0.937062	0.949584	0.85096	0.762645	2.84	1.49	1.93	2.17	3.77344e+08	3.81394e+08	3.82644e+08	3.64539e+08	3.57778e+08	3.60934e+08	3.48593e+08	3.69162e+08	3.65662e+08	3.6554e+08	3.78575e+08	3.9914e+08	High	High	High	High	High	High	High	High	High	High	High	High	cell cycle OR cell proliferation;cell organization and biogenesis;DNA metabolism;other metabolic processes;stress response;transport;developmental processes;signal transduction;other biological processes
High	mmu:269523; Q01853; Q3TFH9; Q3TIM2; Q3TXN9; Q6PI18; Q8BSR6; Q8CEG4	Master Protein	Q01853	Transitional endoplasmic reticulum ATPase OS=Mus musculus OX=10090 GN=Vcp PE=1 SV=4	Vcp	0	84	819.795	63	63	89.3	5.26	0.984	1.022	1.019	0.977	0.992191	0.979659	0.967535	0.968552	0.72	0.64	12.17	9.24	2.21081e+08	2.17708e+08	2.21968e+08	2.10687e+08	2.11138e+08	2.17696e+08	2.11476e+08	2.16486e+08	2.00696e+08	2.08741e+08	2.1078e+08	2.25433e+08	High	High	High	High	High	High	High	High	High	High	High	High	cell cycle OR cell proliferation;cell organization and biogenesis;protein metabolism;DNA metabolism;other metabolic processes;stress response;transport;other biological processes
High	Q61316	Master Protein	Q61316	Heat shock 70 kDa protein 4 OS=Mus musculus OX=10090 GN=Hspa4 PE=1 SV=1	Hspa4	0	70	817.813	51	48	94.1	5.24	0.945	1.035	1.027	0.971	0.926853	0.94602	0.959431	0.96267	0.99	2.49	10.84	4.88	1.59403e+08	1.60532e+08	1.58287e+08	1.52665e+08	1.62456e+08	1.6343e+08	1.52315e+08	1.55461e+08	1.487e+08	1.55427e+08	1.54284e+08	1.56682e+08	High	High	High	High	High	High	High	High	High	High	High	High	cell organization and biogenesis;stress response;transport;other biological processes
High	mmu:11772; P17427; Q8C2J5; Q921V0	Master Protein	P17427	AP-2 complex subunit alpha-2 OS=Mus musculus OX=10090 GN=Ap2a2 PE=1 SV=2	Ap2a2	0	64	810.1	50	38	104	6.93	1.016	0.998	0.915	0.966	0.977727	0.983063	0.903796	0.947537	8.34	3.85	1.03	10.51	2.25322e+08	2.30193e+08	2.32541e+08	2.15691e+08	2.20553e+08	2.2727e+08	2.24013e+08	2.23599e+08	2.18127e+08	2.28019e+08	2.22988e+08	2.40712e+08	High	High	High	High	High	High	High	High	High	High	High	High	transport;other biological processes
High	mmu:109711; Q7TPR4	Master Protein	Q7TPR4	Alpha-actinin-1 OS=Mus musculus OX=10090 GN=Actn1 PE=1 SV=1	Actn1	0	77	808.31	57	36	103	5.38	1.137	1.045	1.17	1.053	0.534191	0.917248	0.687126	0.825094	17.15	0.36	3.73	20.02	1.96101e+08	1.70701e+08	1.89492e+08	1.93514e+08	2.28469e+08	2.14934e+08	1.86794e+08	1.80268e+08	2.02592e+08	2.16868e+08	2.12906e+08	1.95213e+08	High	High	High	High	High	High	High	High	High	High	High	High	cell adhesion;cell organization and biogenesis;developmental processes;other biological processes
High	mmu:13807; P17183	Master Protein	P17183	Gamma-enolase OS=Mus musculus OX=10090 GN=Eno2 PE=1 SV=2	Eno2	0	82	799.599	31	27	47.3	5.11	0.892	0.95	0.872	0.974	0.711929	0.824692	0.801327	0.967632	3.99	10.18	12.2	11.12	5.72238e+08	6.29303e+08	6.12183e+08	5.37771e+08	5.42311e+08	5.63977e+08	5.87891e+08	6.26828e+08	5.31091e+08	5.42812e+08	5.46318e+08	5.4165e+08	High	High	High	High	High	High	High	High	High	High	High	High	other metabolic processes;other biological processes
High	B1ATU8; mmu:14104; P19096; Q6PB72; Q8C4Z0; Q9EQR0	Master Protein	P19096	Fatty acid synthase OS=Mus musculus OX=10090 GN=Fasn PE=1 SV=2	Fasn	0	55	794.916	88	88	272.3	6.58	1.017	1.023	1.083	0.989	0.977727	0.979659	0.875205	0.994779	14.96	0.22	16.74	5.51	1.10695e+08	1.17422e+08	1.08195e+08	1.14749e+08	1.0551e+08	1.14768e+08	1.11408e+08	1.1954e+08	9.98543e+07	1.09775e+08	1.09599e+08	1.16782e+08	High	High	High	High	High	High	High	High	High	High	High	High	other metabolic processes;developmental processes;other biological processes
High	mmu:11771; P17426	Master Protein	P17426	AP-2 complex subunit alpha-1 OS=Mus musculus OX=10090 GN=Ap2a1 PE=1 SV=1	Ap2a1	0	72	788.717	56	44	107.6	7.03	1.009	1.001	1.004	0.993	0.982346	0.988835	0.986169	0.99688	1.52	0.39	4.35	2.08	3.95992e+08	3.89685e+08	3.99563e+08	3.81834e+08	3.95397e+08	3.98338e+08	4.04338e+08	4.01619e+08	3.91739e+08	4.01529e+08	3.89218e+08	3.98082e+08	High	High	High	High	High	High	High	High	High	High	High	High	transport;other biological processes
High	mmu:381290; Q32ME1; Q6Q477	Master Protein	Q6Q477	Plasma membrane calcium-transporting ATPase 4 OS=Mus musculus OX=10090 GN=Atp2b4 PE=1 SV=1	Atp2b4	0	45	784.035	46	29	133	6.13	1.138	1.028	0.912	1.023	0.533064	0.973265	0.897335	0.93592	2.67	9.58	0.35	7.35	8.13996e+07	8.0919e+07	7.7556e+07	8.12062e+07	9.6877e+07	9.22241e+07	9.01782e+07	8.33367e+07	8.63737e+07	8.21979e+07	7.88093e+07	7.88543e+07	High	High	High	High	High	High	High	High	High	High	High	High	stress response;transport;developmental processes;other biological processes
High	mmu:14751; O89062; P06745; Q3TEE7; Q3TW50; Q3UUX1; Q3UY84; Q3UZJ1; Q5RJI3; Q8C675; Q9JM07	Master Protein	P06745	Glucose-6-phosphate isomerase OS=Mus musculus OX=10090 GN=Gpi PE=1 SV=4	Gpi	0	67	781.786	38	38	62.7	8.13	1.123	0.859	1.017	0.965	0.603021	0.130707	0.972849	0.946993	1.83	3.09	4.1	0.56	3.2286e+08	3.22651e+08	3.1743e+08	3.44588e+08	3.4949e+08	3.40582e+08	3.38689e+08	3.23238e+08	3.38197e+08	3.46564e+08	3.62937e+08	3.42471e+08	High	High	High	High	High	High	High	High	High	High	High	High	other metabolic processes;stress response;developmental processes;signal transduction;other biological processes
High	E9PXQ3; P17710; Q61659; Q64476; Q64479	Master Protein	P17710	Hexokinase-1 OS=Mus musculus OX=10090 GN=Hk1 PE=1 SV=3	Hk1	0	61	773.474	56	52	108.2	6.8	0.959	1.031	1.068	0.951	0.960638	0.965178	0.90497	0.910207	0.3	0.33	3.87	4.72	7.32665e+08	7.42425e+08	7.46464e+08	7.30485e+08	7.20695e+08	6.94623e+08	7.02319e+08	7.2033e+08	6.98012e+08	7.34101e+08	7.1041e+08	7.63404e+08	High	High	High	High	High	High	High	High	High	High	High	High	protein metabolism;other metabolic processes;stress response;other biological processes
High	mmu:11946; Q03265; Q3TFN0; Q3THN8; Q3TPR0; Q3TPV3; Q3TZU3; Q3UIR7; Q543Y6	Master Protein	Q03265	ATP synthase subunit alpha, mitochondrial OS=Mus musculus OX=10090 GN=Atp5f1a PE=1 SV=1	Atp5f1a	0	74	763.206	48	48	59.7	9.19	0.944	0.969	0.855	1.105	0.923487	0.916481	0.744515	0.547087	10.56	2.45	4.62	2.66	1.70837e+09	1.76194e+09	1.69667e+09	1.54904e+09	1.54459e+09	1.63478e+09	1.64357e+09	1.74371e+09	1.59594e+09	1.59182e+09	1.51618e+09	1.60121e+09	High	High	High	High	High	High	High	High	High	High	High	High	other metabolic processes;transport;other biological processes
High	mmu:56421; Q3TNA9; Q3U4P1; Q3U7G4; Q4KUG1; Q543K8; Q8C5I6; Q9JI86; Q9WUA3	Master Protein	Q9WUA3	ATP-dependent 6-phosphofructokinase, platelet type OS=Mus musculus OX=10090 GN=Pfkp PE=1 SV=1	Pfkp	0	66	742.772	46	43	85.4	7.11	1.109	0.931	1.068	0.997	0.670352	0.668057	0.90497	0.98861	9.04	6.1	0.09	1.53	1.08114e+08	1.0264e+08	1.04885e+08	1.17438e+08	1.21783e+08	1.20417e+08	1.1761e+08	1.11843e+08	1.17613e+08	1.23363e+08	1.20522e+08	1.12149e+08	High	High	High	High	High	High	High	High	High	High	High	High	other metabolic processes;other biological processes
High	E9PUE5; mmu:17918; Q99104	Master Protein	Q99104	Unconventional myosin-Va OS=Mus musculus OX=10090 GN=Myo5a PE=1 SV=2	Myo5a	0	48	738.511	79	74	215.4	8.63	1.02	0.989	0.967	1.023	0.973351	0.979659	0.979143	0.934381	0.21	1.19	3.68	2.89	1.25175e+08	1.2329e+08	1.27322e+08	1.28156e+08	1.36199e+08	1.30901e+08	1.32883e+08	1.22999e+08	1.27833e+08	1.19202e+08	1.23427e+08	1.25229e+08	High	High	High	High	High	High	High	High	High	High	High	High	cell-cell signaling;cell organization and biogenesis;other metabolic processes;stress response;transport;developmental processes;other biological processes
High	mmu:11676; P05063; Q64011; Q8CA91; Q99K96; Q9DBA4; Q9JK32	Master Protein	P05063	Fructose-bisphosphate aldolase C OS=Mus musculus OX=10090 GN=Aldoc PE=1 SV=4	Aldoc	0	91	736.919	34	29	39.4	7.12	0.99	1	1.045	1.036	0.99982	0.986715	0.932232	0.903153	2.52	3.27	9.74	6.99	4.48823e+08	4.98283e+08	5.05788e+08	4.94549e+08	4.85323e+08	4.72599e+08	4.60788e+08	4.47698e+08	4.48935e+08	4.84621e+08	5.08966e+08	4.94139e+08	High	High	High	High	High	High	High	High	High	High	High	High	other metabolic processes;other biological processes
High	mmu:17967; P13594; P13595; Q61949; Q61950; Q6LBU8; Q8BQ96; Q8C4B2; Q921P2; Q9R2A7	Master Protein	P13595	Neural cell adhesion molecule 1 OS=Mus musculus OX=10090 GN=Ncam1 PE=1 SV=3	Ncam1	0	51	718.013	42	42	119.4	4.83	1.055	1	1.168	0.917	0.893296	0.986715	0.6948	0.731003	2.83	3.36	8.24	7.36	3.62529e+08	3.57995e+08	3.76293e+08	3.93636e+08	3.84292e+08	4.086e+08	3.55693e+08	3.58458e+08	3.72293e+08	3.90994e+08	3.83996e+08	3.93685e+08	High	High	High	High	High	High	High	High	High	High	High	High	cell adhesion;cell organization and biogenesis;stress response;developmental processes;signal transduction;other biological processes
High	E9QN90; mmu:27062; Q3TSP2; Q61374; Q6AXB4; Q6PGF0; Q80TJ1	Master Protein	Q80TJ1	Calcium-dependent secretion activator 1 OS=Mus musculus OX=10090 GN=Cadps PE=1 SV=3	Cadps	0	54	710.529	57	49	153	5.74	1.042	1.022	1.002	1.004	0.922828	0.979659	0.987297	0.97682	3.59	1.08	2.38	3.19	1.23449e+08	1.24912e+08	1.23452e+08	1.24176e+08	1.3296e+08	1.32479e+08	1.24912e+08	1.21956e+08	1.24986e+08	1.24567e+08	1.254e+08	1.29614e+08	High	High	High	High	High	High	High	High	High	High	High	High	cell-cell signaling;cell organization and biogenesis;transport;other biological processes
High	mmu:12323; P28652; Q5SVH9	Master Protein	P28652	Calcium/calmodulin-dependent protein kinase type II subunit beta OS=Mus musculus OX=10090 GN=Camk2b PE=1 SV=2	Camk2b	0	69	708.264	27	15	60.4	7.28	1.048	0.937	1.053	1.039	0.906598	0.715401	0.918849	0.886717	4.91	4.99	2.4	1.97	1.74614e+08	1.5583e+08	1.73883e+08	1.82326e+08	1.8084e+08	1.74878e+08	1.87044e+08	1.78582e+08	1.89958e+08	1.84677e+08	1.83903e+08	1.67296e+08	High	High	High	High	High	High	High	High	High	High	High	High	cell cycle OR cell proliferation;cell organization and biogenesis;protein metabolism;other metabolic processes;transport;developmental processes;other biological processes
High	mmu:14719; O09188; P05202; Q3TIP6; Q3UD91; Q5HZH5	Master Protein	P05202	Aspartate aminotransferase, mitochondrial OS=Mus musculus OX=10090 GN=Got2 PE=1 SV=1	Got2	0	79	703.827	40	40	47.4	9	1.021	0.931	0.924	1.021	0.972506	0.668057	0.914455	0.942838	9.12	2.4	0.19	15.54	6.54086e+08	6.97937e+08	6.15292e+08	6.07351e+08	6.8117e+08	6.75587e+08	6.61056e+08	6.7105e+08	6.51358e+08	6.27343e+08	6.33109e+08	6.07654e+08	High	High	High	High	High	High	High	High	High	High	High	High	other metabolic processes;transport;developmental processes;other biological processes
High	mmu:268860; P61922; Q8BZA3	Master Protein	P61922	4-aminobutyrate aminotransferase, mitochondrial OS=Mus musculus OX=10090 GN=Abat PE=1 SV=1	Abat	0	80	690.318	34	34	56.4	8.09	0.865	1.127	1.202	0.932	0.53752	0.417421	0.596411	0.817605	11.51	8.92	9.94	0.61	1.86573e+08	1.87991e+08	1.95278e+08	1.66428e+08	1.54596e+08	1.71982e+08	1.61885e+08	1.77628e+08	1.572e+08	1.72693e+08	1.63507e+08	1.75491e+08	High	High	High	High	High	High	High	High	High	High	High	High	other metabolic processes;stress response;developmental processes;other biological processes
High	F6SEU4; mmu:240057	Master Protein	F6SEU4	Ras/Rap GTPase-activating protein SynGAP OS=Mus musculus OX=10090 GN=Syngap1 PE=1 SV=2	Syngap1	0	58	690.039	55	51	148.1	8.98	1.201	1.006	1.104	0.949	0.233058	0.9997	0.83024	0.904331	1.37	10.32	6.23	9.27	9.98689e+07	1.01816e+08	1.1299e+08	1.15364e+08	1.18988e+08	1.12315e+08	1.0669e+08	1.02059e+08	1.04414e+08	1.16487e+08	1.16602e+08	1.17962e+08	High	High	High	High	High	High	High	High	High	High	High	High	cell organization and biogenesis;developmental processes;signal transduction;other biological processes
High	mmu:18655; P09411; Q3TPE6; Q3UKV8; Q5XJE7	Master Protein	P09411	Phosphoglycerate kinase 1 OS=Mus musculus OX=10090 GN=Pgk1 PE=1 SV=4	Pgk1	0	81	685.878	33	33	44.5	7.9	0.95	0.962	0.81	1.078	0.937062	0.88922	0.567468	0.704086	11.32	1.47	0.43	9.08	3.67358e+08	4.09576e+08	3.82399e+08	3.73832e+08	3.60787e+08	3.57726e+08	3.76009e+08	3.74218e+08	3.79745e+08	3.60455e+08	3.44445e+08	3.65054e+08	High	High	High	High	High	High	High	High	High	High	High	High	protein metabolism;other metabolic processes;stress response;other biological processes
High	A2BFG0; mmu:78830; Q8BH59	Master Protein	Q8BH59	Calcium-binding mitochondrial carrier protein Aralar1 OS=Mus musculus OX=10090 GN=Slc25a12 PE=1 SV=1	Slc25a12	0	82	682.843	44	44	74.5	8.25	0.904	1.072	0.989	0.971	0.777254	0.779604	0.999935	0.96267	0.17	2.3	7.93	2.99	2.85085e+08	2.9683e+08	3.02232e+08	2.83647e+08	2.57597e+08	2.69684e+08	2.61708e+08	2.86323e+08	2.48188e+08	2.7811e+08	2.59846e+08	2.78506e+08	High	High	High	High	High	High	High	High	High	High	High	High	other metabolic processes;transport;other biological processes
High	mmu:22273; Q3TV75; Q9CWL6; Q9CZ13	Master Protein	Q9CZ13	Cytochrome b-c1 complex subunit 1, mitochondrial OS=Mus musculus OX=10090 GN=Uqcrc1 PE=1 SV=2	Uqcrc1	0	64	677.944	27	27	52.8	6.21	1.087	0.986	1.046	1.015	0.779061	0.973265	0.932232	0.9551	7	3.46	2.91	9.53	2.33347e+08	2.22794e+08	2.16338e+08	2.22895e+08	2.48034e+08	2.47542e+08	2.2769e+08	2.43196e+08	2.40401e+08	2.46149e+08	2.36538e+08	2.1255e+08	High	High	High	High	High	High	High	High	High	High	High	High	cell organization and biogenesis;other metabolic processes;other biological processes
High	mmu:14569; Q541Z9; Q61598; Q8C530; Q9D8M9	Master Protein	Q61598	Rab GDP dissociation inhibitor beta OS=Mus musculus OX=10090 GN=Gdi2 PE=1 SV=1	Gdi2	0	87	671.871	36	29	50.5	6.25	1.048	0.915	0.929	0.986	0.906598	0.553228	0.916803	0.986106	0.36	5.46	3.45	0.57	8.01562e+07	8.29724e+07	8.46925e+07	8.21939e+07	7.732e+07	7.7402e+07	8.38806e+07	8.73395e+07	7.26745e+07	7.89693e+07	7.63873e+07	8.16013e+07	High	High	High	High	High	High	High	High	High	High	High	High	transport;signal transduction
High	mmu:11941; O88863; Q9R0K7	Master Protein	Q9R0K7	Plasma membrane calcium-transporting ATPase 2 OS=Mus musculus OX=10090 GN=Atp2b2 PE=1 SV=2	Atp2b2	0	52	671.537	53	35	132.5	5.96	0.997	1.15	1.092	1.024	0.994221	0.265592	0.852011	0.934381	13.86	3.46	2.66	20.83	1.06757e+08	1.06706e+08	1.07577e+08	1.14343e+08	1.02947e+08	9.71805e+07	9.24473e+07	1.00053e+08	1.0309e+08	1.06098e+08	1.17182e+08	1.1564e+08	High	High	High	High	High	High	High	High	High	High	High	High	cell organization and biogenesis;other metabolic processes;transport;developmental processes;other biological processes
High	D3Z7P3; E9PUF0; mmu:14660; Q69ZX9	Master Protein	D3Z7P3	Glutaminase kidney isoform, mitochondrial OS=Mus musculus OX=10090 GN=Gls PE=1 SV=1	Gls	0	72	668.415	40	40	73.9	7.99	0.973	0.91	0.848	0.987	0.982346	0.504539	0.715962	0.987583	9.62	0.52	1.61	8.98	1.20304e+08	1.19039e+08	1.46727e+08	1.20335e+08	1.38975e+08	1.34179e+08	1.3313e+08	1.28011e+08	1.22602e+08	1.23016e+08	1.20558e+08	1.24198e+08	High	High	High	High	High	High	High	High	High	High	High	High	cell-cell signaling;cell organization and biogenesis;other metabolic processes;other biological processes
High	E9QM49; mmu:70549; Q71LX4; Q8BWK0	Master Protein	Q71LX4	Talin-2 OS=Mus musculus OX=10090 GN=Tln2 PE=1 SV=3	Tln2	0	46	657.794	63	57	253.5	5.8	0.939	1.098	1.041	0.996	0.909112	0.618134	0.939661	0.989917	2.14	1.45	4.85	22.48	4.80587e+07	5.05614e+07	5.51151e+07	5.33597e+07	4.77685e+07	4.69359e+07	4.16759e+07	4.41116e+07	4.4343e+07	4.74874e+07	4.6799e+07	5.70949e+07	High	High	High	High	High	High	High	High	High	High	High	High	cell adhesion;cell organization and biogenesis
High	mmu:110078; Q8CI94; Q8K283	Master Protein	Q8CI94	Glycogen phosphorylase, brain form OS=Mus musculus OX=10090 GN=Pygb PE=1 SV=3	Pygb	0	64	646.154	52	42	96.7	6.73	0.965	1.085	1.062	0.967	0.977203	0.692347	0.909727	0.948467	3.76	8.88	4.96	2.18	1.84132e+08	1.92586e+08	1.59513e+08	1.91405e+08	1.78557e+08	1.74886e+08	1.6504e+08	1.65549e+08	1.60214e+08	1.8376e+08	1.80864e+08	1.84201e+08	High	High	High	High	High	High	High	High	High	High	High	High	other metabolic processes
High	mmu:14681; P18872; P18873	Master Protein	P18872	Guanine nucleotide-binding protein G(o) subunit alpha OS=Mus musculus OX=10090 GN=Gnao1 PE=1 SV=3	Gnao1	0	75	644.466	26	24	40.1	5.53	0.959	0.914	0.92	0.953	0.962553	0.545228	0.905574	0.915287	5.91	0.56	0.35	2.71	8.79221e+08	8.35639e+08	8.77391e+08	9.03029e+08	9.59502e+08	8.92417e+08	9.11407e+08	8.82876e+08	9.52033e+08	9.45935e+08	9.07197e+08	8.56897e+08	High	High	High	High	High	High	High	High	High	High	High	High	cell organization and biogenesis;stress response;developmental processes;signal transduction;other biological processes
High	mmu:14544; Q9R111	Master Protein	Q9R111	Guanine deaminase OS=Mus musculus OX=10090 GN=Gda PE=1 SV=1	Gda	0	87	641.963	31	31	51	5.53	0.94	0.951	0.92	0.928	0.909761	0.833431	0.905574	0.797471	11.97	4.31	9.75	9.03	1.83007e+08	1.82902e+08	1.93759e+08	1.77251e+08	1.73978e+08	1.65722e+08	1.76776e+08	1.80403e+08	1.68291e+08	1.77198e+08	1.83295e+08	1.89077e+08	High	High	High	High	High	High	High	High	High	High	High	High	other metabolic processes;other biological processes
High	mmu:235072; O55131	Master Protein	O55131	Septin-7 OS=Mus musculus OX=10090 GN=Septin7 PE=1 SV=1	Septin7	0	71	637.17	37	36	50.5	8.57	1.028	0.979	0.974	0.897	0.956222	0.945297	0.981934	0.589814	7.02	6.83	1.51	1.8	2.4439e+08	2.41573e+08	2.53816e+08	2.81659e+08	2.63034e+08	2.49206e+08	2.53394e+08	2.42441e+08	2.67436e+08	2.97264e+08	2.90676e+08	2.88536e+08	High	High	High	High	High	High	High	High	High	High	High	High	cell cycle OR cell proliferation;cell organization and biogenesis;developmental processes;other biological processes
High	mmu:11764; O35643; Q3TXG4; Q922E2	Master Protein	O35643	AP-1 complex subunit beta-1 OS=Mus musculus OX=10090 GN=Ap1b1 PE=1 SV=2	Ap1b1	0	60	636.3	52	28	103.9	5.17	0.846	1.082	1.117	0.824	0.404993	0.708779	0.816598	0.11666	21.19	6.1	26.88	25.01	6.18132e+07	7.08295e+07	7.18242e+07	5.99799e+07	4.75467e+07	5.2097e+07	5.37395e+07	5.95376e+07	4.80306e+07	6.05215e+07	5.13318e+07	6.43282e+07	High	High	High	High	High	High	High	High	High	High	High	High	cell organization and biogenesis;transport;developmental processes
High	mmu:68585; Q5DTK9; Q78NS1; Q7TNB7; Q80W95; Q8BGK7; Q8BGM9; Q8BH78; Q8BHF5; Q8K290; Q8K3G8; Q99P72; Q9CTE3	Master Protein	Q99P72	Reticulon-4 OS=Mus musculus OX=10090 GN=Rtn4 PE=1 SV=2	Rtn4	0	67	632.495	43	43	126.5	4.54	0.969	1.018	1.027	0.882	0.979506	0.982263	0.959431	0.482831	5.6	3.41	5.59	10.51	9.90391e+07	1.0114e+08	1.0278e+08	9.45741e+07	9.89183e+07	9.89595e+07	9.90583e+07	1.00084e+08	9.94802e+07	1.0058e+08	1.0708e+08	1.05394e+08	High	High	High	High	High	High	High	High	High	High	High	High	cell adhesion;cell organization and biogenesis;stress response;developmental processes;other biological processes
High	mmu:20511; O35877; O54686; O54687; P43006	Master Protein	P43006	Excitatory amino acid transporter 2 OS=Mus musculus OX=10090 GN=Slc1a2 PE=1 SV=1	Slc1a2	0	43	631.493	27	27	62	6.68	0.969	1.023	1.094	0.928	0.979506	0.979659	0.849104	0.797471	6.46	1.84	6.31	7.7	6.81284e+08	6.98181e+08	7.64821e+08	7.21117e+08	6.26147e+08	5.98037e+08	6.63885e+08	6.42549e+08	6.11462e+08	7.55344e+08	7.32923e+08	6.76914e+08	High	High	High	High	High	High	High	High	High	High	High	High	cell organization and biogenesis;other metabolic processes;stress response;transport;developmental processes;other biological processes
High	mmu:14661; P26443; Q8C273	Master Protein	P26443	Glutamate dehydrogenase 1, mitochondrial OS=Mus musculus OX=10090 GN=Glud1 PE=1 SV=1	Glud1	0	65	631.018	33	33	61.3	8	1.144	0.937	0.885	1.11	0.505101	0.713916	0.828403	0.51855	14.53	8.3	2.03	19.22	2.77663e+08	2.74619e+08	2.16628e+08	2.55782e+08	2.79553e+08	3.10507e+08	2.98194e+08	3.01021e+08	3.1064e+08	2.74957e+08	2.72174e+08	2.41277e+08	High	High	High	High	High	High	High	High	High	High	High	High	other metabolic processes;developmental processes;other biological processes
High	mmu:11938; O55143; Q9R2A9; Q9WUT5	Master Protein	O55143	Sarcoplasmic/endoplasmic reticulum calcium ATPase 2 OS=Mus musculus OX=10090 GN=Atp2a2 PE=1 SV=2	Atp2a2	0	51	627.595	45	31	114.8	5.34	0.991	0.974	1.005	0.923	0.99982	0.928473	0.984919	0.761658	3.41	2.44	0.11	3.42	1.36843e+08	1.31016e+08	1.33433e+08	1.4355e+08	1.46537e+08	1.46861e+08	1.39885e+08	1.38425e+08	1.53432e+08	1.46989e+08	1.46131e+08	1.41924e+08	High	High	High	High	High	High	High	High	High	High	High	High	cell organization and biogenesis;other metabolic processes;stress response;transport;signal transduction;other biological processes
High	C8CMN5; C8CMN6; C8CMN7; mmu:18642; O35513; P47857; Q543L1; Q9JK94	Master Protein	P47857	ATP-dependent 6-phosphofructokinase, muscle type OS=Mus musculus OX=10090 GN=Pfkm PE=1 SV=3	Pfkm	0	64	626.889	38	34	85.2	8	0.957	1.108	1.015	0.974	0.958082	0.549803	0.975101	0.967632	4.55	6.3	5.39	2.31	9.15582e+07	1.03698e+08	9.08838e+07	9.82262e+07	1.05316e+08	1.01137e+08	9.73605e+07	9.47852e+07	9.1179e+07	9.84333e+07	1.00539e+08	1.00699e+08	High	High	High	High	High	High	High	High	High	High	High	High	other metabolic processes;other biological processes
High	B1ASZ9; mmu:22333; Q5SVC6; Q60932	Master Protein	Q60932	Voltage-dependent anion-selective channel protein 1 OS=Mus musculus OX=10090 GN=Vdac1 PE=1 SV=3	Vdac1	0	77	623.267	24	23	32.3	8.43	0.993	0.969	0.926	0.989	0.99982	0.917248	0.916054	0.993623	10.26	3.33	6.22	0.81	7.78913e+08	8.47811e+08	9.02605e+08	9.11504e+08	7.68123e+08	6.42546e+08	8.17344e+08	8.5131e+08	8.14154e+08	9.13638e+08	8.042e+08	8.18843e+08	High	High	High	High	High	High	High	High	High	High	High	High	cell-cell signaling;stress response;transport;other biological processes
High	mmu:76614; Q66JS4; Q7TNE2; Q8C7V1; Q8CAQ8; Q8CCI0; Q8CDA8; Q9D9F6	Master Protein	Q8CAQ8	MICOS complex subunit Mic60 OS=Mus musculus OX=10090 GN=Immt PE=1 SV=1	Immt	0	73	620.838	51	51	83.8	6.61	0.976	1.009	1.052	0.96	0.984404	0.996799	0.920485	0.934381	0.8	2.58	1.59	1.33	1.58229e+08	1.482e+08	1.56784e+08	1.49188e+08	1.52935e+08	1.57095e+08	1.50469e+08	1.53713e+08	1.589e+08	1.60914e+08	1.52172e+08	1.57277e+08	High	High	High	High	High	High	High	High	High	High	High	High	cell organization and biogenesis;other biological processes
High	mmu:18795; Q62075; Q6PDH1; Q8K5A5; Q8K5A6; Q9Z0E5; Q9Z1B3; Q9Z2T5	Master Protein	Q9Z1B3	1-phosphatidylinositol 4,5-bisphosphate phosphodiesterase beta-1 OS=Mus musculus OX=10090 GN=Plcb1 PE=1 SV=2	Plcb1	0	64	618.996	57	57	138.3	6.13	1.101	0.996	1.069	0.969	0.716131	0.983063	0.90497	0.95498	3.44	5.94	2.26	3	1.13642e+08	1.0262e+08	1.15406e+08	1.15885e+08	1.11328e+08	1.22864e+08	1.1227e+08	1.11789e+08	1.12776e+08	1.22355e+08	1.20888e+08	1.14843e+08	High	High	High	High	High	High	High	High	High	High	High	High	cell adhesion;cell-cell signaling;cell cycle OR cell proliferation;RNA metabolism OR transcription;other metabolic processes;developmental processes;signal transduction;other biological processes
High	B1ARU3; P97394; P97395; P97396; Q4PLL5; Q9QXZ0	Master Protein	Q9QXZ0	Microtubule-actin cross-linking factor 1 OS=Mus musculus OX=10090 GN=Macf1 PE=1 SV=2	Macf1	0	16	612.92	78	76	831.4	5.43	0.959	1.174	1.116	0.986	0.963404	0.15587	0.820513	0.985314	0.77	0.97	4.84	6.02	4.38773e+07	3.77649e+07	3.73848e+07	3.61878e+07	3.58449e+07	3.38673e+07	3.3499e+07	3.40852e+07	3.35182e+07	3.72482e+07	4.27506e+07	3.83936e+07	High	High	High	High	High	High	High	High	High	High	High	High	cell-cell signaling;cell organization and biogenesis;stress response;transport;developmental processes;signal transduction;other biological processes
High	Q8CHC4	Master Protein	Q8CHC4	Synaptojanin-1 OS=Mus musculus OX=10090 GN=Synj1 PE=1 SV=3	Synj1	0	54	608.642	59	59	172.5	6.89	0.948	1.04	0.968	1.014	0.934454	0.928473	0.979143	0.95703	8.53	5.13	0.24	2.8	2.35985e+08	2.36569e+08	2.35614e+08	2.33582e+08	2.29686e+08	2.33547e+08	2.3462e+08	2.22129e+08	2.28194e+08	2.28484e+08	2.2812e+08	2.29026e+08	High	High	High	High	High	High	High	High	High	High	High	High	cell-cell signaling;cell organization and biogenesis;other metabolic processes;transport;developmental processes;signal transduction;other biological processes
High	mmu:19055; P12816; P20652; P63328; Q3UCU1; Q64135	Master Protein	P63328	Serine/threonine-protein phosphatase 2B catalytic subunit alpha isoform OS=Mus musculus OX=10090 GN=Ppp3ca PE=1 SV=1	Ppp3ca	0	74	608.22	31	20	58.6	5.86	0.877	1.036	0.987	0.957	0.615832	0.941202	0.996892	0.926369	5.04	4.4	24.48	0.49	3.59721e+08	3.51555e+08	3.76973e+08	3.40218e+08	3.2704e+08	3.30675e+08	3.55313e+08	3.32104e+08	3.58987e+08	3.43309e+08	3.19033e+08	3.77128e+08	High	High	High	High	High	High	High	High	High	High	High	High	cell-cell signaling;cell cycle OR cell proliferation;protein metabolism;other metabolic processes;stress response;transport;developmental processes;signal transduction;other biological processes
High	mmu:18752; P05697; P63318	Master Protein	P63318	Protein kinase C gamma type OS=Mus musculus OX=10090 GN=Prkcg PE=1 SV=1	Prkcg	0	71	607.566	42	40	78.3	7.46	1.014	0.912	1.027	1.022	0.980778	0.525695	0.959431	0.93942	6.85	6.82	3.58	6.21	1.66149e+08	1.70049e+08	1.83194e+08	1.74749e+08	1.76479e+08	1.7698e+08	1.88282e+08	1.81869e+08	1.73364e+08	1.7543e+08	1.91967e+08	1.59015e+08	High	High	High	High	High	High	High	High	High	High	High	High	cell-cell signaling;protein metabolism;other metabolic processes;stress response;developmental processes;signal transduction;other biological processes
High	B2RUJ0; mmu:269774; Q3TY53; Q3UHJ0; Q6ZPZ6; Q80XP6	Master Protein	Q3UHJ0	AP2-associated protein kinase 1 OS=Mus musculus OX=10090 GN=Aak1 PE=1 SV=2	Aak1	0	68	603.495	41	41	103.3	6.7	1.003	1.076	1.139	0.98	0.991116	0.755832	0.766508	0.97682	0.31	0.93	5.39	12.81	7.52536e+07	8.30413e+07	7.90211e+07	7.90937e+07	8.20035e+07	8.01869e+07	7.21936e+07	6.54971e+07	7.25225e+07	7.51603e+07	7.54531e+07	8.67246e+07	High	High	High	High	High	High	High	High	High	High	High	High	protein metabolism;other metabolic processes;transport;other biological processes
High	mmu:18293; Q3UDM7; Q5DTI4; Q5SVX7; Q5SVX9; Q60597; Q6PFZ2; Q80Y57; Q8K0K7; Q8K2Z3; Q8R3M2; Q91WP2	Master Protein	Q60597	2-oxoglutarate dehydrogenase, mitochondrial OS=Mus musculus OX=10090 GN=Ogdh PE=1 SV=3	Ogdh	0	58	603.069	54	54	116.4	6.83	1.038	1.043	1.14	0.963	0.929088	0.924977	0.765548	0.940498	1.49	0.43	9	1.27	1.035e+08	1.02132e+08	1.07847e+08	1.04635e+08	1.0048e+08	1.04603e+08	9.78269e+07	1.00716e+08	9.60346e+07	1.09378e+08	1.02633e+08	1.062e+08	High	High	High	High	High	High	High	High	High	High	High	High	protein metabolism;other metabolic processes;developmental processes
High	mmu:227197; Q3UQ73; Q8BM16; Q91VD9	Master Protein	Q91VD9	NADH-ubiquinone oxidoreductase 75 kDa subunit, mitochondrial OS=Mus musculus OX=10090 GN=Ndufs1 PE=1 SV=2	Ndufs1	0	75	599.697	41	41	79.7	5.72	1.024	0.97	1.026	1.026	0.9634	0.918343	0.959431	0.932741	7.36	3.93	2.85	2	1.65589e+08	1.61058e+08	2.3279e+08	1.74354e+08	2.4471e+08	2.48937e+08	2.16415e+08	2.36401e+08	2.29257e+08	2.37585e+08	2.34934e+08	2.4006e+08	High	High	High	High	High	High	High	High	High	High	High	High	cell organization and biogenesis;other metabolic processes;transport;other biological processes
High	mmu:51792; Q76MZ3	Master Protein	Q76MZ3	Serine/threonine-protein phosphatase 2A 65 kDa regulatory subunit A alpha isoform OS=Mus musculus OX=10090 GN=Ppp2r1a PE=1 SV=3	Ppp2r1a	0	69	582.656	38	38	65.3	5.11	0.914	1.033	0.978	0.926	0.82376	0.951587	0.987297	0.780336	5.58	2.8	1.1	9.88	1.98093e+08	2.04406e+08	1.95184e+08	1.94666e+08	1.91867e+08	1.94203e+08	2.02341e+08	2.01609e+08	1.94567e+08	1.96103e+08	1.90219e+08	2.13586e+08	High	High	High	High	High	High	High	High	High	High	High	High	cell cycle OR cell proliferation;cell organization and biogenesis;protein metabolism;other metabolic processes;other biological processes
High	mmu:22240; Q62188	Master Protein	Q62188	Dihydropyrimidinase-related protein 3 OS=Mus musculus OX=10090 GN=Dpysl3 PE=1 SV=1	Dpysl3	0	75	580.045	29	24	61.9	6.49	1.357	0.973	0.936	1.21	0.0082902	0.928459	0.929086	0.0758972	1.61	0.29	1.7	15.56	7.53067e+07	6.96615e+07	6.73642e+07	9.10839e+07	9.63963e+07	1.0303e+08	7.57416e+07	7.37294e+07	7.31083e+07	7.1744e+07	6.51052e+07	9.04259e+07	High	High	High	High	High	High	High	High	High	High	High	High	cell organization and biogenesis;stress response;developmental processes;other biological processes
High	mmu:23969; Q61644	Master Protein	Q61644	Protein kinase C and casein kinase substrate in neurons protein 1 OS=Mus musculus OX=10090 GN=Pacsin1 PE=1 SV=1	Pacsin1	0	69	572.795	36	32	50.5	5.24	1.067	1.015	1.018	1.127	0.855315	0.983063	0.970168	0.41306	0.87	7.79	9.93	1.64	1.49735e+08	1.35504e+08	1.45971e+08	1.54523e+08	1.7655e+08	1.72057e+08	1.43145e+08	1.46782e+08	1.59468e+08	1.4452e+08	1.48405e+08	1.41596e+08	High	High	High	High	High	High	High	High	High	High	High	High	cell organization and biogenesis;transport;developmental processes;signal transduction;other biological processes
High	mmu:50884; P28660; Q3UPY6; Q80TX0; Q8CG49; Q99KY0	Master Protein	P28660	Nck-associated protein 1 OS=Mus musculus OX=10090 GN=Nckap1 PE=1 SV=2	Nckap1	0	62	571.816	52	52	128.7	6.62	1.039	1.064	1.066	0.998	0.926853	0.839432	0.905574	0.985314	4.34	10.83	3	1.75	9.56782e+07	9.62662e+07	1.01731e+08	1.01762e+08	9.36029e+07	9.34682e+07	9.1536e+07	9.44174e+07	8.94852e+07	1.00715e+08	9.65424e+07	1.08427e+08	High	High	High	High	High	High	High	High	High	High	High	High	cell organization and biogenesis;developmental processes;signal transduction;other biological processes
High	mmu:20979; P46096	Master Protein	P46096	Synaptotagmin-1 OS=Mus musculus OX=10090 GN=Syt1 PE=1 SV=1	Syt1	0	51	565.38	32	20	47.4	8.53	1.069	0.962	0.968	1.041	0.850575	0.88922	0.979143	0.877401	0.41	12.42	10.81	14.37	3.41361e+08	3.51333e+08	3.1492e+08	3.2251e+08	3.39914e+08	3.36991e+08	3.38311e+08	3.38234e+08	3.40718e+08	3.09864e+08	3.00736e+08	3.41075e+08	High	High	High	High	High	High	High	High	High	High	High	High	cell-cell signaling;cell organization and biogenesis;transport;developmental processes;other biological processes
High	mmu:13628; P27706; P62631	Master Protein	P62631	Elongation factor 1-alpha 2 OS=Mus musculus OX=10090 GN=Eef1a2 PE=1 SV=1	Eef1a2	0	64	564.645	22	13	50.4	9.03	0.958	1.087	0.911	0.953	0.958158	0.676724	0.895545	0.915287	4.6	8.71	1.44	4.68	8.1583e+07	8.88658e+07	9.20477e+07	7.7273e+07	7.69447e+07	9.02864e+07	8.83775e+07	8.86203e+07	8.45524e+07	7.95173e+07	8.53214e+07	7.5035e+07	High	High	High	High	High	High	High	High	High	High	High	High	protein metabolism;other metabolic processes;other biological processes
High	mmu:17957; P28663	Master Protein	P28663	Beta-soluble NSF attachment protein OS=Mus musculus OX=10090 GN=Napb PE=1 SV=2	Napb	0	80	559.255	24	21	33.5	5.47	1.03	0.95	0.921	0.95	0.95005	0.823482	0.906291	0.908575	5.54	0.6	3.82	4.03	1.54758e+08	1.50828e+08	1.57104e+08	1.63935e+08	1.58611e+08	1.61739e+08	1.70407e+08	1.6139e+08	1.71375e+08	1.72365e+08	1.72426e+08	1.58433e+08	High	High	High	High	High	High	High	High	High	High	High	High	cell-cell signaling;cell organization and biogenesis;transport;other biological processes
High	mmu:14688; P04697; P04901; P62874	Master Protein	P62874	Guanine nucleotide-binding protein G(I)/G(S)/G(T) subunit beta-1 OS=Mus musculus OX=10090 GN=Gnb1 PE=1 SV=3	Gnb1	0	71	557.926	19	12	37.4	6	1.075	0.89	1.143	0.962	0.82376	0.338311	0.757964	0.93942	11.65	5.4	1.91	5.42	5.04154e+08	4.54913e+08	5.24456e+08	5.6144e+08	5.86168e+08	5.33963e+08	5.39043e+08	5.04654e+08	5.52883e+08	6.18689e+08	6.14961e+08	5.58695e+08	High	High	High	High	High	High	High	High	High	High	High	High	cell cycle OR cell proliferation;stress response;developmental processes;signal transduction;other biological processes
High	mmu:14571; Q3TK51; Q3UDY8; Q61507; Q64521; Q8CBX6; Q8K4U5; Q8VDT0; Q9ERP0	Master Protein	Q64521	Glycerol-3-phosphate dehydrogenase, mitochondrial OS=Mus musculus OX=10090 GN=Gpd2 PE=1 SV=2	Gpd2	0	75	557.336	43	43	80.9	6.61	1.065	0.938	0.965	1.026	0.859396	0.725594	0.975101	0.932796	1.57	3.7	3.73	4.1	1.41022e+08	1.32637e+08	1.26968e+08	1.43795e+08	1.45828e+08	1.40215e+08	1.30997e+08	1.32473e+08	1.32909e+08	1.42822e+08	1.36251e+08	1.2906e+08	High	High	High	High	High	High	High	High	High	High	High	High	other metabolic processes;developmental processes;other biological processes
High	mmu:21881; P40142; Q3U7Y1; Q3UK62; Q545A1; Q9ESA0	Master Protein	P40142	Transketolase OS=Mus musculus OX=10090 GN=Tkt PE=1 SV=1	Tkt	0	79	556.656	40	40	67.6	7.5	0.966	1.022	0.999	0.938	0.977727	0.979659	0.990787	0.848824	6.41	0.78	15.82	8.59	1.73795e+08	1.86475e+08	1.67937e+08	1.74221e+08	1.67922e+08	1.71621e+08	1.74742e+08	1.8243e+08	1.56588e+08	1.6972e+08	1.78324e+08	1.82735e+08	High	High	High	High	High	High	High	High	High	High	High	High	other metabolic processes;other biological processes
High	mmu:74006; Q8BNQ5; Q8BQ64; Q8CGD0; Q8K1A1; Q8K1M6	Master Protein	Q8K1M6	Dynamin-1-like protein OS=Mus musculus OX=10090 GN=Dnm1l PE=1 SV=2	Dnm1l	0	70	555.51	37	37	82.6	7.05	0.922	1.072	0.945	0.892	0.858721	0.779604	0.951388	0.563061	6.79	1.7	21.49	11.03	1.12043e+08	1.13036e+08	1.07841e+08	1.05014e+08	9.03919e+07	9.64345e+07	9.0787e+07	1.01779e+08	9.00755e+07	1.01238e+08	9.70279e+07	1.14732e+08	High	High	High	High	High	High	High	High	High	High	High	High	cell organization and biogenesis;stress response;transport;developmental processes;signal transduction;other biological processes
High	A2RT70; mmu:21960; O88717; Q8BYI9	Master Protein	Q8BYI9	Tenascin-R OS=Mus musculus OX=10090 GN=Tnr PE=1 SV=2	Tnr	0	40	554.414	39	39	149.5	4.94	1.077	1.041	1.066	0.993	0.813247	0.928459	0.905574	0.997862	11.71	0.91	2.88	6.5	2.57755e+08	2.6149e+08	2.49442e+08	2.59277e+08	2.71806e+08	2.70336e+08	2.45109e+08	2.4162e+08	2.53449e+08	2.6261e+08	2.69096e+08	2.5787e+08	High	High	High	High	High	High	High	High	High	High	High	High	cell adhesion;cell organization and biogenesis;developmental processes;other biological processes
High	A2A5A1; mmu:11975; Q9JHJ4; Q9JL13; Q9JL14; Q9Z1G4	Master Protein	Q9Z1G4	V-type proton ATPase 116 kDa subunit a1 OS=Mus musculus OX=10090 GN=Atp6v0a1 PE=1 SV=3	Atp6v0a1	0	40	553.441	33	33	96.4	6.76	1.077	0.983	0.938	1.02	0.813247	0.965178	0.932232	0.946993	1.51	3.15	1.74	3.37	3.2603e+08	3.14406e+08	3.03614e+08	3.39424e+08	3.4298e+08	3.36498e+08	3.20894e+08	3.09751e+08	3.19844e+08	3.30913e+08	3.20878e+08	3.52588e+08	High	High	High	High	High	High	High	High	High	High	High	High	transport;other biological processes
High	mmu:20616; Q61547; Q61548; Q8K0D4	Master Protein	Q61548	Clathrin coat assembly protein AP180 OS=Mus musculus OX=10090 GN=Snap91 PE=1 SV=1	Snap91	0	34	551.114	27	25	91.8	4.88	1.176	0.91	1.095	0.963	0.338172	0.504539	0.845376	0.941963	11.94	0.63	6.28	10.23	1.83018e+08	1.61421e+08	1.88843e+08	1.9444e+08	1.94286e+08	2.02513e+08	1.88369e+08	1.79885e+08	1.98496e+08	2.06289e+08	1.96378e+08	1.83717e+08	High	High	High	High	High	High	High	High	High	High	High	High	cell-cell signaling;cell organization and biogenesis;transport;developmental processes;other biological processes
High	mmu:12799; P16330; Q61424; Q8C7C9; Q91V42; Q923F3	Master Protein	P16330	2',3'-cyclic-nucleotide 3'-phosphodiesterase OS=Mus musculus OX=10090 GN=Cnp PE=1 SV=3	Cnp	0	73	549.677	36	35	47.1	8.97	1.01	0.965	0.958	0.933	0.982346	0.903328	0.963239	0.820867	2.82	2.24	0.63	19.5	6.35003e+08	6.57033e+08	5.32712e+08	6.2825e+08	4.85099e+08	5.23495e+08	6.17132e+08	6.5155e+08	5.42661e+08	5.89364e+08	6.08746e+08	5.55418e+08	High	High	High	High	High	High	High	High	High	High	High	High	cell organization and biogenesis;other metabolic processes;transport;developmental processes;other biological processes
High	mmu:65254; Q9EQF6	Master Protein	Q9EQF6	Dihydropyrimidinase-related protein 5 OS=Mus musculus OX=10090 GN=Dpysl5 PE=1 SV=1	Dpysl5	0	70	548.837	30	30	61.5	7.09	1.062	0.994	0.843	1.105	0.875253	0.982263	0.707295	0.547087	17.34	5.43	8.81	4.64	1.11283e+08	1.09734e+08	1.10045e+08	1.2364e+08	1.21348e+08	1.14873e+08	1.1518e+08	1.10226e+08	1.06191e+08	1.05831e+08	1.06717e+08	1.2909e+08	High	High	High	High	High	High	High	High	High	High	High	High	cell organization and biogenesis;developmental processes
High	mmu:26413; P27703; P63085; Q3V1U6	Master Protein	P63085	Mitogen-activated protein kinase 1 OS=Mus musculus OX=10090 GN=Mapk1 PE=1 SV=3	Mapk1	0	88	547.331	31	23	41.2	6.98	0.942	1.06	0.835	1.095	0.916309	0.858504	0.678123	0.598551	1.28	4.27	1.79	15.82	2.48005e+08	2.49581e+08	2.37333e+08	1.87368e+08	2.44015e+08	2.25982e+08	2.51632e+08	2.2206e+08	2.39369e+08	2.26143e+08	2.25229e+08	2.13068e+08	High	High	High	High	High	High	High	High	High	High	High	High	cell cycle OR cell proliferation;protein metabolism;RNA metabolism OR transcription;other metabolic processes;stress response;transport;developmental processes;signal transduction;other biological processes
High	mmu:13823; Q69ZT8; Q9R102; Q9WV92	Master Protein	Q9WV92	Band 4.1-like protein 3 OS=Mus musculus OX=10090 GN=Epb41l3 PE=1 SV=1	Epb41l3	0	62	544.249	51	46	103.3	5.31	0.902	1.011	1.034	0.979	0.765675	0.989671	0.952029	0.97682	0.39	3.11	5.19	1.32	1.07728e+08	1.15843e+08	9.90415e+07	1.00401e+08	9.85414e+07	1.02154e+08	1.06269e+08	1.19754e+08	9.86583e+07	1.04778e+08	1.14639e+08	1.07348e+08	High	High	High	High	High	High	High	High	High	High	High	High	cell organization and biogenesis;developmental processes;other biological processes
High	mmu:11518; Q9JLE3; Q9QYC0	Master Protein	Q9QYC0	Alpha-adducin OS=Mus musculus OX=10090 GN=Add1 PE=1 SV=2	Add1	0	67	543.254	40	39	80.6	5.9	0.998	1.089	1.136	0.869	0.992729	0.667994	0.775865	0.39901	8.95	3.79	5.97	13.22	1.33741e+08	1.34512e+08	1.3846e+08	1.39684e+08	1.32932e+08	1.31079e+08	1.32395e+08	1.29294e+08	1.29847e+08	1.36756e+08	1.37798e+08	1.48375e+08	High	High	High	High	High	High	High	High	High	High	High	High	cell organization and biogenesis;protein metabolism;other metabolic processes;developmental processes;other biological processes
High	mmu:22388; O88342	Master Protein	O88342	WD repeat-containing protein 1 OS=Mus musculus OX=10090 GN=Wdr1 PE=1 SV=3	Wdr1	0	79	542.56	30	30	66.4	6.6	1.113	0.94	1.019	0.933	0.653776	0.738803	0.967535	0.821106	4.38	1.44	9.18	0.24	1.68279e+08	1.67142e+08	1.67952e+08	1.91001e+08	1.98686e+08	1.8578e+08	1.78626e+08	1.79066e+08	1.71777e+08	1.95898e+08	1.99698e+08	1.78323e+08	High	High	High	High	High	High	High	High	High	High	High	High	cell organization and biogenesis;developmental processes;other biological processes
High	mmu:269116; Q810U3	Master Protein	Q810U3	Neurofascin OS=Mus musculus OX=10090 GN=Nfasc PE=1 SV=1	Nfasc	0	43	541.471	38	38	137.9	6.19	1.01	1.01	1.08	0.999	0.982346	0.994442	0.881138	0.985314	2.27	4.07	0.62	2.17	1.04192e+08	1.03989e+08	9.796e+07	1.08051e+08	1.09198e+08	1.11881e+08	1.03078e+08	1.02726e+08	1.01863e+08	1.15206e+08	1.09341e+08	9.99386e+07	High	High	High	High	High	High	High	High	High	High	High	High	cell adhesion;cell organization and biogenesis;developmental processes;other biological processes
High	mmu:14194; P97807; Q3UIA9; Q99JL0; Q9DCX0	Master Protein	P97807	Fumarate hydratase, mitochondrial OS=Mus musculus OX=10090 GN=Fh PE=1 SV=3	Fh	0	61	536.755	21	21	54.3	9.04	1.102	0.89	0.879	1.065	0.707569	0.334758	0.817392	0.76456	2.81	2.38	2.32	6.08	7.51409e+07	7.11207e+07	6.5582e+07	7.18045e+07	7.60037e+07	7.77353e+07	7.58862e+07	7.4826e+07	8.08386e+07	7.09721e+07	7.59516e+07	6.949e+07	High	High	High	High	High	High	High	High	High	High	High	High	DNA metabolism;other metabolic processes;stress response;other biological processes
High	mmu:14645; P15105; Q3TRK7; Q64432; Q91VC6	Master Protein	P15105	Glutamine synthetase OS=Mus musculus OX=10090 GN=Glul PE=1 SV=6	Glul	0	72	535.172	26	26	42.1	7.08	1.001	0.949	1.112	0.969	0.992191	0.814487	0.821891	0.95498	4.35	8.99	5.24	4.62	3.41242e+08	3.62444e+08	2.82794e+08	3.53939e+08	3.36855e+08	3.44037e+08	3.36676e+08	3.16214e+08	3.25753e+08	3.36159e+08	3.63465e+08	3.21441e+08	High	High	High	High	High	High	High	High	High	High	High	High	cell cycle OR cell proliferation;protein metabolism;other metabolic processes;stress response;developmental processes;other biological processes
High	mmu:71902; Q6PFR0; Q6ZQ38; Q9CV45	Master Protein	Q6ZQ38	Cullin-associated NEDD8-dissociated protein 1 OS=Mus musculus OX=10090 GN=Cand1 PE=1 SV=2	Cand1	0	58	525.905	52	52	136.2	5.78	0.99	1.097	1.059	0.883	0.99982	0.621046	0.915459	0.493061	4.27	1.65	6.41	10	1.57462e+08	1.65623e+08	1.61857e+08	1.55572e+08	1.37851e+08	1.47758e+08	1.46179e+08	1.55541e+08	1.37176e+08	1.50176e+08	1.48159e+08	1.68423e+08	High	High	High	High	High	High	High	High	High	High	High	High	cell organization and biogenesis;protein metabolism;other metabolic processes;other biological processes
High	mmu:207728; Q3TCR8; Q3TXZ6; Q8K2U1; Q922S4	Master Protein	Q922S4	cGMP-dependent 3',5'-cyclic phosphodiesterase OS=Mus musculus OX=10090 GN=Pde2a PE=1 SV=4	Pde2a	0	61	520.596	38	38	105.6	5.41	1.119	1.08	1.161	0.953	0.623517	0.725594	0.710834	0.914634	3.1	0.96	1.32	12.7	7.66865e+07	7.72085e+07	8.59157e+07	8.22918e+07	7.96944e+07	7.51064e+07	7.16246e+07	7.20413e+07	7.8798e+07	7.99029e+07	8.36336e+07	8.74889e+07	High	High	High	High	High	High	High	High	High	High	High	High	other metabolic processes;developmental processes;signal transduction;other biological processes
High	mmu:15526; P38647; Q3TW93; Q3UVN1; Q3V015; Q7TSZ0; Q9CQ05	Master Protein	P38647	Stress-70 protein, mitochondrial OS=Mus musculus OX=10090 GN=Hspa9 PE=1 SV=3	Hspa9	0	57	520.178	34	33	73.4	6.07	1.009	1.141	1.152	0.913	0.982346	0.318831	0.729758	0.707955	4.73	5.66	0.93	10.54	1.27906e+08	1.25415e+08	1.32645e+08	1.47065e+08	1.27807e+08	1.27301e+08	1.1531e+08	1.1955e+08	1.19642e+08	1.33734e+08	1.36311e+08	1.43496e+08	High	High	High	High	High	High	High	High	High	High	High	High	cell organization and biogenesis;protein metabolism;other metabolic processes;stress response;transport;developmental processes;other biological processes
High	mmu:16828; P06151	Master Protein	P06151	L-lactate dehydrogenase A chain OS=Mus musculus OX=10090 GN=Ldha PE=1 SV=3	Ldha	0	83	517.731	26	25	36.5	7.74	1.155	0.928	0.879	1.078	0.435553	0.650751	0.817392	0.704086	10.67	6.87	8.78	7.65	4.37662e+08	4.31296e+08	4.38855e+08	4.44295e+08	4.74318e+08	4.50872e+08	4.50384e+08	4.30582e+08	4.41334e+08	4.32403e+08	4.4888e+08	4.46919e+08	High	High	High	High	High	High	High	High	High	High	High	High	other metabolic processes;other biological processes
High	mmu:11519; Q3U0E1; Q80VH9; Q8C1C4; Q9CXE3; Q9JLE4; Q9JLE5; Q9QYB7; Q9QYB8	Master Protein	Q9QYB8	Beta-adducin OS=Mus musculus OX=10090 GN=Add2 PE=1 SV=4	Add2	0	70	515.973	32	31	80.6	6.21	1.052	1.016	1.103	1.016	0.901142	0.983063	0.83024	0.953892	12.45	2.23	23.42	26.59	3.73225e+07	4.34418e+07	4.16058e+07	4.38668e+07	5.41802e+07	5.20596e+07	3.72287e+07	4.23653e+07	4.74025e+07	3.77421e+07	4.63169e+07	4.94365e+07	High	High	High	High	High	High	High	High	High	High	High	High	cell adhesion;cell organization and biogenesis;transport;developmental processes;other biological processes
High	mmu:110446; Q3TE92; Q8QZT1	Master Protein	Q8QZT1	Acetyl-CoA acetyltransferase, mitochondrial OS=Mus musculus OX=10090 GN=Acat1 PE=1 SV=1	Acat1	0	69	513.718	24	24	44.8	8.51	1.193	0.928	1.092	0.988	0.264631	0.653169	0.853384	0.992525	5.67	5.77	8.04	7.13	1.55847e+08	1.55048e+08	1.56546e+08	1.64085e+08	1.66085e+08	1.64339e+08	1.53485e+08	1.5751e+08	1.64366e+08	1.68389e+08	1.60175e+08	1.71428e+08	High	High	High	High	High	High	High	High	High	High	High	High	other metabolic processes;stress response;developmental processes;other biological processes
High	mmu:18039; P08551; Q8K0Z0	Master Protein	P08551	Neurofilament light polypeptide OS=Mus musculus OX=10090 GN=Nefl PE=1 SV=5	Nefl	0	67	508.695	38	34	61.5	4.64	0.901	0.961	0.893	1.037	0.76221	0.886081	0.836176	0.900279	13.61	11.4	1.73	2.19	1.46575e+08	1.35499e+08	1.20419e+08	1.37988e+08	1.10423e+08	1.1991e+08	1.32096e+08	1.45476e+08	1.359e+08	1.31108e+08	1.40628e+08	1.13672e+08	High	High	High	High	High	High	High	High	High	High	High	High	cell organization and biogenesis;stress response;transport;developmental processes;other biological processes
High	mmu:76884; Q3UH21; Q3UHS8; Q5SQX6; Q8BSW0; Q8CHA9; Q924D3; Q9R181	Master Protein	Q5SQX6	Cytoplasmic FMR1-interacting protein 2 OS=Mus musculus OX=10090 GN=Cyfip2 PE=1 SV=2	Cyfip2	0	51	507.75	53	35	145.6	7.05	1.029	1.054	1.148	0.911	0.953436	0.887915	0.744515	0.696719	6.86	1.65	0.17	5.65	1.06958e+08	1.0373e+08	1.19293e+08	1.16063e+08	1.09478e+08	1.07931e+08	1.05376e+08	1.01388e+08	1.01914e+08	1.16008e+08	1.12702e+08	1.17615e+08	High	High	High	High	High	High	High	High	High	High	High	High	cell adhesion;cell organization and biogenesis;protein metabolism;other metabolic processes;developmental processes;other biological processes
High	mmu:22631; P35215; P63101; P70197; P97286; Q3TSF1; Q5EBQ1	Master Protein	P63101	14-3-3 protein zeta/delta OS=Mus musculus OX=10090 GN=Ywhaz PE=1 SV=1	Ywhaz	0	72	506.28	24	19	27.8	4.79	1.026	1.042	1.115	0.95	0.958158	0.927164	0.817584	0.904785	1.57	0.32	3.01	5.06	1.09895e+09	1.12775e+09	1.21566e+09	1.15717e+09	1.09455e+09	1.04436e+09	1.07084e+09	1.07441e+09	1.0842e+09	1.12027e+09	1.15186e+09	1.17169e+09	High	High	High	High	High	High	High	High	High	High	High	High	cell-cell signaling;cell organization and biogenesis;protein metabolism;other metabolic processes;stress response;transport;developmental processes;signal transduction;other biological processes
High	mmu:13627; P10126; Q61511; Q6ZWN2; Q8BMB8; Q8BVS8; Q99KU5	Master Protein	P10126	Elongation factor 1-alpha 1 OS=Mus musculus OX=10090 GN=Eef1a1 PE=1 SV=3	Eef1a1	0	68	504.68	26	17	50.1	9.01	0.966	0.965	0.863	1.11	0.977727	0.901867	0.774835	0.518529	4.7	2.38	5.29	0.16	5.72381e+08	6.76675e+08	5.66864e+08	5.65775e+08	5.34072e+08	5.92227e+08	5.78937e+08	5.75931e+08	5.55559e+08	5.02549e+08	4.87919e+08	5.89993e+08	High	High	High	High	High	High	High	High	High	High	High	High	protein metabolism;other metabolic processes;other biological processes
High	mmu:13629; P58252; Q544E4	Master Protein	P58252	Elongation factor 2 OS=Mus musculus OX=10090 GN=Eef2 PE=1 SV=2	Eef2	0	62	504.255	43	43	95.3	6.83	0.963	0.983	0.918	0.96	0.973032	0.965201	0.90497	0.934381	5.15	6.78	14.42	4.3	1.13124e+08	1.13616e+08	1.24299e+08	1.0217e+08	1.03954e+08	1.07112e+08	1.12482e+08	1.179e+08	1.04829e+08	1.01067e+08	1.01918e+08	1.10441e+08	High	High	High	High	High	High	High	High	High	High	High	High	cell cycle OR cell proliferation;protein metabolism;other metabolic processes;stress response;developmental processes;other biological processes
High	mmu:26562; Q3TCW4; Q80TW1; Q91YH7; Q9CW81; Q9QUQ0; Q9Z0E0	Master Protein	Q9Z0E0	Neurochondrin OS=Mus musculus OX=10090 GN=Ncdn PE=1 SV=1	Ncdn	0	56	503.777	32	32	78.8	5.54	0.754	1.076	1.019	0.804	0.0314848	0.754956	0.967535	0.0528899	8.16	12.5	12.03	12.54	2.61843e+08	2.57682e+08	2.55704e+08	2.06451e+08	1.83112e+08	2.10085e+08	2.08333e+08	2.6561e+08	2.30662e+08	2.13543e+08	2.18243e+08	2.47356e+08	High	High	High	High	High	High	High	High	High	High	High	High	cell organization and biogenesis;developmental processes;other biological processes
High	mmu:104001; Q8K0T0; Q8K4S4	Master Protein	Q8K0T0	Reticulon-1 OS=Mus musculus OX=10090 GN=Rtn1 PE=1 SV=1	Rtn1	0	53	502.026	25	24	83.5	4.58	1.019	0.988	1.094	0.934	0.974941	0.978049	0.849104	0.825094	6.3	0.14	1.91	0.6	1.99342e+08	1.93414e+08	2.03403e+08	1.84787e+08	1.96592e+08	1.93906e+08	2.02731e+08	1.93649e+08	1.98507e+08	1.9438e+08	1.89164e+08	1.86402e+08	High	High	High	High	High	High	High	High	High	High	High	High	other biological processes
High	O08886; O35098; Q3UL94	Master Protein	O35098	Dihydropyrimidinase-related protein 4 OS=Mus musculus OX=10090 GN=Dpysl4 PE=1 SV=1	Dpysl4	0	81	500.222	28	26	61.9	6.98	1.163	1.002	0.978	0.968	0.395072	0.988835	0.987297	0.954969	1.48	4.81	2.7	3	7.31429e+07	7.31663e+07	6.99722e+07	8.81722e+07	7.74422e+07	8.20065e+07	7.59236e+07	7.33622e+07	6.63497e+07	7.58184e+07	7.52964e+07	8.70799e+07	High	High	High	High	High	High	High	High	High	High	High	High	cell organization and biogenesis;developmental processes;other biological processes
High	mmu:66945; Q0QF19; Q3UH25; Q3UKP7; Q3V4B1; Q8K2B3; Q921P5; Q9Z1Z4	Master Protein	Q8K2B3	Succinate dehydrogenase [ubiquinone] flavoprotein subunit, mitochondrial OS=Mus musculus OX=10090 GN=Sdha PE=1 SV=1	Sdha	0	69	497.065	32	32	72.5	7.37	0.993	1.007	0.986	1.054	0.99982	0.9997	0.995063	0.821106	9.97	4.25	4.59	15.72	1.34506e+08	1.30508e+08	1.44991e+08	1.32165e+08	1.39327e+08	1.37876e+08	1.3046e+08	1.31349e+08	1.27287e+08	1.38811e+08	1.37244e+08	1.3464e+08	High	High	High	High	High	High	High	High	High	High	High	High	other metabolic processes;developmental processes
High	B2RUH0; mmu:103967; Q3UGY9; Q80TR2; Q8BWW6; Q8BZ98	Master Protein	Q8BZ98	Dynamin-3 OS=Mus musculus OX=10090 GN=Dnm3 PE=1 SV=1	Dnm3	0	62	496.338	43	29	97.1	8.35	0.802	1.081	0.955	0.976	0.153142	0.715518	0.959431	0.967632	3.19	0.1	1.34	3.56	3.86107e+07	4.2559e+07	4.10233e+07	3.31008e+07	3.12098e+07	3.12474e+07	3.25393e+07	3.63828e+07	3.31894e+07	3.39564e+07	3.27263e+07	3.54068e+07	High	High	High	High	High	High	High	High	High	High	High	High	cell organization and biogenesis;other metabolic processes;transport;developmental processes;other biological processes
High	mmu:68263; Q3TL86; Q505N8; Q99LW9; Q9D051	Master Protein	Q9D051	Pyruvate dehydrogenase E1 component subunit beta, mitochondrial OS=Mus musculus OX=10090 GN=Pdhb PE=1 SV=1	Pdhb	0	69	496.31	20	20	38.9	6.87	1.055	0.863	1.056	1.123	0.89378	0.156778	0.916054	0.4294	13.8	11.92	8.51	5.55	1.36092e+08	1.32231e+08	1.35293e+08	1.42505e+08	1.51074e+08	1.50022e+08	1.39742e+08	1.36167e+08	1.51758e+08	1.49334e+08	1.47452e+08	1.3303e+08	High	High	High	High	High	High	High	High	High	High	High	High	other metabolic processes
High	mmu:60595; P57780	Master Protein	P57780	Alpha-actinin-4 OS=Mus musculus OX=10090 GN=Actn4 PE=1 SV=1	Actn4	0	63	492.604	46	27	104.9	5.41	1.085	0.921	1.049	0.957	0.781785	0.601621	0.924419	0.926369	12.84	1.21	0.44	13.22	5.76441e+07	5.51814e+07	5.75845e+07	5.74309e+07	6.40982e+07	5.9515e+07	5.42856e+07	5.25009e+07	6.48715e+07	6.15888e+07	6.01189e+07	6.42633e+07	High	High	High	High	High	High	High	High	High	High	High	High	cell organization and biogenesis;transport;signal transduction;other biological processes
High	mmu:67003; Q8BK11; Q9CVK7; Q9DB77	Master Protein	Q9DB77	Cytochrome b-c1 complex subunit 2, mitochondrial OS=Mus musculus OX=10090 GN=Uqcrc2 PE=1 SV=1	Uqcrc2	0	84	492.407	28	28	48.2	9.25	1.009	0.953	0.963	0.935	0.982346	0.840698	0.970168	0.829425	5.61	4.81	12.6	4.18	2.94386e+08	3.07362e+08	2.87026e+08	2.88611e+08	3.15628e+08	3.07377e+08	3.05064e+08	3.1289e+08	3.20787e+08	3.03569e+08	2.96416e+08	3.0215e+08	High	High	High	High	High	High	High	High	High	High	High	High	protein metabolism;other biological processes
High	mmu:104082; Q059Q1; Q3U440; Q80TY3; Q920I9; Q920J0	Master Protein	Q920I9	WD repeat-containing protein 7 OS=Mus musculus OX=10090 GN=Wdr7 PE=1 SV=3	Wdr7	0	45	485.661	42	42	163.3	6.9	0.995	1.005	1.121	0.878	0.995783	0.999123	0.807076	0.452722	1.26	2.88	3.99	7.02	6.80776e+07	6.84097e+07	6.82019e+07	7.17945e+07	6.84582e+07	6.86223e+07	6.9052e+07	6.73361e+07	6.95244e+07	7.13517e+07	7.64232e+07	7.28812e+07	High	High	High	High	High	High	High	High	High	High	High	High	developmental processes
High	mmu:67951; Q922F4	Master Protein	Q922F4	Tubulin beta-6 chain OS=Mus musculus OX=10090 GN=Tubb6 PE=1 SV=1	Tubb6	0	48	481.962	19	3	50.1	4.89	1.068	0.44	0.382	1.231	0.851871	2.53205e-16	8.53361e-14	0.041681	94.75	35.39	45.31	99.46	6.81774e+07	5.3493e+07	3.32599e+07	3.60314e+07	5.3149e+07	9.17053e+07	1.14785e+08	1.08733e+08	1.05044e+08	6.31849e+07	4.51178e+07	3.20095e+07	High	High	High	High	High	High	High	High	High	High	High	High	cell cycle OR cell proliferation;cell organization and biogenesis
High	mmu:22628; O70457; P35214; P61982; Q3UFD6; Q4FK44; Q9UDP2; Q9UN99	Master Protein	P61982	14-3-3 protein gamma OS=Mus musculus OX=10090 GN=Ywhag PE=1 SV=2	Ywhag	0	82	479.29	23	16	28.3	4.89	0.92	1.039	0.953	0.9	0.849755	0.932325	0.959431	0.616974	15.41	0.07	1.13	7.76	2.82059e+08	2.76855e+08	3.06881e+08	2.64798e+08	2.63484e+08	2.81345e+08	2.93618e+08	2.86645e+08	2.99103e+08	2.75828e+08	2.65456e+08	2.71513e+08	High	High	High	High	High	High	High	High	High	High	High	High	transport;other biological processes
High	A2A5L0; mmu:57138; Q3UHQ2; Q7TQC9; Q80TI5; Q91V14; Q9Z0M7	Master Protein	Q91V14	Solute carrier family 12 member 5 OS=Mus musculus OX=10090 GN=Slc12a5 PE=1 SV=2	Slc12a5	0	33	478.968	34	31	126.2	6.74	1.032	1.02	1.068	1.014	0.940153	0.982263	0.90497	0.95703	0.36	2.1	1.05	4.45	1.61068e+08	1.54144e+08	1.6459e+08	1.75315e+08	1.77694e+08	1.73395e+08	1.59658e+08	1.58692e+08	1.6175e+08	1.70113e+08	1.64454e+08	1.71411e+08	High	High	High	High	High	High	High	High	High	High	High	High	cell-cell signaling;cell organization and biogenesis;stress response;transport;developmental processes;other biological processes
High	D4P911; mmu:53857; Q9CV57; Q9JJZ2	Master Protein	Q9JJZ2	Tubulin alpha-8 chain OS=Mus musculus OX=10090 GN=Tuba8 PE=1 SV=1	Tuba8	0	41	477.757	18	2	50	5.1	0.891	0.999	0.758	1.06	0.982346	0.880942	0.587704	0.921103	3.48	8.08	19.77	14.56	739173	535483	531322	617309	476946	484604	699745	672915	531985	530095	449782	611108	High	High	High	High	High	High	Peak Found	Peak Found	Peak Found	High	High	High	cell cycle OR cell proliferation;cell organization and biogenesis
High	mmu:12974; Q3UDP3; Q9CZU6	Master Protein	Q9CZU6	Citrate synthase, mitochondrial OS=Mus musculus OX=10090 GN=Cs PE=1 SV=1	Cs	0	59	477.164	24	24	51.7	8.57	1.033	0.992	1.005	0.994	0.937069	0.981399	0.986169	0.994779	9.41	4.58	6.91	12.3	4.25514e+08	4.19258e+08	4.38166e+08	4.11158e+08	4.45227e+08	4.36437e+08	4.10168e+08	4.26624e+08	4.20242e+08	4.4025e+08	4.44156e+08	4.12549e+08	High	High	High	High	High	High	High	High	High	High	High	High	other metabolic processes
High	mmu:73442; Q3UQZ8; Q8CHF6; Q8K0U4	Master Protein	Q8K0U4	Heat shock 70 kDa protein 12A OS=Mus musculus OX=10090 GN=Hspa12a PE=1 SV=1	Hspa12a	0	71	472.965	47	47	74.8	6.77	0.926	1.052	1.008	0.907	0.875253	0.88922	0.980013	0.676706	1.89	4.94	2.2	3.63	1.66113e+08	1.54737e+08	1.70366e+08	1.59554e+08	1.55626e+08	1.56393e+08	1.55936e+08	1.5384e+08	1.56603e+08	1.60656e+08	1.63163e+08	1.61881e+08	High	High	High	High	High	High	High	High	High	High	High	High
High	mmu:235604; Q3UHL1; Q8VD20	Master Protein	Q3UHL1	CaM kinase-like vesicle-associated protein OS=Mus musculus OX=10090 GN=Camkv PE=1 SV=2	Camkv	0	76	471.926	31	31	54.8	5.54	1.082	0.958	1.069	0.944	0.794039	0.870267	0.90497	0.877376	1.08	4.42	12.9	0.48	1.82339e+08	1.716e+08	1.82099e+08	1.93354e+08	2.06551e+08	1.93235e+08	1.86079e+08	1.69571e+08	1.89238e+08	1.85249e+08	1.95264e+08	1.86023e+08	High	High	High	High	High	High	High	High	High	High	High	High	protein metabolism;other metabolic processes;other biological processes
High	A2VCT5; mmu:18040; P08553; Q0VDM8; Q3HRJ6; Q3TNS4; Q3TPK2; Q61961; Q8BQ20	Master Protein	P08553	Neurofilament medium polypeptide OS=Mus musculus OX=10090 GN=Nefm PE=1 SV=4	Nefm	0	56	470.784	41	36	95.9	4.77	0.988	0.998	1.041	0.981	0.997369	0.983063	0.938888	0.979287	0.13	15.53	3.07	9.27	1.9056e+08	1.77762e+08	1.54181e+08	1.78649e+08	1.40371e+08	1.52877e+08	1.65223e+08	1.81889e+08	1.78852e+08	1.68566e+08	1.96116e+08	1.55828e+08	High	High	High	High	High	High	High	High	High	High	High	High	cell organization and biogenesis;transport
High	mmu:56013; O70298; Q9QWI6	Master Protein	Q9QWI6	SRC kinase signaling inhibitor 1 OS=Mus musculus OX=10090 GN=Srcin1 PE=1 SV=2	Srcin1	0	50	468.657	47	47	134.8	9.32	1.225	0.959	1.15	1.004	0.157901	0.879094	0.736826	0.97682	1.23	2.99	3.61	12.11	9.04213e+07	8.64008e+07	9.8302e+07	1.12274e+08	1.97647e+08	1.78598e+08	9.44487e+07	9.37404e+07	9.18625e+07	1.03601e+08	1.09638e+08	1.09599e+08	High	High	High	High	High	High	High	High	High	High	High	High	cell adhesion;transport;other biological processes
High	mmu:20168; Q3UF62; Q544J1; Q68FE4; Q6IM69; Q6R8K6; Q6R8K7; Q6T929; Q8C6D5; Q8CCU2; Q9ES97	Master Protein	Q9ES97	Reticulon-3 OS=Mus musculus OX=10090 GN=Rtn3 PE=1 SV=2	Rtn3	0	56	467.826	35	34	103.8	4.92	1.016	1.02	1.029	0.934	0.977727	0.982263	0.959431	0.828861	1.69	4.67	11.81	6.9	1.97072e+08	1.87853e+08	1.9406e+08	1.84942e+08	2.0157e+08	1.9612e+08	2.02419e+08	2.02382e+08	1.99875e+08	1.95851e+08	2.09139e+08	2.02149e+08	High	High	High	High	High	High	High	High	High	High	High	High	cell organization and biogenesis;transport;other biological processes
High	mmu:70350; Q91XV3	Master Protein	Q91XV3	Brain acid soluble protein 1 OS=Mus musculus OX=10090 GN=Basp1 PE=1 SV=3	Basp1	0	93	466.31	21	21	22.1	4.51	0.713	1.748	1.36	0.951	0.00474064	2.53205e-16	0.117531	0.912363	13.28	5.32	32.63	65.36	1.04802e+08	1.298e+08	1.42523e+08	1.47385e+08	8.03415e+07	9.03951e+07	6.05573e+07	8.13652e+07	8.87295e+07	8.89816e+07	8.20452e+07	1.61102e+08	High	High	High	High	High	High	High	High	High	High	High	High	developmental processes;other biological processes
High	mmu:18641; P12382; Q8VDX7	Master Protein	P12382	ATP-dependent 6-phosphofructokinase, liver type OS=Mus musculus OX=10090 GN=Pfkl PE=1 SV=4	Pfkl	0	57	464.205	29	24	85.3	7.17	1.162	0.968	0.896	1.128	0.398771	0.914385	0.847999	0.412701	0.14	10.13	2.58	9.17	4.4973e+07	4.83007e+07	4.65284e+07	4.40749e+07	5.53831e+07	5.49193e+07	5.01311e+07	4.67953e+07	4.69384e+07	4.7383e+07	6.83209e+07	4.69952e+07	High	High	High	High	High	High	High	High	High	High	High	High	other metabolic processes;other biological processes
High	mmu:170719; Q4KMM3; Q5FWW1; Q99L06; Q99MK1; Q99MP4	Master Protein	Q4KMM3	Oxidation resistance protein 1 OS=Mus musculus OX=10090 GN=Oxr1 PE=1 SV=3	Oxr1	0	54	463.041	36	36	95.9	5.33	1.023	1.144	1.29	1.027	0.96921	0.298621	0.289154	0.930282	10.47	2.15	6.64	10.11	6.25479e+07	6.34263e+07	7.18226e+07	7.52584e+07	7.00594e+07	6.62968e+07	6.29587e+07	5.49364e+07	5.89191e+07	6.72963e+07	6.86187e+07	8.08769e+07	High	High	High	High	High	High	High	High	High	High	High	High	stress response;other biological processes
High	mmu:14693; P11016; P54312; P62880	Master Protein	P62880	Guanine nucleotide-binding protein G(I)/G(S)/G(T) subunit beta-2 OS=Mus musculus OX=10090 GN=Gnb2 PE=1 SV=3	Gnb2	0	85	462.763	19	11	37.3	6	0.979	1.026	1.067	0.973	0.989506	0.978049	0.90497	0.966566	12.15	1.99	6.5	7.44	1.14686e+08	1.15902e+08	1.19641e+08	1.30096e+08	1.16299e+08	1.13704e+08	1.16425e+08	1.17496e+08	1.09692e+08	1.23157e+08	1.20854e+08	1.22482e+08	High	High	High	High	High	High	High	High	High	High	High	High	signal transduction
High	mmu:22223; Q9R0P9; Q9R122	Master Protein	Q9R0P9	Ubiquitin carboxyl-terminal hydrolase isozyme L1 OS=Mus musculus OX=10090 GN=Uchl1 PE=1 SV=1	Uchl1	0	88	459.845	16	16	24.8	5.24	0.798	0.974	0.829	0.901	0.142479	0.928459	0.656762	0.627892	5.28	7.97	10.12	4.78	3.25974e+08	3.35492e+08	3.41655e+08	2.89427e+08	2.99194e+08	3.03326e+08	3.57688e+08	3.7345e+08	3.33633e+08	2.86314e+08	3.1572e+08	2.68343e+08	High	High	High	High	High	High	High	High	High	High	High	High	cell cycle OR cell proliferation;cell organization and biogenesis;protein metabolism;other metabolic processes;stress response;transport;developmental processes;other biological processes
High	mmu:22225; P56399	Master Protein	P56399	Ubiquitin carboxyl-terminal hydrolase 5 OS=Mus musculus OX=10090 GN=Usp5 PE=1 SV=1	Usp5	0	59	455.756	37	37	95.8	5.01	0.993	1.074	1.148	1.001	0.99982	0.765483	0.743401	0.981615	11.4	2	13.91	2.03	6.55057e+07	6.82291e+07	6.00628e+07	6.77711e+07	7.03997e+07	6.77658e+07	6.09164e+07	6.3754e+07	5.82273e+07	6.86309e+07	6.36415e+07	7.43387e+07	High	High	High	High	High	High	High	High	High	High	High	High	protein metabolism;other metabolic processes;other biological processes
High	mmu:12387; Q02248; Q922W1; Q9D335	Master Protein	Q02248	Catenin beta-1 OS=Mus musculus OX=10090 GN=Ctnnb1 PE=1 SV=1	Ctnnb1	0	65	455.463	30	26	85.4	5.86	1.031	0.999	0.942	1.143	0.948488	0.984164	0.939661	0.33886	11	5.74	5.43	2.21	3.86505e+07	3.96126e+07	4.03147e+07	3.92436e+07	4.64192e+07	4.53195e+07	4.14655e+07	4.27718e+07	4.11594e+07	4.54637e+07	4.16104e+07	3.72569e+07	High	High	High	High	High	High	High	High	High	High	High	High	cell adhesion;cell-cell signaling;cell cycle OR cell proliferation;cell organization and biogenesis;protein metabolism;other metabolic processes;transport;developmental processes;signal transduction;other biological processes
High	mmu:108664; Q8BVE3; Q921X8	Master Protein	Q8BVE3	V-type proton ATPase subunit H OS=Mus musculus OX=10090 GN=Atp6v1h PE=1 SV=1	Atp6v1h	0	68	454.455	31	31	55.8	6.61	1.009	1.006	0.96	1.095	0.982346	0.9997	0.965563	0.59767	9.92	2.27	12.82	18.01	1.45516e+08	1.4759e+08	1.56903e+08	1.48954e+08	1.54358e+08	1.48663e+08	1.43462e+08	1.44274e+08	1.41019e+08	1.41756e+08	1.35341e+08	1.49955e+08	High	High	High	High	High	High	High	High	High	High	High	High	transport
High	mmu:13385; Q5NCV5; Q5NCV6; Q5NCV7; Q62108; Q91WJ1	Master Protein	Q62108	Disks large homolog 4 OS=Mus musculus OX=10090 GN=Dlg4 PE=1 SV=1	Dlg4	0	57	447.196	38	33	80.4	5.87	0.985	1.104	0.99	0.975	0.994153	0.56904	0.999985	0.96835	7.31	4.11	4.75	11.05	1.38308e+08	1.48284e+08	1.54748e+08	1.44012e+08	1.54716e+08	1.4102e+08	1.45161e+08	1.38502e+08	1.37194e+08	1.47942e+08	1.48195e+08	1.57919e+08	High	High	High	High	High	High	High	High	High	High	High	High	cell adhesion;cell-cell signaling;cell organization and biogenesis;developmental processes;other biological processes
High	mmu:18415; P48722; P97854; Q3TQN2; Q3UNG4; Q8BQD0; Q8CC45; Q91X29	Master Protein	P48722	Heat shock 70 kDa protein 4L OS=Mus musculus OX=10090 GN=Hspa4l PE=1 SV=2	Hspa4l	0	65	446.463	44	42	94.3	5.74	1.007	1.062	1.05	0.951	0.984404	0.849533	0.923899	0.912363	13.17	3.4	16.22	15.69	6.21808e+07	6.32442e+07	5.81833e+07	6.46453e+07	5.79898e+07	6.26015e+07	5.52833e+07	5.9961e+07	5.34326e+07	6.07209e+07	5.91654e+07	6.39323e+07	High	High	High	High	High	High	High	High	High	High	High	High	stress response;other biological processes
High	mmu:214579; Q5SZW1; Q8BWF0	Master Protein	Q8BWF0	Succinate-semialdehyde dehydrogenase, mitochondrial OS=Mus musculus OX=10090 GN=Aldh5a1 PE=1 SV=1	Aldh5a1	0	67	442.223	25	25	55.9	8.25	0.934	0.972	0.93	0.988	0.901142	0.927164	0.917482	0.989917	0.73	0.95	2.72	2.55	8.04987e+07	8.01309e+07	7.33209e+07	7.5624e+07	8.50337e+07	7.97343e+07	8.40911e+07	8.45815e+07	8.18208e+07	8.49126e+07	8.40938e+07	8.04598e+07	High	High	High	High	High	High	High	High	High	High	High	High	other metabolic processes;developmental processes
High	mmu:22627; P29360; P42655; P62259; Q63631	Master Protein	P62259	14-3-3 protein epsilon OS=Mus musculus OX=10090 GN=Ywhae PE=1 SV=1	Ywhae	0	78	441.544	27	24	29.2	4.74	0.938	1.019	1.047	0.927	0.906598	0.982263	0.930883	0.79349	9.28	5.75	6.9	13.85	7.1331e+08	6.63725e+08	6.99477e+08	6.51021e+08	7.6337e+08	6.9941e+08	7.26659e+08	6.69968e+08	7.06227e+08	6.15267e+08	6.4109e+08	6.46842e+08	High	High	High	High	High	High	High	High	High	High	High	High	stress response;transport;developmental processes;signal transduction;other biological processes
High	mmu:12716; P30275	Master Protein	P30275	Creatine kinase U-type, mitochondrial OS=Mus musculus OX=10090 GN=Ckmt1 PE=1 SV=1	Ckmt1	0	60	439.649	20	20	47	8.16	1.041	0.925	0.956	0.958	0.925614	0.638405	0.959431	0.930282	3.34	3.1	12.21	6.32	2.38972e+08	2.15326e+08	2.19971e+08	2.31748e+08	2.30428e+08	2.17498e+08	2.25625e+08	2.36307e+08	2.16023e+08	2.45219e+08	2.27077e+08	2.10222e+08	High	High	High	High	High	High	High	High	High	High	High	High	other metabolic processes;other biological processes
High	B2RUC5; mmu:18951; Q3UYG4; Q6PB74; Q9Z2Q6	Master Protein	Q9Z2Q6	Septin-5 OS=Mus musculus OX=10090 GN=Septin5 PE=1 SV=2	Septin5	0	64	438.188	28	26	42.7	6.67	1.009	1.032	1.026	1.033	0.982346	0.957867	0.959431	0.912363	5.66	8.42	1.37	3.72	2.32536e+08	2.34381e+08	2.39562e+08	2.46727e+08	2.28621e+08	2.44004e+08	2.49344e+08	2.56989e+08	2.23913e+08	2.60595e+08	2.25712e+08	2.29109e+08	High	High	High	High	High	High	High	High	High	High	High	High	cell cycle OR cell proliferation;other biological processes
High	mmu:13483; Q9QWW2; Q9Z218; Q9Z219	Master Protein	Q9Z218	Dipeptidyl aminopeptidase-like protein 6 OS=Mus musculus OX=10090 GN=Dpp6 PE=1 SV=1	Dpp6	0	50	436.732	29	28	91.2	6.68	1.067	1.02	1.087	0.931	0.853362	0.982263	0.865988	0.813154	0.78	0.62	3.04	7.17	9.10785e+07	8.92638e+07	9.93928e+07	9.37835e+07	9.90038e+07	1.00865e+08	9.0875e+07	9.09029e+07	8.57337e+07	9.71067e+07	9.90585e+07	9.67647e+07	High	High	High	High	High	High	High	High	High	High	High	High	protein metabolism;other biological processes
High	mmu:12386; Q3TY37; Q61300; Q61301; Q6AXD1	Master Protein	Q61301	Catenin alpha-2 OS=Mus musculus OX=10090 GN=Ctnna2 PE=1 SV=3	Ctnna2	0	57	436.42	40	33	105.2	5.71	1.027	0.986	1.002	1.042	0.958082	0.973265	0.987297	0.877263	6.91	3.09	15.37	11.92	5.74697e+07	5.2237e+07	5.5014e+07	6.30386e+07	6.09121e+07	5.58659e+07	5.56156e+07	5.63979e+07	5.45438e+07	6.12794e+07	5.90404e+07	6.12142e+07	High	High	High	High	High	High	High	High	High	High	High	High	cell adhesion;cell organization and biogenesis;developmental processes;other biological processes
High	mmu:16832; P16125; Q545Y4	Master Protein	P16125	L-lactate dehydrogenase B chain OS=Mus musculus OX=10090 GN=Ldhb PE=1 SV=2	Ldhb	0	70	432.092	22	21	36.5	6.05	0.93	1.02	0.872	0.945	0.891796	0.982263	0.801327	0.879532	1	12.37	7.83	9.25	3.70771e+08	3.69742e+08	3.64358e+08	3.52851e+08	3.5623e+08	3.59293e+08	3.7434e+08	3.67844e+08	3.57331e+08	3.46647e+08	3.44273e+08	3.59706e+08	High	High	High	High	High	High	High	High	High	High	High	High	other metabolic processes
High	mmu:15505; Q3TNS2; Q3UIY8; Q61699; Q62578; Q62579; Q6A0A5; Q8C430; Q8VCW6	Master Protein	Q61699	Heat shock protein 105 kDa OS=Mus musculus OX=10090 GN=Hsph1 PE=1 SV=2	Hsph1	0	62	427.268	42	40	96.3	5.53	0.922	1.073	1.027	0.991	0.859396	0.775992	0.959431	0.997862	6.89	1.67	2.93	1.63	1.07495e+08	1.09107e+08	1.08206e+08	1.03341e+08	1.02899e+08	1.08393e+08	1.10312e+08	1.04442e+08	9.67976e+07	1.08789e+08	1.05506e+08	1.17029e+08	High	High	High	High	High	High	High	High	High	High	High	High	stress response;other biological processes
High	E9QLJ1; mmu:13191; O08788; Q3TZG7	Master Protein	O08788	Dynactin subunit 1 OS=Mus musculus OX=10090 GN=Dctn1 PE=1 SV=3	Dctn1	0	52	427.033	43	43	141.6	5.9	0.92	0.991	0.925	0.982	0.851871	0.979659	0.915459	0.981618	2.6	3.47	0.1	2.82	4.24554e+07	4.13235e+07	4.0758e+07	3.72324e+07	3.81847e+07	4.02375e+07	4.13018e+07	3.91086e+07	4.05726e+07	3.82742e+07	3.84998e+07	4.13712e+07	High	High	High	High	High	High	High	High	High	High	High	High	cell cycle OR cell proliferation;cell organization and biogenesis;transport;developmental processes;other biological processes
High	mmu:14086; O09099; O09156; Q05DK3; Q61553; Q7TN32; Q80V75	Master Protein	Q61553	Fascin OS=Mus musculus OX=10090 GN=Fscn1 PE=1 SV=4	Fscn1	0	76	425.597	35	35	54.5	6.89	1.068	0.989	1.105	0.939	0.85096	0.979659	0.829828	0.851944	9.07	2.63	5.69	8.64	1.31009e+08	1.31487e+08	1.31181e+08	1.44962e+08	1.4841e+08	1.33412e+08	1.41458e+08	1.29138e+08	1.28797e+08	1.37358e+08	1.44877e+08	1.49714e+08	High	High	High	High	High	High	High	High	High	High	High	High	cell organization and biogenesis;other biological processes
High	mmu:20512; P56564; Q99P53	Master Protein	P56564	Excitatory amino acid transporter 1 OS=Mus musculus OX=10090 GN=Slc1a3 PE=1 SV=2	Slc1a3	0	29	423.719	15	14	59.6	8.4	1.032	1.045	1.104	0.866	0.945712	0.918343	0.83024	0.379025	10.35	34.61	24.28	23.16	1.39452e+08	1.49695e+08	2.07598e+08	1.72762e+08	1.27978e+08	1.24061e+08	1.27772e+08	1.32315e+08	1.1938e+08	1.61149e+08	1.56051e+08	1.70169e+08	High	High	High	High	High	High	High	High	High	High	High	High	other metabolic processes;stress response;transport;developmental processes;other biological processes
High	mmu:28185; Q8BNI6; Q9CZW5	Master Protein	Q9CZW5	Mitochondrial import receptor subunit TOM70 OS=Mus musculus OX=10090 GN=Tomm70 PE=1 SV=2	Tomm70	0	71	423.556	29	29	67.5	7.53	1.052	0.986	0.99	1.003	0.901142	0.973265	0.999985	0.977388	2.37	11.46	3.94	2.97	7.9839e+07	7.32863e+07	7.00791e+07	8.08292e+07	7.73255e+07	7.6352e+07	7.49721e+07	7.81781e+07	8.15991e+07	8.11508e+07	7.58282e+07	7.50248e+07	High	High	High	High	High	High	High	High	High	High	High	High	cell organization and biogenesis;transport;other biological processes
High	Q8CC35; Q99JI0	Master Protein	Q8CC35	Synaptopodin OS=Mus musculus OX=10090 GN=Synpo PE=1 SV=2	Synpo	0	45	422.819	25	25	99.5	9.42	1.023	1.065	1.108	0.924	0.96921	0.83123	0.828268	0.769376	9.22	0.37	5.63	2.57	5.81302e+07	5.56802e+07	6.38395e+07	6.06915e+07	6.83319e+07	6.22493e+07	5.7688e+07	5.20226e+07	6.13108e+07	6.42223e+07	7.04436e+07	6.52987e+07	High	High	High	High	High	High	High	High	High	High	High	High	cell organization and biogenesis;other biological processes
High	E9Q401; mmu:20191; O70181; Q62174; Q62197; Q9ERN6	Master Protein	E9Q401	Ryanodine receptor 2 OS=Mus musculus OX=10090 GN=Ryr2 PE=1 SV=1	Ryr2	0	20	418.311	60	58	564.5	6.09	1.062	1.083	1.261	0.921	0.831559	0.849432	0.454706	0.783042	2.12	1.74	2.47	5.27	2.26065e+07	2.26536e+07	2.54311e+07	2.34524e+07	2.46831e+07	2.46871e+07	2.11705e+07	2.1306e+07	2.21284e+07	2.65662e+07	2.33189e+07	2.59477e+07	High	High	High	High	High	High	High	High	High	High	High	High	cell-cell signaling;stress response;transport;developmental processes;signal transduction;other biological processes
High	mmu:21991; P17751; Q3TJH2; Q3UC04; Q3UKG9; Q64513; Q9CVF9; Q9CWE7	Master Protein	P17751	Triosephosphate isomerase OS=Mus musculus OX=10090 GN=Tpi1 PE=1 SV=5	Tpi1	0	92	417.087	24	24	26.7	7.3	0.93	0.931	0.937	0.936	0.893279	0.667994	0.931647	0.838277	2.84	1.74	3.91	0.74	6.15502e+08	6.00145e+08	6.52262e+08	6.35621e+08	6.66941e+08	6.57195e+08	6.60295e+08	6.58648e+08	6.43413e+08	6.71962e+08	6.80225e+08	5.81807e+08	High	High	High	High	High	High	High	High	High	High	High	High	other metabolic processes
High	mmu:18597; P35486	Master Protein	P35486	Pyruvate dehydrogenase E1 component subunit alpha, somatic form, mitochondrial OS=Mus musculus OX=10090 GN=Pdha1 PE=1 SV=1	Pdha1	0	71	416.991	29	29	43.2	8.19	1.002	0.991	0.911	0.938	0.991959	0.979659	0.897335	0.845011	4.46	1.88	3.66	0.63	1.45012e+08	1.47878e+08	1.53711e+08	1.40864e+08	1.50033e+08	1.49145e+08	1.49674e+08	1.46614e+08	1.59753e+08	1.59295e+08	1.54517e+08	1.46123e+08	High	High	High	High	High	High	High	High	High	High	High	High	other metabolic processes
High	mmu:12461; P80314; Q9R1U0	Master Protein	P80314	T-complex protein 1 subunit beta OS=Mus musculus OX=10090 GN=Cct2 PE=1 SV=4	Cct2	0	78	415.933	31	31	57.4	6.4	0.912	1.08	1.003	1.062	0.807976	0.722566	0.986266	0.784034	13.32	1.01	11.43	2.2	8.50114e+07	8.85367e+07	9.44832e+07	8.33953e+07	7.5757e+07	7.62345e+07	6.74475e+07	8.44112e+07	7.64117e+07	8.33517e+07	7.73031e+07	8.69086e+07	High	High	High	High	High	High	High	High	High	High	High	High	cell organization and biogenesis;transport;other biological processes
High	mmu:14718; P05201; Q3UJH8	Master Protein	P05201	Aspartate aminotransferase, cytoplasmic OS=Mus musculus OX=10090 GN=Got1 PE=1 SV=3	Got1	0	77	415.73	31	31	46.2	7.14	1.004	0.984	0.855	1.086	0.989506	0.971509	0.744643	0.65766	16.29	1.78	0.01	4.31	5.00812e+08	4.8522e+08	4.67428e+08	4.5288e+08	5.28563e+08	5.07699e+08	4.94311e+08	4.8766e+08	4.86045e+08	4.41545e+08	4.8289e+08	4.41843e+08	High	High	High	High	High	High	High	High	High	High	High	High	other metabolic processes;stress response;signal transduction;other biological processes
High	A0JNZ5; F2Z441; mmu:18751; P04410; P04411; P68404	Master Protein	P68404	Protein kinase C beta type OS=Mus musculus OX=10090 GN=Prkcb PE=1 SV=4	Prkcb	0	56	414.196	33	23	76.7	7.01	1.047	0.835	0.818	1.101	0.907486	0.0471243	0.609631	0.56976	25.44	0.62	0.69	19.92	7.52463e+07	6.5046e+07	6.0566e+07	7.99048e+07	9.7058e+07	6.43399e+07	8.137e+07	7.85617e+07	9.72097e+07	8.2442e+07	9.09982e+07	6.69788e+07	High	High	High	High	High	High	High	High	High	High	High	High	protein metabolism;other metabolic processes;transport;signal transduction;other biological processes
High	mmu:15387; P61979; Q07244; Q15671; Q60577; Q8BGQ8; Q922Y7; Q96J62	Master Protein	P61979	Heterogeneous nuclear ribonucleoprotein K OS=Mus musculus OX=10090 GN=Hnrnpk PE=1 SV=1	Hnrnpk	0	63	412.361	26	26	50.9	5.54	0.831	1.115	1.103	1.074	0.305706	0.494903	0.83024	0.728589	2.6	6.08	8.64	1.83	1.0711e+08	1.08898e+08	1.16278e+08	1.02413e+08	9.0564e+07	1.01692e+08	8.76492e+07	9.90551e+07	9.7827e+07	9.68067e+07	8.40348e+07	1.11961e+08	High	High	High	High	High	High	High	High	High	High	High	High	RNA metabolism OR transcription;other metabolic processes;developmental processes;other biological processes
High	mmu:67041; Q3TIW6; Q9CV92; Q9D0K2	Master Protein	Q9D0K2	Succinyl-CoA:3-ketoacid coenzyme A transferase 1, mitochondrial OS=Mus musculus OX=10090 GN=Oxct1 PE=1 SV=1	Oxct1	0	56	411.948	20	20	56	8.53	0.98	0.995	0.925	0.946	0.991959	0.982537	0.915459	0.884251	7.44	8.42	22.42	14.82	1.14561e+08	1.19345e+08	1.45367e+08	1.2921e+08	1.13335e+08	1.16506e+08	1.07603e+08	1.1694e+08	1.03718e+08	1.25765e+08	1.24929e+08	1.3865e+08	High	High	High	High	High	High	High	High	High	High	High	High	other metabolic processes;stress response;developmental processes;other biological processes
High	mmu:18648; Q9D6W0; Q9DBJ1; Q9ERT3	Master Protein	Q9DBJ1	Phosphoglycerate mutase 1 OS=Mus musculus OX=10090 GN=Pgam1 PE=1 SV=3	Pgam1	0	80	407.119	21	17	28.8	7.18	1.095	0.879	0.948	1.114	0.74112	0.253281	0.952029	0.487113	26.2	8.15	1.83	12.18	2.82444e+08	2.61656e+08	2.75218e+08	2.88992e+08	3.34381e+08	3.3422e+08	3.25011e+08	3.1571e+08	3.2332e+08	3.21453e+08	3.32062e+08	2.43802e+08	High	High	High	High	High	High	High	High	High	High	High	High	other metabolic processes;other biological processes
High	mmu:26395; P31938	Master Protein	P31938	Dual specificity mitogen-activated protein kinase kinase 1 OS=Mus musculus OX=10090 GN=Map2k1 PE=1 SV=2	Map2k1	0	78	406.528	27	21	43.4	6.7	0.766	1.033	0.842	1.041	0.0510347	0.954859	0.701163	0.877376	4.37	11.41	8.91	3.34	1.21055e+08	1.29619e+08	1.25347e+08	9.43928e+07	1.00735e+08	1.00886e+08	1.18854e+08	1.16948e+08	1.09161e+08	1.02764e+08	1.02754e+08	1.10381e+08	High	High	High	High	High	High	High	High	High	High	High	High	cell cycle OR cell proliferation;cell organization and biogenesis;protein metabolism;other metabolic processes;stress response;transport;developmental processes;signal transduction;other biological processes
High	mmu:17184; Q8K310	Master Protein	Q8K310	Matrin-3 OS=Mus musculus OX=10090 GN=Matr3 PE=1 SV=1	Matr3	0	50	406.421	27	27	94.6	6.25	0.972	0.95	0.907	0.966	0.982346	0.81872	0.88082	0.948086	2.83	9.54	15.38	3.3	6.16372e+07	5.7576e+07	6.69772e+07	5.86525e+07	5.33361e+07	6.06911e+07	4.98911e+07	5.71358e+07	6.17025e+07	5.38937e+07	5.10354e+07	5.63342e+07	High	High	High	High	High	High	High	High	High	High	High	High	stress response;developmental processes;other biological processes
High	mmu:17448; P08249; Q0QF44; Q8CF79; Q8R1P0	Master Protein	P08249	Malate dehydrogenase, mitochondrial OS=Mus musculus OX=10090 GN=Mdh2 PE=1 SV=3	Mdh2	0	70	406.249	23	23	35.6	8.68	0.991	1.031	1.185	0.888	0.99982	0.964357	0.655841	0.532813	8.59	0.64	5.91	10.61	1.23078e+09	1.26048e+09	1.35276e+09	1.34978e+09	1.13793e+09	1.17163e+09	1.16045e+09	1.19207e+09	1.19253e+09	1.3503e+09	1.3112e+09	1.33e+09	High	High	High	High	High	High	High	High	High	High	High	High	other metabolic processes
High	mmu:19155; Q11011; Q3UZE0; Q5PR74; Q91VJ8	Master Protein	Q11011	Puromycin-sensitive aminopeptidase OS=Mus musculus OX=10090 GN=Npepps PE=1 SV=2	Npepps	0	62	399.356	44	44	103.3	5.9	1.001	1.015	1.067	1	0.992191	0.983063	0.90497	0.985007	2.97	3.33	6.05	4.22	1.39277e+08	1.37862e+08	1.33136e+08	1.44613e+08	1.35032e+08	1.34651e+08	1.28276e+08	1.37591e+08	1.26846e+08	1.37199e+08	1.35169e+08	1.4617e+08	High	High	High	High	High	High	High	High	High	High	High	High	protein metabolism;other metabolic processes;stress response
High	mmu:270097; Q6PGM9; Q80TB8	Master Protein	Q80TB8	Synaptic vesicle membrane protein VAT-1 homolog-like OS=Mus musculus OX=10090 GN=Vat1l PE=1 SV=2	Vat1l	0	75	395.714	25	25	45.8	5.06	0.895	1.026	0.829	0.936	0.731392	0.978049	0.659676	0.839297	7.47	12.87	5.37	1.24	7.24918e+07	7.35876e+07	6.18586e+07	5.43313e+07	5.72335e+07	6.31381e+07	6.2457e+07	7.58778e+07	6.15952e+07	5.99652e+07	6.17723e+07	6.12751e+07	High	High	High	High	High	High	High	High	High	High	High	High
High	mmu:12464; P80315	Master Protein	P80315	T-complex protein 1 subunit delta OS=Mus musculus OX=10090 GN=Cct4 PE=1 SV=3	Cct4	0	76	395.014	30	29	58	8.02	0.95	1.049	0.938	1.071	0.937062	0.906175	0.932232	0.735272	0.2	0.5	13.67	10.97	8.05274e+07	8.40583e+07	8.53334e+07	7.25818e+07	7.16018e+07	7.25853e+07	7.85368e+07	8.48531e+07	7.23994e+07	7.15246e+07	6.86076e+07	7.98036e+07	High	High	High	High	High	High	High	High	High	High	High	High	transport;other biological processes
High	B9EJ02; mmu:53379; O88569; Q3UVJ5; Q6PCV9; Q8C2A0; Q8CJ71; Q91ZR9; Q9R204	Master Protein	O88569	Heterogeneous nuclear ribonucleoproteins A2/B1 OS=Mus musculus OX=10090 GN=Hnrnpa2b1 PE=1 SV=2	Hnrnpa2b1	0	74	393.578	28	26	37.4	8.95	0.856	1.07	0.921	0.996	0.474115	0.794223	0.906291	0.989917	11.67	16.78	7.23	11.07	1.56663e+08	1.48705e+08	1.60513e+08	1.45228e+08	1.28092e+08	1.42941e+08	1.23818e+08	1.40389e+08	1.7172e+08	1.46339e+08	1.26282e+08	1.5108e+08	High	High	High	High	High	High	High	High	High	High	High	High	cell organization and biogenesis;DNA metabolism;RNA metabolism OR transcription;other metabolic processes;transport;other biological processes
High	G5E8K4; G5E8K5; mmu:11735; O08866; O08867; Q3TSJ8; Q4U205; Q4U206; Q4U256; Q4U260; Q61305; Q61306; Q61307; Q61308; Q61309; Q61310; Q8CBN3; Q8VC68	Master Protein	G5E8K5	Ankyrin-3 OS=Mus musculus OX=10090 GN=Ank3 PE=1 SV=1	Ank3	0	34	392.669	46	35	213.9	6.7	1.008	1.159	1.049	1.069	0.980778	0.338643	0.952029	0.798584	3.93	1.24	1.52	1.31	2.81289e+07	2.94265e+07	2.50247e+07	2.90303e+07	2.79154e+07	2.72443e+07	2.52307e+07	2.54941e+07	2.53077e+07	2.69076e+07	2.48292e+07	2.88146e+07	High	High	High	High	High	High	High	High	High	High	High	High	cell cycle OR cell proliferation;cell organization and biogenesis;transport;developmental processes;signal transduction;other biological processes
High	G3X9B8; mmu:13822; O70318	Master Protein	O70318	Band 4.1-like protein 2 OS=Mus musculus OX=10090 GN=Epb41l2 PE=1 SV=2	Epb41l2	0	43	391.778	33	30	109.9	5.43	0.948	1.093	1.111	0.881	0.935002	0.645289	0.824047	0.478507	0.15	1.34	5.45	4.08	4.31201e+07	4.45352e+07	4.17782e+07	4.40831e+07	4.05959e+07	3.93828e+07	3.82145e+07	3.93125e+07	3.91522e+07	4.36647e+07	4.71713e+07	4.58147e+07	High	High	High	High	High	High	High	High	High	High	High	High	cell cycle OR cell proliferation;cell organization and biogenesis;other biological processes
High	B2RSH2; mmu:14677	Master Protein	B2RSH2	Guanine nucleotide-binding protein G(i) subunit alpha-1 OS=Mus musculus OX=10090 GN=Gnai1 PE=1 SV=1	Gnai1	0	69	391.671	26	14	40.3	5.97	0.98	1	0.944	0.966	0.991959	0.986715	0.94845	0.947641	5.15	8.9	2.11	10.52	4.42466e+08	4.39504e+08	4.18948e+08	3.81872e+08	4.17226e+08	3.99489e+08	4.23839e+08	4.28152e+08	4.02727e+08	3.75093e+08	3.76153e+08	3.73813e+08	High	High	High	High	High	High	High	High	High	High	High	High	cell cycle OR cell proliferation;signal transduction;other biological processes
High	mmu:17886; Q3UHT9; Q3UHU4; Q6KAN6; Q811I2; Q8VDD5	Master Protein	Q8VDD5	Myosin-9 OS=Mus musculus OX=10090 GN=Myh9 PE=1 SV=4	Myh9	0	30	391.608	47	30	226.2	5.66	1.026	1.046	1.277	1.065	0.925614	0.983063	0.435887	0.860928	3.19	4.36	4.2	3.38	1.4756e+07	1.45872e+07	1.8206e+07	1.5296e+07	1.60669e+07	1.95058e+07	1.28481e+07	1.51534e+07	1.52812e+07	1.59685e+07	1.48664e+07	1.671e+07	High	High	High	High	High	High	High	High	High	High	High	High	cell adhesion;cell cycle OR cell proliferation;cell organization and biogenesis;protein metabolism;stress response;transport;developmental processes;other biological processes
High	mmu:108058; Q3UF87; Q3UQH9; Q5DTK4; Q6PHZ2; Q8CAC5; Q9CZE2	Master Protein	Q6PHZ2	Calcium/calmodulin-dependent protein kinase type II subunit delta OS=Mus musculus OX=10090 GN=Camk2d PE=1 SV=1	Camk2d	0	62	390.486	24	14	56.3	7.25	0.929	1.014	1.085	0.921	0.890103	0.984164	0.869728	0.753445	7.9	8.19	3.64	10.25	7.50187e+07	7.33765e+07	7.65725e+07	7.2156e+07	7.8507e+07	7.99668e+07	7.88114e+07	8.05441e+07	7.53915e+07	8.42917e+07	8.08152e+07	7.01909e+07	High	High	High	High	High	High	High	High	High	High	High	High	cell cycle OR cell proliferation;protein metabolism;other metabolic processes;stress response;transport;developmental processes;other biological processes
High	mmu:11739; P48962; Q62164	Master Protein	P48962	ADP/ATP translocase 1 OS=Mus musculus OX=10090 GN=Slc25a4 PE=1 SV=4	Slc25a4	0	81	384.734	28	16	32.9	9.72	1.03	0.957	0.864	1.153	0.95005	0.863208	0.780968	0.284597	0.63	4.42	6.1	0.73	1.73409e+09	1.59765e+09	1.75549e+09	1.69568e+09	1.71999e+09	1.72481e+09	1.61937e+09	1.68651e+09	1.65881e+09	1.60525e+09	1.66235e+09	1.60188e+09	High	High	High	High	High	High	High	High	High	High	High	High	cell organization and biogenesis;other metabolic processes;transport;other biological processes
High	mmu:235339; Q8BMF4; Q8K2G8; Q8R339; Q91ZB1	Master Protein	Q8BMF4	Dihydrolipoyllysine-residue acetyltransferase component of pyruvate dehydrogenase complex, mitochondrial OS=Mus musculus OX=10090 GN=Dlat PE=1 SV=2	Dlat	0	50	384.714	26	26	67.9	8.57	0.996	1.052	1.113	0.975	0.994221	0.88922	0.82124	0.967632	5.26	2.22	6.88	0.89	1.67373e+08	1.7295e+08	1.77791e+08	1.76173e+08	1.67877e+08	1.73447e+08	1.60754e+08	1.63526e+08	1.61348e+08	1.75197e+08	1.76324e+08	1.78801e+08	High	High	High	High	High	High	High	High	High	High	High	High	other metabolic processes;other biological processes
High	mmu:104112; Q91V92	Master Protein	Q91V92	ATP-citrate synthase OS=Mus musculus OX=10090 GN=Acly PE=1 SV=1	Acly	0	57	384.186	48	48	119.7	7.44	0.902	1.044	1.024	0.97	0.765675	0.918343	0.961156	0.95703	0.33	1.03	19.2	1.02	6.48182e+07	6.70493e+07	6.81182e+07	6.2386e+07	5.93603e+07	6.51864e+07	6.24525e+07	6.57908e+07	5.95944e+07	6.47693e+07	6.02248e+07	6.54916e+07	High	High	High	High	High	High	High	High	High	High	High	High	other metabolic processes
High	A6H6Q3; mmu:74143; P58281; Q3ULA5; Q8BKU7; Q8BLL3; Q8BM08; Q8R3J7	Master Protein	P58281	Dynamin-like 120 kDa protein, mitochondrial OS=Mus musculus OX=10090 GN=Opa1 PE=1 SV=1	Opa1	0	51	384.133	40	40	111.3	7.55	0.951	1.086	1.1	0.941	0.937069	0.682225	0.83024	0.856523	5.58	0.41	4.05	6.49	8.71491e+07	8.58714e+07	9.42798e+07	9.0985e+07	8.53324e+07	8.37888e+07	7.99249e+07	8.51618e+07	8.09019e+07	9.66761e+07	9.07026e+07	9.34095e+07	High	High	High	High	High	High	High	High	High	High	High	High	cell organization and biogenesis;other metabolic processes;stress response;transport;developmental processes;other biological processes
High	mmu:11973; P50518; Q3UK59; Q8K5D6; Q99LD0	Master Protein	P50518	V-type proton ATPase subunit E 1 OS=Mus musculus OX=10090 GN=Atp6v1e1 PE=1 SV=2	Atp6v1e1	0	72	383.327	22	22	26.1	8.43	0.911	0.994	1.031	0.928	0.805874	0.982263	0.958456	0.796547	2.01	12.09	8.71	0.62	1.57663e+08	1.60247e+08	1.80629e+08	1.60318e+08	1.51471e+08	1.49888e+08	1.5786e+08	1.58529e+08	1.56034e+08	1.65453e+08	1.56177e+08	1.72719e+08	High	High	High	High	High	High	High	High	High	High	High	High	transport
High	mmu:13821; Q3U3L1; Q3UHP7; Q80U34; Q8K204; Q9Z2H5	Master Protein	Q9Z2H5	Band 4.1-like protein 1 OS=Mus musculus OX=10090 GN=Epb41l1 PE=1 SV=2	Epb41l1	0	52	382.609	36	33	98.3	5.62	1.079	1.032	1.157	0.9	0.805874	0.95968	0.715962	0.621317	7.64	6.74	2.31	11.16	5.88864e+07	5.89229e+07	6.27267e+07	6.56809e+07	6.35946e+07	6.29942e+07	5.90897e+07	5.78633e+07	5.93121e+07	6.39493e+07	6.77277e+07	7.14501e+07	High	High	High	High	High	High	High	High	High	High	High	High	cell organization and biogenesis
High	mmu:20404; Q3UTL7; Q3UY49; Q62420; Q8BXS6; Q8VBV1	Master Protein	Q62420	Endophilin-A1 OS=Mus musculus OX=10090 GN=Sh3gl2 PE=1 SV=2	Sh3gl2	0	76	382.209	25	18	39.9	5.39	0.952	0.983	0.8	1.126	0.940105	0.965178	0.508842	0.419712	19.31	6.25	4.26	31.92	1.53974e+08	1.61443e+08	1.55144e+08	1.36178e+08	1.57086e+08	1.5697e+08	1.59197e+08	1.50179e+08	1.61444e+08	1.44191e+08	1.33679e+08	1.47966e+08	High	High	High	High	High	High	High	High	High	High	High	High	cell organization and biogenesis;transport;developmental processes;other biological processes
High	mmu:26422; Q8C931; Q9EPM9; Q9EPN0; Q9EPN1; Q9WVM9	Master Protein	Q9EPN1	Neurobeachin OS=Mus musculus OX=10090 GN=Nbea PE=1 SV=1	Nbea	0	29	381.812	49	49	326.5	6.2	1.035	1.143	1.096	0.999	0.934157	0.385727	0.868839	0.992525	0.92	0.46	3.38	5.13	2.26189e+07	3.59928e+07	2.46716e+07	2.44167e+07	2.51244e+07	2.54566e+07	3.2779e+07	3.15306e+07	2.25504e+07	2.42086e+07	2.44862e+07	2.59526e+07	High	High	High	High	High	High	High	High	High	High	High	High	transport;other biological processes
High	mmu:21454; P11983; P11984; Q3TJ96; Q3TKU1; Q3U5T8; Q3U7I8; Q3UAA8; Q3UB80; Q3UE48	Master Protein	P11983	T-complex protein 1 subunit alpha OS=Mus musculus OX=10090 GN=Tcp1 PE=1 SV=3	Tcp1	0	76	380.976	30	30	60.4	6.16	0.897	1.021	0.982	0.887	0.740959	0.981991	0.990892	0.52487	9.38	3.85	19.83	5.57	7.27654e+07	8.1694e+07	7.189e+07	7.07333e+07	6.14538e+07	6.48283e+07	7.36088e+07	7.90341e+07	6.47716e+07	6.60627e+07	6.28991e+07	7.18061e+07	High	High	High	High	High	High	High	High	High	High	High	High	transport;other biological processes
High	mmu:66335; Q91Z42; Q9Z1G3	Master Protein	Q9Z1G3	V-type proton ATPase subunit C 1 OS=Mus musculus OX=10090 GN=Atp6v1c1 PE=1 SV=4	Atp6v1c1	0	85	380.541	34	34	43.9	7.46	0.961	0.994	0.934	0.987	0.96921	0.982263	0.923451	0.989917	6.18	1.69	5.72	0.59	1.79541e+08	1.81912e+08	1.77857e+08	1.6488e+08	1.71783e+08	1.64863e+08	1.78068e+08	1.84639e+08	1.73656e+08	1.63731e+08	1.64008e+08	1.71611e+08	High	High	High	High	High	High	High	High	High	High	High	High	transport
High	mmu:12331; P40124; Q8BPT7	Master Protein	P40124	Adenylyl cyclase-associated protein 1 OS=Mus musculus OX=10090 GN=Cap1 PE=1 SV=4	Cap1	0	71	378.96	24	23	51.5	7.52	0.967	0.98	1.017	0.852	0.977727	0.951252	0.972849	0.275031	7.26	6.24	16.11	3.56	9.59823e+07	9.88627e+07	1.0372e+08	9.68996e+07	9.49847e+07	8.98037e+07	9.33575e+07	9.61823e+07	9.23394e+07	9.77348e+07	9.88936e+07	1.07683e+08	High	High	High	High	High	High	High	High	High	High	High	High	cell organization and biogenesis;transport;signal transduction;other biological processes
High	mmu:97212; Q3TCY3; Q5U5Y5; Q8BMS1; Q8QZU4	Master Protein	Q8BMS1	Trifunctional enzyme subunit alpha, mitochondrial OS=Mus musculus OX=10090 GN=Hadha PE=1 SV=1	Hadha	0	57	378.18	30	30	82.6	9.14	0.967	1.034	0.928	0.991	0.97873	0.973265	0.916054	0.99688	1.94	0.8	1.84	0.15	3.59255e+07	3.47011e+07	3.8211e+07	3.32173e+07	3.49255e+07	3.43993e+07	3.34512e+07	3.43159e+07	3.20226e+07	3.34856e+07	3.3224e+07	3.56445e+07	High	High	High	High	High	High	High	High	High	High	High	High	other metabolic processes;other biological processes
High	mmu:226180; P46660; Q61958; Q8VCW5	Master Protein	P46660	Alpha-internexin OS=Mus musculus OX=10090 GN=Ina PE=1 SV=3	Ina	0	69	378.179	33	28	55.3	5.4	0.932	1.061	0.943	0.838	0.895736	0.850441	0.942606	0.18891	13.5	12.6	0.42	18.72	1.72705e+08	1.62684e+08	1.37802e+08	1.67312e+08	1.16786e+08	1.23258e+08	1.44564e+08	1.56963e+08	1.40904e+08	1.36425e+08	1.46376e+08	1.44677e+08	High	High	High	High	High	High	High	High	High	High	High	High	cell organization and biogenesis;developmental processes;other biological processes
High	mmu:15929; P70404	Master Protein	P70404	Isocitrate dehydrogenase [NAD] subunit gamma 1, mitochondrial OS=Mus musculus OX=10090 GN=Idh3g PE=1 SV=1	Idh3g	0	48	378.145	16	16	42.8	9.01	0.878	1.092	1.14	0.915	0.61934	0.652364	0.765548	0.719297	14.94	8.91	1.84	6.89	8.10778e+07	8.96559e+07	8.94449e+07	7.74317e+07	8.30915e+07	7.57913e+07	8.04931e+07	8.32514e+07	7.80892e+07	8.48475e+07	8.88502e+07	8.49781e+07	High	High	High	High	High	High	High	High	High	High	High	High	other metabolic processes;other biological processes
High	P23819; Q61604; Q61605; Q8BG69; Q8BXU3; Q9D6D3	Master Protein	P23819	Glutamate receptor 2 OS=Mus musculus OX=10090 GN=Gria2 PE=1 SV=3	Gria2	0	46	377.647	33	28	98.6	7.39	1.071	0.951	1.139	1.008	0.844035	0.833702	0.766508	0.96835	0.29	14.34	6.28	2.18	7.06856e+07	6.05049e+07	7.46089e+07	7.42454e+07	8.42621e+07	7.76203e+07	7.349e+07	6.92255e+07	7.1319e+07	7.37122e+07	7.74256e+07	7.29964e+07	High	High	High	High	High	High	High	High	High	High	High	High	cell-cell signaling;cell organization and biogenesis;other metabolic processes;transport;signal transduction;other biological processes
High	A2A3V9; A2A3W0; mmu:56526; Q3TRH9; Q3TUA2; Q542H3; Q6A0C4; Q8C2L2; Q8C848; Q91XH2; Q9CZ94; Q9R1T4	Master Protein	Q9R1T4	Septin-6 OS=Mus musculus OX=10090 GN=Septin6 PE=1 SV=4	Septin6	0	68	375.4	22	13	49.6	6.43	0.945	1.146	1.105	0.904	0.925614	0.293874	0.829807	0.645325	23.79	7.79	18.33	15.38	8.1933e+07	9.06777e+07	7.78484e+07	8.28396e+07	8.23727e+07	8.36371e+07	7.98175e+07	7.81698e+07	7.318e+07	7.61812e+07	7.79708e+07	8.62612e+07	High	High	High	High	High	High	High	High	High	High	High	High	cell cycle OR cell proliferation;cell organization and biogenesis;other biological processes
High	mmu:11776; O54774	Master Protein	O54774	AP-3 complex subunit delta-1 OS=Mus musculus OX=10090 GN=Ap3d1 PE=1 SV=1	Ap3d1	0	38	375.192	31	31	135	7.37	0.936	1.055	0.985	1.043	0.901142	0.880765	0.993519	0.875394	0.01	5.88	7.24	8.38	3.49987e+07	3.81348e+07	3.79052e+07	3.63968e+07	3.56881e+07	3.72735e+07	3.69205e+07	3.76963e+07	3.41109e+07	3.48268e+07	3.74443e+07	3.53477e+07	High	High	High	High	High	High	High	High	High	High	High	High	cell organization and biogenesis;transport;other biological processes
High	mmu:14678; P08752; Q3TXK7; Q6P1C0	Master Protein	P08752	Guanine nucleotide-binding protein G(i) subunit alpha-2 OS=Mus musculus OX=10090 GN=Gnai2 PE=1 SV=5	Gnai2	0	71	374.232	25	13	40.5	5.45	1.379	0.818	0.881	1.135	0.00469348	0.0193708	0.82124	0.380156	8.05	8.06	10.16	8.5	4.74129e+07	3.92306e+07	3.91447e+07	4.52127e+07	4.7558e+07	4.75441e+07	4.63147e+07	4.55765e+07	4.9311e+07	4.82187e+07	4.74738e+07	3.92061e+07	High	High	High	High	High	High	High	High	High	High	High	High	cell-cell signaling;cell cycle OR cell proliferation;signal transduction;other biological processes
High	mmu:19894; P47708	Master Protein	P47708	Rabphilin-3A OS=Mus musculus OX=10090 GN=Rph3a PE=1 SV=2	Rph3a	0	48	372.569	26	26	75.4	8.27	1.016	1.02	1.11	1.018	0.977727	0.982263	0.825644	0.948086	7.5	17.43	3.26	0.1	4.2441e+07	4.48163e+07	5.09251e+07	4.47089e+07	5.00824e+07	4.81972e+07	4.80129e+07	4.29512e+07	4.40659e+07	4.48419e+07	4.55609e+07	4.86335e+07	High	High	High	High	High	High	High	High	High	High	High	High	cell-cell signaling;cell organization and biogenesis;transport;other biological processes
High	mmu:22027; P08113; P11427	Master Protein	P08113	Endoplasmin OS=Mus musculus OX=10090 GN=Hsp90b1 PE=1 SV=2	Hsp90b1	0	49	370.634	38	36	92.4	4.82	1.021	1.062	1.103	1.022	0.971403	0.84788	0.83024	0.939511	5.6	4.83	0.73	1.97	1.0168e+08	9.36944e+07	9.88706e+07	1.02697e+08	1.07996e+08	1.0321e+08	9.09312e+07	9.17496e+07	9.0746e+07	1.0099e+08	1.00831e+08	9.99317e+07	High	High	High	High	High	High	High	High	High	High	High	High	cell organization and biogenesis;protein metabolism;other metabolic processes;stress response;transport;other biological processes
High	mmu:11464; P04270; P68033	Master Protein	P68033	Actin, alpha cardiac muscle 1 OS=Mus musculus OX=10090 GN=Actc1 PE=1 SV=1	Actc1	0	71	368.519	21	7	42	5.39	2.059	0.184	0.448	1.579	1.0066e-13	2.53205e-16	1.4121e-09	6.66769e-09	110.31	74.65	51.41	130.98	3.06819e+07	7.94233e+06	4.17578e+06	6.85046e+06	8.29768e+07	1.2819e+08	8.682e+07	4.67331e+07	1.74082e+08	3.8342e+07	4.38358e+07	1.67723e+06	High	High	High	High	High	High	High	High	High	High	High	High	cell organization and biogenesis;developmental processes;other biological processes
High	G3XA10; mmu:51810; Q8VEK3; Q9R205	Master Protein	Q8VEK3	Heterogeneous nuclear ribonucleoprotein U OS=Mus musculus OX=10090 GN=Hnrnpu PE=1 SV=1	Hnrnpu	0	45	366.704	29	29	87.9	6.24	0.945	1.018	0.93	0.955	0.925709	0.982537	0.917482	0.92522	0.73	7.8	10.36	3.25	9.31609e+07	9.01047e+07	9.04973e+07	9.7734e+07	9.06439e+07	9.54682e+07	7.6976e+07	8.86106e+07	8.50212e+07	9.55239e+07	8.91113e+07	9.53135e+07	High	High	High	High	High	High	High	High	High	High	High	High	cell cycle OR cell proliferation;cell organization and biogenesis;RNA metabolism OR transcription;other metabolic processes;transport;developmental processes;other biological processes
High	mmu:52398; Q3TBA0; Q3TC24; Q5D0F0; Q6P2K5; Q6P6I0; Q8C1B7	Master Protein	Q8C1B7	Septin-11 OS=Mus musculus OX=10090 GN=Septin11 PE=1 SV=4	Septin11	0	66	365.627	25	15	49.7	6.68	0.923	1.015	0.982	0.961	0.863548	0.983063	0.991183	0.934381	0.21	6.62	4.12	6.15	1.30548e+08	1.36757e+08	1.37808e+08	1.17368e+08	1.32298e+08	1.33705e+08	1.42557e+08	1.35317e+08	1.44026e+08	1.32974e+08	1.34961e+08	1.25417e+08	High	High	High	High	High	High	High	High	High	High	High	High	cell cycle OR cell proliferation;other biological processes
High	mmu:226646; Q3TNA8; Q3U5Y9; Q3UJX7; Q91WD5; Q99L23	Master Protein	Q91WD5	NADH dehydrogenase [ubiquinone] iron-sulfur protein 2, mitochondrial OS=Mus musculus OX=10090 GN=Ndufs2 PE=1 SV=1	Ndufs2	0	74	364.44	24	24	52.6	6.99	1.024	0.873	0.795	1.089	0.9634	0.205234	0.477044	0.640599	2.18	4.65	15.6	27.64	6.66194e+07	6.49956e+07	6.57679e+07	5.76653e+07	7.41562e+07	7.32611e+07	7.56834e+07	7.57216e+07	7.76699e+07	6.5832e+07	6.18497e+07	5.77846e+07	High	High	High	High	High	High	High	High	High	High	High	High	cell cycle OR cell proliferation;cell organization and biogenesis;other metabolic processes;stress response;transport;developmental processes;other biological processes
High	mmu:319504; Q80U33; Q810U4; Q8BLG8; Q8BX92; Q8BYJ8	Master Protein	Q810U4	Neuronal cell adhesion molecule OS=Mus musculus OX=10090 GN=Nrcam PE=1 SV=2	Nrcam	0	39	363.71	30	30	138.4	5.91	1.037	1.045	1.055	1	0.932156	0.918343	0.916803	0.985075	10	4.83	7.42	1.54	6.01946e+07	5.68867e+07	6.3005e+07	5.86984e+07	6.65494e+07	6.51243e+07	6.0258e+07	5.59885e+07	5.51158e+07	5.99073e+07	6.6643e+07	6.08538e+07	High	High	High	High	High	High	High	High	High	High	High	High	cell adhesion;cell organization and biogenesis;developmental processes;other biological processes
High	mmu:30948; O08539; Q62434	Master Protein	O08539	Myc box-dependent-interacting protein 1 OS=Mus musculus OX=10090 GN=Bin1 PE=1 SV=1	Bin1	0	51	363.457	25	23	64.4	5.03	0.898	1.088	1.068	0.976	0.746257	0.675686	0.90497	0.968468	4.01	7.45	10.22	4.82	1.04881e+08	1.12234e+08	1.14938e+08	1.02257e+08	1.00738e+08	9.09352e+07	9.05591e+07	9.88722e+07	8.5787e+07	1.01193e+08	1.00457e+08	1.13081e+08	High	High	High	High	High	High	High	High	High	High	High	High	cell organization and biogenesis;transport;developmental processes;other biological processes
High	mmu:11657; P07724; Q3TV03; Q61802; Q8C7C7; Q8C7H3; Q8CG74	Master Protein	P07724	Albumin OS=Mus musculus OX=10090 GN=Alb PE=1 SV=3	Alb	0	74	362.127	38	38	68.6	6.07	0.847	0.972	0.822	0.966	0.404993	0.926592	0.631069	0.947537	5.12	2.49	10.23	10.99	9.83315e+07	9.96277e+07	9.63902e+07	8.94688e+07	8.21345e+07	8.61948e+07	1.08477e+08	1.08016e+08	1.01089e+08	7.59772e+07	9.33568e+07	8.63676e+07	High	High	High	High	High	High	High	High	High	High	High	High	stress response;other biological processes
High	mmu:12891; Q9Z140	Master Protein	Q9Z140	Copine-6 OS=Mus musculus OX=10090 GN=Cpne6 PE=1 SV=1	Cpne6	0	78	361.671	31	30	61.7	5.59	0.966	0.983	0.99	1.023	0.977727	0.96245	0.999985	0.93592	3.51	7.59	4.11	0.77	1.02338e+08	1.06203e+08	1.02798e+08	1.03302e+08	1.10382e+08	1.13882e+08	1.05542e+08	1.03768e+08	1.02795e+08	1.00784e+08	1.08043e+08	1.03083e+08	High	High	High	High	High	High	High	High	High	High	High	High	other biological processes
High	mmu:14828; O35642; P20029; Q3UFF2; Q61630	Master Protein	P20029	Endoplasmic reticulum chaperone BiP OS=Mus musculus OX=10090 GN=Hspa5 PE=1 SV=3	Hspa5	0	54	359.739	35	33	72.4	5.16	1.009	1.016	1.031	1.147	0.982346	0.983063	0.958456	0.315133	6.31	0.35	5.84	0.81	1.08991e+08	1.09779e+08	1.11052e+08	1.12915e+08	1.13828e+08	1.17975e+08	1.03279e+08	1.10606e+08	1.04302e+08	1.095e+08	1.04459e+08	1.14386e+08	High	High	High	High	High	High	High	High	High	High	High	High	protein metabolism;other metabolic processes;stress response;transport;developmental processes;signal transduction;other biological processes
High	G3UW84; mmu:11472; Q9JI91	Master Protein	Q9JI91	Alpha-actinin-2 OS=Mus musculus OX=10090 GN=Actn2 PE=1 SV=2	Actn2	0	53	359.364	40	28	103.8	5.45	0.977	1.198	1.21	1.014	0.99982	0.190185	0.653001	0.973085	9.04	5.65	2.56	1.1	2.32234e+07	2.14049e+07	2.48706e+07	2.30837e+07	2.53969e+07	2.31323e+07	2.02333e+07	1.98457e+07	2.05494e+07	2.43344e+07	2.30049e+07	2.40305e+07	High	High	High	High	High	High	High	High	High	High	High	High	cell adhesion;cell organization and biogenesis;developmental processes;signal transduction;other biological processes
High	mmu:29811; Q3TI48; Q3TY42; Q3U3T5; Q69ZN2; Q8C661; Q9QYG0	Master Protein	Q9QYG0	Protein NDRG2 OS=Mus musculus OX=10090 GN=Ndrg2 PE=1 SV=1	Ndrg2	0	76	359.253	17	17	40.8	5.4	0.982	0.901	0.818	1.232	0.992191	0.432913	0.609631	0.0408294	0.27	0.5	16.26	6.19	6.98675e+07	7.86773e+07	7.16437e+07	6.15088e+07	6.5013e+07	6.80642e+07	6.73523e+07	7.15822e+07	6.39374e+07	5.54693e+07	5.71415e+07	5.67435e+07	High	High	High	High	High	High	High	High	High	High	High	High	cell-cell signaling;cell organization and biogenesis;developmental processes;signal transduction;other biological processes
High	F8VQM7; mmu:23859; Q8BXK7; Q8BYG5; Q91XM9	Master Protein	Q91XM9	Disks large homolog 2 OS=Mus musculus OX=10090 GN=Dlg2 PE=1 SV=2	Dlg2	0	54	356.694	34	28	94.8	6.24	1.058	1.015	1.113	0.975	0.886192	0.983063	0.82124	0.967632	6.38	2.53	1.99	2.05	5.6274e+07	5.73198e+07	5.83169e+07	6.23541e+07	5.99851e+07	5.63024e+07	5.54634e+07	5.46841e+07	5.44161e+07	6.18454e+07	5.84294e+07	5.87941e+07	High	High	High	High	High	High	High	High	High	High	High	High	cell adhesion;cell-cell signaling;cell organization and biogenesis;transport;developmental processes;other biological processes
High	mmu:16564; Q6P5H1; Q6ZPJ8; Q8BWZ9; Q8BXF1; Q9QXL2	Master Protein	Q9QXL2	Kinesin-like protein KIF21A OS=Mus musculus OX=10090 GN=Kif21a PE=1 SV=2	Kif21a	0	37	355.326	33	29	186.4	6.27	1.008	1.067	1.027	0.977	0.972758	0.909957	0.979143	0.96835	0.64	7.55	1.64	12.77	2.459e+07	2.40185e+07	2.03932e+07	2.09425e+07	2.50554e+07	3.2811e+07	2.7627e+07	2.44157e+07	3.18302e+07	2.31003e+07	2.4971e+07	2.11995e+07	High	High	High	High	High	High	High	High	High	High	High	High	other biological processes
High	A0A0R4J1Z7; E0CYM8; E9QPT7; mmu:19261; O08907; O35924; O88555; O88556; P97796; P97797; Q8R559; Q9QX57; Q9WTN4	Master Protein	P97797	Tyrosine-protein phosphatase non-receptor type substrate 1 OS=Mus musculus OX=10090 GN=Sirpa PE=1 SV=2	Sirpa	0	42	354.567	16	16	56.4	8.28	1.033	1.051	1.056	0.89	0.940153	0.893304	0.916054	0.547087	1.24	5.02	3.21	16.32	7.10163e+07	7.46947e+07	7.55925e+07	7.7938e+07	7.70894e+07	6.94406e+07	7.58014e+07	7.01611e+07	7.46172e+07	7.60761e+07	7.76592e+07	8.29952e+07	High	High	High	High	High	High	High	High	High	High	High	High	cell adhesion;cell organization and biogenesis;stress response;transport;developmental processes;other biological processes
High	mmu:68267; Q3TRY1; Q9D6M3	Master Protein	Q9D6M3	Mitochondrial glutamate carrier 1 OS=Mus musculus OX=10090 GN=Slc25a22 PE=1 SV=1	Slc25a22	0	88	353.911	23	20	34.6	9.09	0.971	0.972	1.024	0.982	0.981378	0.926116	0.961729	0.981615	8	0.3	14.39	9.18	2.47492e+08	2.53894e+08	2.65953e+08	2.31845e+08	2.51983e+08	2.53483e+08	2.50987e+08	2.56339e+08	2.42248e+08	2.50031e+08	2.27445e+08	2.51837e+08	High	High	High	High	High	High	High	High	High	High	High	High	other metabolic processes;transport
High	D3YVF0; D3Z5C9; mmu:238276	Master Protein	D3YVF0	A-kinase anchor protein 5 OS=Mus musculus OX=10090 GN=Akap5 PE=1 SV=2	Akap5	0	61	353.06	23	23	79.4	4.75	0.91	1.258	1.371	1.048	0.805874	0.0280622	0.117275	0.861483	26.85	5.41	2.74	22.59	3.22429e+07	3.37047e+07	4.14807e+07	3.72482e+07	3.60226e+07	3.07594e+07	2.795e+07	2.58206e+07	2.97893e+07	3.164e+07	3.34234e+07	4.26737e+07	High	High	High	High	High	High	High	High	High	High	High	High	cell organization and biogenesis;transport;developmental processes;signal transduction;other biological processes
High	mmu:72157; Q3UGE3; Q922D6; Q9D0F9	Master Protein	Q9D0F9	Phosphoglucomutase-1 OS=Mus musculus OX=10090 GN=Pgm1 PE=1 SV=4	Pgm1	0	67	353.006	24	24	61.4	6.57	0.872	0.983	0.832	1.046	0.577418	0.96245	0.669073	0.856113	4.47	10.27	7.85	2.91	4.31999e+07	4.53635e+07	3.43569e+07	3.71561e+07	3.778e+07	4.00801e+07	4.18381e+07	4.19934e+07	4.08783e+07	3.3005e+07	3.52593e+07	3.22024e+07	High	High	High	High	High	High	High	High	High	High	High	High	other metabolic processes
High	mmu:13382; O08749; Q3TG55; Q3U5W5; Q3UWP7; Q99LD3	Master Protein	O08749	Dihydrolipoyl dehydrogenase, mitochondrial OS=Mus musculus OX=10090 GN=Dld PE=1 SV=2	Dld	0	55	352.006	20	20	54.2	7.9	0.926	1.032	0.985	0.949	0.877261	0.957389	0.99427	0.903021	1.45	1.34	1.84	6.83	1.9632e+08	2.15854e+08	2.19817e+08	1.94765e+08	1.9616e+08	1.9079e+08	1.97491e+08	2.05131e+08	1.91673e+08	2.04295e+08	2.01369e+08	2.07784e+08	High	High	High	High	High	High	High	High	High	High	High	High	protein metabolism;other metabolic processes;developmental processes;other biological processes
High	mmu:268373; P17742; Q9CWJ5; Q9R137	Master Protein	P17742	Peptidyl-prolyl cis-trans isomerase A OS=Mus musculus OX=10090 GN=Ppia PE=1 SV=2	Ppia	0	74	351.155	13	13	18	7.9	0.965	1.017	0.841	1.076	0.975311	0.983063	0.699364	0.715189	2.9	4.77	17.25	7.95	3.60311e+08	3.72492e+08	3.55563e+08	3.901e+08	3.37218e+08	3.73873e+08	3.68853e+08	3.95375e+08	3.42603e+08	3.71998e+08	3.54281e+08	3.3747e+08	High	High	High	High	High	High	High	High	High	High	High	High	cell adhesion;cell organization and biogenesis;protein metabolism;other metabolic processes;stress response;developmental processes;other biological processes
High	A2RSB4; mmu:56216; O35525; P32853; P61264	Master Protein	P61264	Syntaxin-1B OS=Mus musculus OX=10090 GN=Stx1b PE=1 SV=1	Stx1b	0	60	350.912	22	20	33.2	5.38	0.996	1.012	0.896	1.016	0.994221	0.988835	0.85096	0.951445	0.54	0.56	4.27	9.65	3.83583e+08	3.81673e+08	3.7526e+08	3.55495e+08	3.8315e+08	3.5978e+08	3.76793e+08	3.64918e+08	3.86951e+08	3.70676e+08	3.70174e+08	3.88415e+08	High	High	High	High	High	High	High	High	High	High	High	High	cell-cell signaling;cell organization and biogenesis;transport;other biological processes
High	mmu:22630; P35216; P68254; Q3TW69; Q3UJN5; Q5SP76; Q5U423; Q66JR6	Master Protein	P68254	14-3-3 protein theta OS=Mus musculus OX=10090 GN=Ywhaq PE=1 SV=1	Ywhaq	0	66	350.755	21	15	27.8	4.78	0.87	1.092	0.921	0.992	0.568633	0.652364	0.905574	0.999865	2.05	0.42	3.45	6.33	1.4527e+08	1.59338e+08	1.53382e+08	1.33086e+08	1.29597e+08	1.31315e+08	1.3633e+08	1.46286e+08	1.33748e+08	1.3013e+08	1.4663e+08	1.31891e+08	High	High	High	High	High	High	High	High	High	High	High	High	transport;signal transduction;other biological processes
High	B1AQY7; mmu:20362; Q80YC7; Q8CHH9; Q9ESF7	Master Protein	Q8CHH9	Septin-8 OS=Mus musculus OX=10090 GN=Septin8 PE=1 SV=4	Septin8	0	72	349.218	21	17	49.8	6	0.869	1.002	0.883	0.947	0.561181	0.990765	0.825644	0.888675	4.52	11.28	2.51	4.38	4.06143e+07	4.33053e+07	3.66486e+07	3.81661e+07	3.70305e+07	3.53786e+07	4.11953e+07	4.12741e+07	3.8703e+07	3.74221e+07	3.89627e+07	3.86645e+07	High	High	High	High	High	High	High	High	High	High	High	High	cell cycle OR cell proliferation;other biological processes
High	mmu:20867; Q3TT16; Q60864; Q8BPH3; Q99L66	Master Protein	Q60864	Stress-induced-phosphoprotein 1 OS=Mus musculus OX=10090 GN=Stip1 PE=1 SV=1	Stip1	0	58	347.753	30	30	62.5	6.8	1.079	1.023	1.058	0.999	0.805874	0.979659	0.916054	0.985314	7.94	4.42	3.59	11.47	5.26442e+07	5.16687e+07	5.16904e+07	5.8239e+07	4.85251e+07	5.48393e+07	4.54435e+07	4.83148e+07	4.74157e+07	4.85655e+07	5.20198e+07	5.64504e+07	High	High	High	High	High	High	High	High	High	High	High	High	other biological processes
High	mmu:11773; P20172; P53679; P84091	Master Protein	P84091	AP-2 complex subunit mu OS=Mus musculus OX=10090 GN=Ap2m1 PE=1 SV=1	Ap2m1	0	65	346.45	28	28	49.6	9.54	1.164	0.821	0.922	1.031	0.389474	0.0231751	0.906804	0.918254	9.16	0.87	0.96	5.92	2.18133e+08	2.29176e+08	2.22978e+08	2.33958e+08	2.66066e+08	2.46939e+08	2.64431e+08	2.49775e+08	2.51414e+08	2.56564e+08	2.59203e+08	2.33397e+08	High	High	High	High	High	High	High	High	High	High	High	High	cell organization and biogenesis;other metabolic processes;transport;other biological processes
High	mmu:54401; O70455; Q3TY33; Q3UAN6; Q9CQV8	Master Protein	Q9CQV8	14-3-3 protein beta/alpha OS=Mus musculus OX=10090 GN=Ywhab PE=1 SV=3	Ywhab	0	68	344.755	19	11	28.1	4.83	0.955	1.077	1.06	0.944	0.95005	0.748345	0.915459	0.877263	3.91	0.64	10.57	0.58	1.76274e+08	1.79037e+08	1.91222e+08	1.76472e+08	1.70099e+08	1.64763e+08	1.69662e+08	1.67811e+08	1.71731e+08	1.7216e+08	1.8605e+08	1.90476e+08	High	High	High	High	High	High	High	High	High	High	High	High	transport;other biological processes
High	mmu:108124; Q543I3; Q9DB05	Master Protein	Q9DB05	Alpha-soluble NSF attachment protein OS=Mus musculus OX=10090 GN=Napa PE=1 SV=1	Napa	0	76	343.362	21	18	33.2	5.45	1.007	1.054	0.978	1.029	0.984404	0.914385	0.987297	0.932796	7.56	0.53	6.45	5.26	3.3274e+07	3.19023e+07	3.33052e+07	3.47983e+07	3.28077e+07	3.19676e+07	3.24879e+07	3.39713e+07	3.34333e+07	3.43082e+07	3.22612e+07	3.28415e+07	High	High	High	High	High	High	High	High	High	High	High	High	cell-cell signaling;cell organization and biogenesis;transport;developmental processes;other biological processes
High	mmu:19056; P48453; Q6NZR4	Master Protein	P48453	Serine/threonine-protein phosphatase 2B catalytic subunit beta isoform OS=Mus musculus OX=10090 GN=Ppp3cb PE=1 SV=2	Ppp3cb	0	56	343.113	22	12	59.1	5.91	0.912	1.006	1.069	0.97	0.859396	0.979659	0.916803	0.95498	4.56	5.87	4.3	9.69	2.17203e+07	2.44849e+07	2.2463e+07	2.1715e+07	2.31439e+07	2.58249e+07	2.53026e+07	2.14072e+07	2.59343e+07	2.01765e+07	2.36189e+07	2.61378e+07	High	High	High	High	High	High	High	High	High	High	High	High	protein metabolism;other metabolic processes;transport;developmental processes;signal transduction;other biological processes
High	mmu:15388; O54789; Q499X2; Q8K0S7; Q8R081	Master Protein	Q8R081	Heterogeneous nuclear ribonucleoprotein L OS=Mus musculus OX=10090 GN=Hnrnpl PE=1 SV=2	Hnrnpl	0	59	341.609	20	20	63.9	8.1	0.922	0.906	0.866	1.127	0.865729	0.427268	0.787496	0.455619	2.13	18.42	4.68	7.52	3.41433e+07	2.82625e+07	3.44534e+07	2.97216e+07	3.83956e+07	4.14989e+07	3.1546e+07	3.73786e+07	4.63849e+07	3.79423e+07	2.89474e+07	2.775e+07	High	High	High	High	High	High	High	High	High	High	High	High	RNA metabolism OR transcription;other metabolic processes;stress response;other biological processes
High	mmu:14432; P06837	Master Protein	P06837	Neuromodulin OS=Mus musculus OX=10090 GN=Gap43 PE=1 SV=1	Gap43	0	85	339.293	19	19	23.6	4.73	0.805	1.105	1.149	0.835	0.166816	0.564967	0.743401	0.173473	5.88	0.14	0.82	18.02	1.15335e+08	1.15079e+08	1.2688e+08	1.1642e+08	9.29891e+07	1.01228e+08	9.13284e+07	9.30637e+07	1.04205e+08	1.08859e+08	1.11026e+08	1.27677e+08	High	High	High	High	High	High	High	High	High	High	High	High	cell organization and biogenesis;stress response;developmental processes;other biological processes
High	mmu:233870; Q497E7; Q6P919; Q8BFR5	Master Protein	Q8BFR5	Elongation factor Tu, mitochondrial OS=Mus musculus OX=10090 GN=Tufm PE=1 SV=1	Tufm	0	74	338.972	30	29	49.5	7.56	0.872	1.104	0.965	0.919	0.583558	0.567688	0.972849	0.740137	1.71	7.37	6.74	7.37	1.24109e+08	1.25121e+08	1.2779e+08	1.07914e+08	1.06821e+08	1.13468e+08	1.14346e+08	1.19832e+08	1.08195e+08	1.11962e+08	1.11978e+08	1.1814e+08	High	High	High	High	High	High	High	High	High	High	High	High	protein metabolism;other metabolic processes;other biological processes
High	mmu:11972; P51863; Q54A57; Q9QWJ2	Master Protein	P51863	V-type proton ATPase subunit d 1 OS=Mus musculus OX=10090 GN=Atp6v0d1 PE=1 SV=2	Atp6v0d1	0	59	338.351	24	24	40.3	5	0.984	1.085	1.065	0.982	0.992191	0.692347	0.905574	0.981615	6.27	2.81	3.39	11.23	1.85339e+08	1.86238e+08	1.94324e+08	1.96421e+08	1.98623e+08	1.91252e+08	1.76724e+08	1.86421e+08	1.82599e+08	1.97735e+08	1.90559e+08	2.0136e+08	High	High	High	High	High	High	High	High	High	High	High	High	cell organization and biogenesis;transport;developmental processes;other biological processes
High	mmu:12465; P80316; Q3TIE0; Q3U530; Q3UCU4; Q3UJK9; Q3UWA9; Q542K3; Q6ZQJ1	Master Protein	P80316	T-complex protein 1 subunit epsilon OS=Mus musculus OX=10090 GN=Cct5 PE=1 SV=1	Cct5	0	67	336.986	29	28	59.6	6.02	0.996	0.948	1.069	1.002	0.994278	0.809581	0.90497	0.981545	6.82	5.73	14.87	10.3	4.57958e+07	5.14012e+07	4.12782e+07	4.60166e+07	4.22522e+07	4.39218e+07	4.70906e+07	4.80531e+07	4.20762e+07	4.42381e+07	4.19901e+07	4.75063e+07	High	High	High	High	High	High	High	High	High	High	High	High	transport;other biological processes
High	B1B199; mmu:19088; P31324; Q3UTZ1; Q80ZM4; Q8BRZ7	Master Protein	P31324	cAMP-dependent protein kinase type II-beta regulatory subunit OS=Mus musculus OX=10090 GN=Prkar2b PE=1 SV=3	Prkar2b	0	74	336.308	22	19	46.1	4.98	1.13	1.032	0.964	1.107	0.568097	0.956354	0.972849	0.539379	15.8	5.18	13.59	0.79	8.19358e+07	8.05973e+07	8.4296e+07	8.75275e+07	9.5522e+07	8.44248e+07	7.98767e+07	8.01205e+07	7.95497e+07	8.07819e+07	8.0909e+07	8.30724e+07	High	High	High	High	High	High	High	High	High	High	High	High	other metabolic processes;other biological processes
High	mmu:229709; Q80SW1	Master Protein	Q80SW1	S-adenosylhomocysteine hydrolase-like protein 1 OS=Mus musculus OX=10090 GN=Ahcyl1 PE=1 SV=1	Ahcyl1	0	60	336.08	31	18	58.9	6.89	1.136	0.865	0.803	1.117	0.541955	0.165357	0.521398	0.473749	22.5	6.15	0.9	20.48	8.09265e+07	7.56553e+07	7.12389e+07	7.02537e+07	8.66492e+07	8.70911e+07	8.27757e+07	8.29854e+07	8.37587e+07	6.98568e+07	7.57803e+07	6.07371e+07	High	High	High	High	High	High	High	High	High	High	High	High	cell organization and biogenesis;RNA metabolism OR transcription;other metabolic processes;transport;signal transduction;other biological processes
High	E9QLY0; mmu:22284; P70398; Q62497	Master Protein	P70398	Probable ubiquitin carboxyl-terminal hydrolase FAF-X OS=Mus musculus OX=10090 GN=Usp9x PE=1 SV=2	Usp9x	0	29	334.536	49	48	290.5	5.87	0.957	1.017	0.922	1.006	0.977727	0.990765	0.90157	0.978565	3.44	0.74	1.49	0.23	2.70386e+07	2.54481e+07	2.5787e+07	2.57608e+07	2.53234e+07	2.88567e+07	2.58666e+07	2.59657e+07	2.57413e+07	2.47174e+07	2.48683e+07	2.54718e+07	High	High	High	High	High	High	High	High	High	High	High	High	cell cycle OR cell proliferation;cell organization and biogenesis;protein metabolism;other metabolic processes;developmental processes;signal transduction;other biological processes
High	mmu:16211; P70168; Q62117; Q6GTI5	Master Protein	P70168	Importin subunit beta-1 OS=Mus musculus OX=10090 GN=Kpnb1 PE=1 SV=2	Kpnb1	0	51	333.507	32	32	97.1	4.78	0.889	1.064	1.081	0.89	0.684879	0.835986	0.87847	0.547087	4.67	3.63	4.11	1.88	6.01352e+07	5.89542e+07	6.3154e+07	5.55604e+07	5.55902e+07	5.71507e+07	5.50176e+07	5.74694e+07	5.25119e+07	5.57794e+07	5.6714e+07	5.80531e+07	High	High	High	High	High	High	High	High	High	High	High	High	cell cycle OR cell proliferation;cell organization and biogenesis;transport;signal transduction;other biological processes
High	mmu:20916; Q3TVH1; Q8BGS6; Q9Z2I9	Master Protein	Q9Z2I9	Succinate--CoA ligase [ADP-forming] subunit beta, mitochondrial OS=Mus musculus OX=10090 GN=Sucla2 PE=1 SV=2	Sucla2	0	58	331.228	25	25	50.1	7.01	0.925	1.02	1.025	0.898	0.870692	0.982263	0.959431	0.59767	0.51	1.13	3.72	6.91	1.7426e+08	1.7768e+08	1.76174e+08	1.63312e+08	1.56924e+08	1.53939e+08	1.60167e+08	1.75279e+08	1.62825e+08	1.71558e+08	1.68727e+08	1.69135e+08	High	High	High	High	High	High	High	High	High	High	High	High	other metabolic processes
High	mmu:17118; P26645	Master Protein	P26645	Myristoylated alanine-rich C-kinase substrate OS=Mus musculus OX=10090 GN=Marcks PE=1 SV=2	Marcks	0	70	330.895	17	17	29.6	4.34	0.938	1.258	1.173	1.254	0.907486	0.00905438	0.678123	0.0215606	13.67	4.84	27.36	23.58	3.9037e+07	4.33073e+07	4.08486e+07	4.58204e+07	3.36495e+07	3.65491e+07	2.98805e+07	3.62238e+07	3.56322e+07	3.43412e+07	3.19174e+07	5.72477e+07	High	High	High	High	High	High	High	High	High	High	High	High	cell organization and biogenesis;developmental processes
High	mmu:65114; Q61123; Q9EQH3	Master Protein	Q9EQH3	Vacuolar protein sorting-associated protein 35 OS=Mus musculus OX=10090 GN=Vps35 PE=1 SV=1	Vps35	0	52	330.751	33	33	91.7	5.44	0.963	1.098	1.079	0.967	0.973351	0.612534	0.882283	0.948467	1.39	1.79	11.58	11.8	8.19627e+07	8.3542e+07	8.29649e+07	7.79519e+07	8.0932e+07	7.92014e+07	7.62137e+07	7.89155e+07	7.02837e+07	7.49235e+07	7.81127e+07	7.99692e+07	High	High	High	High	High	High	High	High	High	High	High	High	cell organization and biogenesis;protein metabolism;other metabolic processes;transport;developmental processes;other biological processes
High	mmu:110891; Q68EG0; Q8K596; Q8R504	Master Protein	Q8K596	Sodium/calcium exchanger 2 OS=Mus musculus OX=10090 GN=Slc8a2 PE=1 SV=1	Slc8a2	0	37	330.59	26	25	100.6	5.12	0.99	0.98	1.112	0.934	0.99982	0.951252	0.82124	0.828861	1.94	2.85	8.78	1.85	7.61549e+07	7.28271e+07	8.3066e+07	7.4485e+07	8.0109e+07	7.28967e+07	7.47152e+07	7.17453e+07	7.68992e+07	7.80138e+07	8.13337e+07	8.45221e+07	High	High	High	High	High	High	High	High	High	High	High	High	cell organization and biogenesis;stress response;transport;other biological processes
High	B1B0B9; mmu:72685; Q6P2K9; Q80TZ3; Q8C7L9	Master Protein	Q80TZ3	Putative tyrosine-protein phosphatase auxilin OS=Mus musculus OX=10090 GN=Dnajc6 PE=1 SV=2	Dnajc6	0	48	327.214	31	30	102.2	7.23	0.922	1	0.979	0.876	0.85772	0.986715	0.987297	0.431035	0.62	2.33	1.77	3.65	6.10493e+07	5.9781e+07	6.55034e+07	6.04318e+07	5.00237e+07	5.24454e+07	5.94959e+07	6.05069e+07	5.53474e+07	6.24858e+07	6.0191e+07	6.21614e+07	High	High	High	High	High	High	High	High	High	High	High	High	cell organization and biogenesis;protein metabolism;other metabolic processes;transport;other biological processes
High	mmu:107747; Q8R0Y6	Master Protein	Q8R0Y6	Cytosolic 10-formyltetrahydrofolate dehydrogenase OS=Mus musculus OX=10090 GN=Aldh1l1 PE=1 SV=1	Aldh1l1	0	57	327.078	32	31	98.6	5.91	1.034	1.184	1.083	0.895	0.937062	0.119314	0.875852	0.581367	5.85	0.46	2.17	16.8	4.9954e+07	5.33744e+07	4.78618e+07	5.58719e+07	4.54726e+07	4.70597e+07	4.10056e+07	4.48403e+07	4.10546e+07	4.57364e+07	4.72318e+07	5.58258e+07	High	High	High	High	High	High	High	High	High	High	High	High	other metabolic processes
High	mmu:11931; P14094	Master Protein	P14094	Sodium/potassium-transporting ATPase subunit beta-1 OS=Mus musculus OX=10090 GN=Atp1b1 PE=1 SV=1	Atp1b1	0	61	326.576	20	20	35.2	8.65	1.061	0.98	0.994	0.993	0.875253	0.951252	0.995718	0.997862	12.94	6.08	1.69	5.07	8.26883e+08	8.09901e+08	8.21935e+08	8.3924e+08	8.79466e+08	8.50434e+08	838860915	8.58691e+08	7.84499e+08	8.75846e+08	8.75924e+08	8.1506e+08	High	High	High	High	High	High	High	High	High	High	High	High	cell adhesion;other metabolic processes;stress response;transport;signal transduction;other biological processes
High	mmu:12343; P47754	Master Protein	P47754	F-actin-capping protein subunit alpha-2 OS=Mus musculus OX=10090 GN=Capza2 PE=1 SV=3	Capza2	0	75	323.537	16	14	32.9	5.85	1.079	1.02	1.127	1.024	0.805874	0.982263	0.795861	0.934381	14.06	2.52	2.53	2.57	8.27296e+07	8.46426e+07	8.47732e+07	9.75528e+07	9.42779e+07	8.58989e+07	8.24412e+07	7.91374e+07	8.22666e+07	9.60661e+07	9.37691e+07	1.01492e+08	High	High	High	High	High	High	High	High	High	High	High	High	cell organization and biogenesis
High	mmu:15512; P17156; Q99KD7	Master Protein	P17156	Heat shock-related 70 kDa protein 2 OS=Mus musculus OX=10090 GN=Hspa2 PE=1 SV=2	Hspa2	0	57	323.018	31	17	69.6	5.67	1.029	1.034	1.241	0.952	0.927624	0.983063	0.536683	0.91477	12.81	3.12	3.32	1.19	2.33327e+07	2.49735e+07	2.37636e+07	2.90283e+07	2.66356e+07	2.39217e+07	2.30528e+07	2.36401e+07	2.42568e+07	2.83574e+07	2.81348e+07	2.9972e+07	High	High	High	High	High	High	High	High	High	High	High	High	cell cycle OR cell proliferation;cell organization and biogenesis;stress response;transport;other biological processes
High	mmu:12293; O08532; O08533; O08534; O08535; O08536	Master Protein	O08532	Voltage-dependent calcium channel subunit alpha-2/delta-1 OS=Mus musculus OX=10090 GN=Cacna2d1 PE=1 SV=1	Cacna2d1	0	42	320.681	35	34	124.6	5.3	1.152	1.022	1.131	1.15	0.45144	0.979659	0.789312	0.296626	15	2.2	4.39	11.98	5.38432e+07	4.77996e+07	5.67881e+07	5.20717e+07	6.24563e+07	6.05764e+07	5.31088e+07	4.89816e+07	5.28663e+07	5.2067e+07	5.39121e+07	5.56918e+07	High	High	High	High	High	High	High	High	High	High	High	High	cell-cell signaling;transport;other biological processes
High	mmu:21762; Q8VDM4	Master Protein	Q8VDM4	26S proteasome non-ATPase regulatory subunit 2 OS=Mus musculus OX=10090 GN=Psmd2 PE=1 SV=1	Psmd2	0	39	320.443	25	25	100.1	5.17	0.947	1.08	1.228	0.941	0.975676	0.891247	0.596411	0.858534	7.22	7.57	11.39	6.36	2.00445e+07	1.87708e+07	1.94434e+07	2.07719e+07	2.14948e+07	2.03941e+07	1.92101e+07	1.99349e+07	1.93055e+07	2.24237e+07	2.20319e+07	2.0462e+07	High	High	High	High	High	High	High	High	High	High	High	High	protein metabolism;other metabolic processes;other biological processes
High	mmu:108100; Q8BKX1; Q91V97; Q923V9; Q923W0	Master Protein	Q8BKX1	Brain-specific angiogenesis inhibitor 1-associated protein 2 OS=Mus musculus OX=10090 GN=Baiap2 PE=1 SV=2	Baiap2	0	69	320.094	28	28	59.2	9.04	1.034	0.966	1.02	1.01	0.937062	0.90849	0.967048	0.967632	17.21	1.75	1.7	8.44	1.25833e+08	1.18459e+08	1.29213e+08	1.29235e+08	1.34619e+08	1.19332e+08	1.20213e+08	1.22131e+08	1.14911e+08	1.23008e+08	1.19343e+08	1.23737e+08	High	High	High	High	High	High	High	High	High	High	High	High	cell organization and biogenesis;developmental processes;signal transduction;other biological processes
High	mmu:12325; Q3U3H3; Q8VED3; Q923T9	Master Protein	Q923T9	Calcium/calmodulin-dependent protein kinase type II subunit gamma OS=Mus musculus OX=10090 GN=Camk2g PE=1 SV=1	Camk2g	0	55	319.77	22	11	59.6	7.58	0.884	1.067	1.106	0.902	0.803969	0.961897	0.865988	0.724467	4.83	1.01	3.55	10.38	1.33302e+07	1.22593e+07	1.27722e+07	1.43819e+07	1.17379e+07	1.22084e+07	1.1766e+07	1.22421e+07	1.1347e+07	1.42401e+07	1.29813e+07	1.37358e+07	High	High	High	High	High	High	High	High	High	High	High	High	cell cycle OR cell proliferation;protein metabolism;other metabolic processes;stress response;transport;developmental processes;other biological processes
High	mmu:11840; P10947; P32889; P84078; Q3THZ2; Q3U849; Q3UDG1; Q3UF76	Master Protein	P84078	ADP-ribosylation factor 1 OS=Mus musculus OX=10090 GN=Arf1 PE=1 SV=2	Arf1	0	69	319.537	14	10	20.7	6.8	1.082	0.389	0.615	0.951	0.795362	2.53205e-16	0.00173206	0.912363	68.18	2.64	1.35	38.07	1.12325e+08	1.27982e+08	1.23389e+08	1.01727e+08	1.11496e+08	1.40874e+08	1.26202e+08	1.31641e+08	1.44359e+08	1.20825e+08	1.14674e+08	9.74998e+07	High	High	High	High	High	High	High	High	High	High	High	High	cell cycle OR cell proliferation;cell organization and biogenesis;transport;other biological processes
High	E9Q3L2; mmu:224020; Q3UVT5; Q6DIC7; Q7TNG2; Q80Y45	Master Protein	E9Q3L2	Phosphatidylinositol 4-kinase alpha OS=Mus musculus OX=10090 GN=Pi4ka PE=1 SV=2	Pi4ka	0	29	317.899	43	43	236.9	7.06	0.976	1.055	1.054	0.987	0.984404	0.880765	0.917482	0.989917	0.29	2.63	1.73	4.27	7.18083e+07	6.94644e+07	6.98357e+07	7.09536e+07	6.85081e+07	6.43719e+07	7.20959e+07	6.79474e+07	7.21816e+07	7.54837e+07	7.19599e+07	7.18093e+07	High	High	High	High	High	High	High	High	High	High	High	High	cell organization and biogenesis;other metabolic processes;signal transduction;other biological processes
High	mmu:11740; P51881; Q61311	Master Protein	P51881	ADP/ATP translocase 2 OS=Mus musculus OX=10090 GN=Slc25a5 PE=1 SV=3	Slc25a5	0	66	316.807	26	14	32.9	9.73	1.052	0.928	0.824	1.148	0.901142	0.652364	0.646804	0.306254	1.38	0.52	0.06	30.11	3.59789e+08	3.31388e+08	3.68654e+08	3.70913e+08	3.48228e+08	3.43801e+08	3.27597e+08	3.45112e+08	3.38754e+08	3.70375e+08	3.40337e+08	3.37714e+08	High	High	High	High	High	High	High	High	High	High	High	High	cell organization and biogenesis;other metabolic processes;transport;developmental processes;other biological processes
High	mmu:11658; O70136; Q61490; Q8CDA5; Q8R2T0	Master Protein	Q61490	CD166 antigen OS=Mus musculus OX=10090 GN=Alcam PE=1 SV=3	Alcam	0	47	316.745	24	24	65.1	6.15	1.039	1.071	1.165	0.961	0.926853	0.787714	0.701163	0.934381	2.78	4.16	13.47	0.13	6.65494e+07	6.86008e+07	6.92091e+07	6.9241e+07	7.10512e+07	7.13951e+07	6.6736e+07	6.46148e+07	5.89717e+07	6.8984e+07	7.17951e+07	7.2383e+07	High	High	High	High	High	High	High	High	High	High	High	High	cell adhesion;cell organization and biogenesis;developmental processes;other biological processes
High	mmu:67834; Q3UAM8; Q8C8A1; Q9D1L1; Q9D6R2	Master Protein	Q9D6R2	Isocitrate dehydrogenase [NAD] subunit alpha, mitochondrial OS=Mus musculus OX=10090 GN=Idh3a PE=1 SV=1	Idh3a	0	53	316.137	23	23	39.6	6.73	1.005	0.965	1.058	0.905	0.98759	0.902254	0.916054	0.65766	0.4	7.2	6.12	8.17	1.99782e+08	2.04978e+08	2.00438e+08	2.11228e+08	2.18789e+08	2.12933e+08	2.11658e+08	2.1547e+08	2.21842e+08	2.2851e+08	2.23891e+08	2.12707e+08	High	High	High	High	High	High	High	High	High	High	High	High	other metabolic processes
High	mmu:76709; Q3U870; Q9CVB6	Master Protein	Q9CVB6	Actin-related protein 2/3 complex subunit 2 OS=Mus musculus OX=10090 GN=Arpc2 PE=1 SV=3	Arpc2	0	74	315.456	22	22	34.3	7.36	0.835	1.163	0.917	0.866	0.329203	0.195294	0.90497	0.377148	11.48	24.44	2.22	0.45	5.98543e+07	6.57479e+07	6.75651e+07	5.19811e+07	5.86292e+07	5.67393e+07	6.30183e+07	6.15436e+07	5.67242e+07	5.73262e+07	5.68313e+07	6.05239e+07	High	High	High	High	High	High	High	High	High	High	High	High	cell organization and biogenesis;signal transduction;other biological processes
High	mmu:11749; P14824; Q8BSS4	Master Protein	P14824	Annexin A6 OS=Mus musculus OX=10090 GN=Anxa6 PE=1 SV=3	Anxa6	0	64	312.65	34	34	75.8	5.5	0.851	1.061	1.03	0.889	0.439653	0.849728	0.958501	0.545138	0.2	4.31	7.26	15.45	4.44598e+07	4.41115e+07	4.34847e+07	4.53248e+07	3.98255e+07	3.85421e+07	4.2658e+07	4.35737e+07	3.9084e+07	4.01225e+07	4.34998e+07	4.61055e+07	High	High	High	High	High	High	High	High	High	High	High	High	cell organization and biogenesis;stress response;transport;developmental processes;signal transduction;other biological processes
High	mmu:22629; P11576; P68510; P70198; Q3TGZ9	Master Protein	P68510	14-3-3 protein eta OS=Mus musculus OX=10090 GN=Ywhah PE=1 SV=2	Ywhah	0	67	312.041	24	19	28.2	4.89	0.991	0.988	1.109	0.9	0.99982	0.978049	0.825644	0.621018	3.1	1.39	6.07	1.43	3.07659e+08	3.04313e+08	3.19027e+08	3.34558e+08	3.22805e+08	3.05823e+08	3.07148e+08	3.23262e+08	3.30812e+08	3.58676e+08	3.68247e+08	3.38065e+08	High	High	High	High	High	High	High	High	High	High	High	High	cell organization and biogenesis;other metabolic processes;transport;developmental processes;signal transduction;other biological processes
High	mmu:12468; P80313	Master Protein	P80313	T-complex protein 1 subunit eta OS=Mus musculus OX=10090 GN=Cct7 PE=1 SV=1	Cct7	0	69	311.462	26	26	59.6	7.84	0.959	1.067	0.9	0.913	0.962553	0.816856	0.861262	0.707955	7.19	5.92	4.29	13.92	5.86878e+07	6.22216e+07	5.85229e+07	5.45553e+07	5.39602e+07	5.60038e+07	5.74083e+07	5.92831e+07	5.24951e+07	5.32874e+07	5.50285e+07	5.86978e+07	High	High	High	High	High	High	High	High	High	High	High	High	transport;other biological processes
High	mmu:12462; P80318	Master Protein	P80318	T-complex protein 1 subunit gamma OS=Mus musculus OX=10090 GN=Cct3 PE=1 SV=1	Cct3	0	77	310.782	35	35	60.6	6.7	0.928	1.015	0.844	1.048	0.884395	0.983063	0.710834	0.848824	5.69	3.29	4.71	14.44	6.59229e+07	6.87354e+07	5.82569e+07	6.01499e+07	6.3706e+07	6.21347e+07	6.58511e+07	6.65989e+07	6.51176e+07	5.98089e+07	5.96389e+07	6.48208e+07	High	High	High	High	High	High	High	High	High	High	High	High	cell organization and biogenesis;transport;other biological processes
High	mmu:54403; O88343; Q3USE4; Q8BUG0; Q8QZR9; Q9R1C4	Master Protein	O88343	Electrogenic sodium bicarbonate cotransporter 1 OS=Mus musculus OX=10090 GN=Slc4a4 PE=1 SV=2	Slc4a4	0	31	310.698	26	25	121.4	6.84	1.015	0.997	0.994	1.122	0.978376	0.983063	0.996666	0.43455	3.18	10.81	4.45	2.16	4.71186e+07	4.88335e+07	3.83478e+07	4.98636e+07	5.07442e+07	5.04765e+07	4.47181e+07	4.57683e+07	4.46107e+07	4.60349e+07	5.02428e+07	4.6297e+07	High	High	High	High	High	High	High	High	High	High	High	High	transport;other biological processes
High	mmu:57440; Q8K590; Q9QXY6	Master Protein	Q9QXY6	EH domain-containing protein 3 OS=Mus musculus OX=10090 GN=Ehd3 PE=1 SV=2	Ehd3	0	74	310.08	29	17	60.8	6.46	1.003	1.006	0.963	0.877	0.990989	0.983063	0.970168	0.455243	7.91	9.28	5.33	5.9	3.29518e+07	3.2299e+07	3.28701e+07	3.07422e+07	3.22376e+07	3.45755e+07	3.33922e+07	3.32935e+07	3.37171e+07	3.44541e+07	3.23179e+07	3.21116e+07	High	High	High	High	High	High	High	High	High	High	High	High	cell organization and biogenesis;other metabolic processes;transport;other biological processes
High	B2RTK2; mmu:11775; Q3UYP8; Q6QR53; Q8R1E5; Q9JME5	Master Protein	Q9JME5	AP-3 complex subunit beta-2 OS=Mus musculus OX=10090 GN=Ap3b2 PE=1 SV=2	Ap3b2	0	47	310.014	41	41	119.1	5.63	1.096	1.055	1.065	1.077	0.738039	0.880765	0.905574	0.713572	8.13	6.4	11.7	5.51	4.75827e+07	4.38213e+07	4.52608e+07	4.85062e+07	4.51203e+07	4.97945e+07	4.34264e+07	4.20175e+07	4.31765e+07	4.59063e+07	4.49963e+07	4.64796e+07	High	High	High	High	High	High	High	High	High	High	High	High	transport
High	A2CG16; mmu:56320; Q3V234; Q922X1; Q9QXS5; Q9QXS6	Master Protein	Q9QXS6	Drebrin OS=Mus musculus OX=10090 GN=Dbn1 PE=1 SV=4	Dbn1	0	44	307.182	25	25	77.2	4.49	1.124	1.093	1.127	1.038	0.598302	0.642891	0.795861	0.898665	2.51	0.73	5.46	5.72	5.73732e+07	5.66631e+07	6.09819e+07	6.36323e+07	6.64635e+07	6.25927e+07	5.41359e+07	5.16966e+07	5.77614e+07	5.83698e+07	6.16112e+07	6.67846e+07	High	High	High	High	High	High	High	High	High	High	High	High	cell cycle OR cell proliferation;cell organization and biogenesis;developmental processes;other biological processes
High	mmu:17995; Q91YT0	Master Protein	Q91YT0	NADH dehydrogenase [ubiquinone] flavoprotein 1, mitochondrial OS=Mus musculus OX=10090 GN=Ndufv1 PE=1 SV=1	Ndufv1	0	65	306.396	27	27	50.8	8.21	0.942	1.005	1.009	0.959	0.915474	0.999123	0.979143	0.934381	0.83	3.14	2.51	3.27	1.08887e+08	9.89094e+07	1.11684e+08	1.058e+08	1.15563e+08	1.11686e+08	1.05379e+08	1.11038e+08	1.09644e+08	1.11758e+08	1.11322e+08	1.0645e+08	High	High	High	High	High	High	High	High	High	High	High	High	other metabolic processes;transport
High	A1E2H7; A2AH87; B2RTI7; mmu:14580; P03995; Q09J71; Q3USS4; Q496R4; Q496S3; Q7TQ30; Q80VX6; Q925K2; Q925K3	Master Protein	P03995	Glial fibrillary acidic protein OS=Mus musculus OX=10090 GN=Gfap PE=1 SV=4	Gfap	0	67	304.562	37	35	49.9	5.34	1.038	0.941	1.218	0.693	0.93021	0.748827	0.53722	2.55306e-05	7.09	15.63	4.48	23.6	1.04007e+08	1.14819e+08	1.32533e+08	1.12998e+08	1.0462e+08	6.89299e+07	1.3416e+08	1.06402e+08	1.37442e+08	1.63999e+08	1.19664e+08	1.12798e+08	High	High	High	High	High	High	High	High	High	High	High	High	cell organization and biogenesis;other metabolic processes;stress response;transport;developmental processes;other biological processes
High	mmu:218038; Q7TQF7; Q8R1C4	Master Protein	Q7TQF7	Amphiphysin OS=Mus musculus OX=10090 GN=Amph PE=1 SV=1	Amph	0	49	303.826	27	25	75	4.63	1.016	0.974	1.132	0.942	0.977727	0.928459	0.788828	0.865935	0.05	6.37	7	1.45	1.74399e+08	1.67094e+08	1.81847e+08	1.75604e+08	1.8215e+08	1.79562e+08	1.68224e+08	1.63718e+08	1.77808e+08	1.9037e+08	1.83418e+08	1.94496e+08	High	High	High	High	High	High	High	High	High	High	High	High	transport;other biological processes
High	mmu:72416; Q6PB66; Q8K4V0; Q9CRX4	Master Protein	Q6PB66	Leucine-rich PPR motif-containing protein, mitochondrial OS=Mus musculus OX=10090 GN=Lrpprc PE=1 SV=2	Lrpprc	0	40	303.779	38	38	156.5	6.83	1.024	1.214	1.144	0.995	0.946728	0.103763	0.795861	0.999865	0.34	6.81	2.25	3	2.81824e+07	2.70011e+07	2.90301e+07	2.90233e+07	2.77955e+07	2.97701e+07	2.46554e+07	2.61322e+07	2.32337e+07	2.68272e+07	2.75049e+07	3.00105e+07	High	High	High	High	High	High	High	High	High	High	High	High	transport;other biological processes
High	mmu:28080; Q9DB20	Master Protein	Q9DB20	ATP synthase subunit O, mitochondrial OS=Mus musculus OX=10090 GN=Atp5po PE=1 SV=1	Atp5po	0	71	303.558	17	17	23.3	9.99	1.086	0.988	0.945	1.024	0.780602	0.978049	0.94845	0.934381	2.71	4.52	10.88	10.24	2.17693e+08	2.20449e+08	2.2065e+08	2.26394e+08	2.22684e+08	2.26904e+08	2.16662e+08	2.28695e+08	2.16664e+08	2.39355e+08	2.22331e+08	2.19951e+08	High	High	High	High	High	High	High	High	High	High	High	High	other metabolic processes;transport;other biological processes
High	mmu:268932; Q6P9K8; Q6ZPU2; Q8BWU2; Q8BX99; Q9CXH0	Master Protein	Q6P9K8	Caskin-1 OS=Mus musculus OX=10090 GN=Caskin1 PE=1 SV=2	Caskin1	0	45	301.963	36	36	150.4	9.17	0.999	1.097	1.155	0.957	0.992191	0.673296	0.737005	0.927533	11.56	5.28	5.51	13.84	3.10866e+07	3.27998e+07	3.29712e+07	3.56397e+07	3.18962e+07	3.15623e+07	2.97372e+07	3.12004e+07	2.98331e+07	3.55189e+07	3.33274e+07	3.71145e+07	High	High	High	High	High	High	High	High	High	High	High	High	signal transduction
High	mmu:14682; P21279; Q6PFF5	Master Protein	P21279	Guanine nucleotide-binding protein G(q) subunit alpha OS=Mus musculus OX=10090 GN=Gnaq PE=1 SV=4	Gnaq	0	68	301.543	24	13	42.1	5.68	1.045	1.009	1.159	0.961	0.909761	0.998372	0.711113	0.934381	10.31	2.2	19.1	4.12	6.6783e+07	6.55973e+07	6.39965e+07	6.96976e+07	7.26066e+07	6.9837e+07	6.74033e+07	6.4792e+07	6.56682e+07	6.6324e+07	6.40124e+07	6.81918e+07	High	High	High	High	High	High	High	High	High	High	High	High	developmental processes;signal transduction;other biological processes
High	mmu:17449; P14152; Q3TP22; Q80Y13; Q9DB45	Master Protein	P14152	Malate dehydrogenase, cytoplasmic OS=Mus musculus OX=10090 GN=Mdh1 PE=1 SV=3	Mdh1	0	55	300.84	20	20	36.5	6.58	0.946	0.967	1.002	1.041	0.926866	0.910656	0.987297	0.877376	8.77	12.81	3.04	7.07	5.45855e+08	5.39181e+08	4.97368e+08	5.44273e+08	5.75436e+08	5.59927e+08	5.26257e+08	5.28517e+08	5.32401e+08	5.02928e+08	5.3978e+08	5.24489e+08	High	High	High	High	High	High	High	High	High	High	High	High	other metabolic processes
High	mmu:70974; Q8CAA7	Master Protein	Q8CAA7	Glucose 1,6-bisphosphate synthase OS=Mus musculus OX=10090 GN=Pgm2l1 PE=1 SV=1	Pgm2l1	0	56	298.817	29	29	70.2	6.49	1.052	1.065	1.068	1.027	0.901142	0.834122	0.90497	0.93023	5.46	1.08	11.18	8.2	5.2311e+07	5.37823e+07	5.43912e+07	5.88138e+07	5.80298e+07	5.67197e+07	5.93766e+07	5.47643e+07	4.85485e+07	5.6842e+07	5.49079e+07	5.93526e+07	High	High	High	High	High	High	High	High	High	High	High	High	other metabolic processes
High	mmu:19415; Q99K69; Q9Z268	Master Protein	Q9Z268	RasGAP-activating-like protein 1 OS=Mus musculus OX=10090 GN=Rasal1 PE=1 SV=2	Rasal1	0	54	296.968	34	34	89.3	6.37	1.063	1.019	1.012	1.018	0.87165	0.982263	0.979143	0.948086	0.56	0.14	3.79	3.73	5.28111e+07	5.12158e+07	5.26485e+07	5.40954e+07	5.42167e+07	5.40875e+07	5.34174e+07	5.72849e+07	5.10034e+07	6.33996e+07	5.87796e+07	5.55617e+07	High	High	High	High	High	High	High	High	High	High	High	High	signal transduction;other biological processes
High	mmu:94332; Q8BSQ8; Q8K1H8; Q99N28	Master Protein	Q99N28	Cell adhesion molecule 3 OS=Mus musculus OX=10090 GN=Cadm3 PE=1 SV=1	Cadm3	0	57	296.949	18	18	42.9	5.8	1.015	0.984	1.186	0.939	0.979506	0.967802	0.655841	0.853228	11.42	3.8	4.58	10.06	4.45524e+07	4.58379e+07	5.07045e+07	4.73628e+07	5.11512e+07	4.88276e+07	4.94192e+07	4.72576e+07	4.90601e+07	5.29197e+07	5.36871e+07	4.94174e+07	High	High	High	High	High	High	High	High	High	High	High	High	cell adhesion;other biological processes
High	mmu:12631; P18760	Master Protein	P18760	Cofilin-1 OS=Mus musculus OX=10090 GN=Cfl1 PE=1 SV=3	Cfl1	0	87	295.559	22	19	18.5	8.09	0.877	1.082	0.935	1.015	0.618279	0.706176	0.925266	0.95498	4.99	4.37	13.53	0.83	2.67534e+08	2.84396e+08	2.9057e+08	2.56889e+08	2.34915e+08	2.47743e+08	2.57464e+08	2.7334e+08	2.21019e+08	2.5509e+08	2.36832e+08	2.41189e+08	High	High	High	High	High	High	High	High	High	High	High	High	cell cycle OR cell proliferation;cell organization and biogenesis;protein metabolism;other metabolic processes;stress response;transport;developmental processes;other biological processes
High	mmu:12317; P14211; Q3TVD2	Master Protein	P14211	Calreticulin OS=Mus musculus OX=10090 GN=Calr PE=1 SV=1	Calr	0	65	295.162	24	24	48	4.49	1.087	0.996	1.024	1.022	0.777254	0.983063	0.961156	0.939944	11.74	13.63	17.07	14.83	6.82544e+07	6.56946e+07	7.06077e+07	6.86196e+07	8.58301e+07	7.90433e+07	7.069e+07	7.09324e+07	7.12459e+07	7.3513e+07	7.91864e+07	6.66846e+07	High	High	High	High	High	High	High	High	High	High	High	High	cell organization and biogenesis;stress response;transport;developmental processes;signal transduction;other biological processes
High	mmu:100503605; mmu:101488143; mmu:15129; P02088; Q54AI0; Q91V86; Q9CRZ2; Q9CXH5; Q9CY12; Q9CY54; Q9R0S6	Master Protein	P02088	Hemoglobin subunit beta-1 OS=Mus musculus OX=10090 GN=Hbb-b1 PE=1 SV=2	Hbb-b1	0	71	293.376	11	11	15.8	7.65	0.865	1.015	0.799	1.106	0.54301	0.983063	0.503961	0.545271	13.13	2.77	10.07	26.32	2.64887e+08	2.48069e+08	2.36281e+08	2.59997e+08	2.6108e+08	2.96323e+08	2.94702e+08	2.66742e+08	2.72888e+08	2.80399e+08	2.61561e+08	2.22411e+08	High	High	High	High	High	High	High	High	High	High	High	High	other metabolic processes;transport;developmental processes;other biological processes
High	mmu:14827; P27773; Q3TEI9; Q3TIL2; Q3UZK8; Q8C2F4; Q99LF6	Master Protein	P27773	Protein disulfide-isomerase A3 OS=Mus musculus OX=10090 GN=Pdia3 PE=1 SV=2	Pdia3	0	57	293.281	28	28	56.6	6.21	1.002	1.058	1.087	1.009	0.991959	0.869768	0.865988	0.967632	0.72	2.58	9.78	6.17	1.22235e+08	1.27422e+08	1.27975e+08	1.2713e+08	1.25024e+08	1.253e+08	1.13109e+08	1.21794e+08	1.08964e+08	1.24635e+08	1.25076e+08	1.32494e+08	High	High	High	High	High	High	High	High	High	High	High	High	protein metabolism;stress response;other biological processes
High	mmu:234734; Q8BGQ7; Q8BXR0	Master Protein	Q8BGQ7	Alanine--tRNA ligase, cytoplasmic OS=Mus musculus OX=10090 GN=Aars1 PE=1 SV=1	Aars1	0	46	291.187	29	29	106.8	5.67	0.987	1.028	0.993	1.058	0.99982	0.982263	0.999985	0.831583	7.79	1.51	7.59	0.32	3.15868e+07	3.13164e+07	3.03578e+07	3.07966e+07	3.20676e+07	3.13575e+07	3.12894e+07	3.17738e+07	2.89205e+07	2.96337e+07	3.08541e+07	3.21113e+07	High	High	High	High	High	High	High	High	High	High	High	High	protein metabolism;RNA metabolism OR transcription;other metabolic processes;developmental processes;other biological processes
High	E9PXF5; mmu:64383; Q8VDQ8; Q9CXS5; Q9EQ18; Q9ERJ9; U5TP50	Master Protein	Q8VDQ8	NAD-dependent protein deacetylase sirtuin-2 OS=Mus musculus OX=10090 GN=Sirt2 PE=1 SV=2	Sirt2	0	71	290.714	23	23	43.2	5.35	1.136	1.003	1.054	0.846	0.540321	0.993024	0.917482	0.239367	1.65	0.41	10.29	6.68	7.7247e+07	8.09991e+07	6.2468e+07	9.2343e+07	6.60696e+07	7.26991e+07	7.37879e+07	8.35227e+07	6.77408e+07	7.43752e+07	8.11523e+07	8.40005e+07	High	High	High	High	High	High	High	High	High	High	High	High	cell cycle OR cell proliferation;protein metabolism;other metabolic processes;stress response;developmental processes;signal transduction;other biological processes
High	mmu:360013; Q3TBB2; Q3UH48; Q3UV60; Q5QD54; Q5QD55; Q5QD56; Q5SYN8; Q5SYN9; Q5SYP0; Q5SYP1; Q811D7; Q9JMH9	Master Protein	Q9JMH9	Unconventional myosin-XVIIIa OS=Mus musculus OX=10090 GN=Myo18a PE=1 SV=2	Myo18a	0	28	290.219	33	33	232.6	6.28	1.047	1.052	1.093	0.969	0.881695	0.978049	0.881138	0.948086	17.34	6.57	5.17	11.81	1.85253e+07	1.95392e+07	1.92873e+07	2.18013e+07	1.84096e+07	1.91261e+07	1.83724e+07	1.92064e+07	1.75076e+07	2.00221e+07	1.92666e+07	2.22933e+07	High	High	High	High	High	High	High	High	High	High	High	High	cell organization and biogenesis;stress response;transport;other biological processes
High	mmu:12469; P42932	Master Protein	P42932	T-complex protein 1 subunit theta OS=Mus musculus OX=10090 GN=Cct8 PE=1 SV=3	Cct8	0	68	288.573	33	33	59.5	5.62	0.929	1.069	0.938	0.995	0.88954	0.80698	0.932232	0.992525	0.08	8.55	5.88	0.32	8.51697e+07	8.56543e+07	7.85497e+07	8.03953e+07	8.03624e+07	7.82792e+07	7.94874e+07	8.10832e+07	7.95341e+07	7.78786e+07	8.00445e+07	8.33515e+07	High	High	High	High	High	High	High	High	High	High	High	High	cell organization and biogenesis;transport;other biological processes
High	mmu:23980; P70296; Q9D8G9; Q9JJ58	Master Protein	P70296	Phosphatidylethanolamine-binding protein 1 OS=Mus musculus OX=10090 GN=Pebp1 PE=1 SV=3	Pebp1	0	91	287.799	13	13	20.8	5.4	1.029	0.983	0.82	1.327	0.95309	0.967249	0.624756	0.00150574	9.85	5.58	9.05	7.45	1.4387e+08	1.4541e+08	1.36992e+08	1.40506e+08	1.56525e+08	1.59993e+08	1.4546e+08	1.47323e+08	1.4029e+08	1.32012e+08	1.40373e+08	1.27138e+08	High	High	High	High	High	High	High	High	High	High	High	High	signal transduction;other biological processes
High	mmu:67252; Q80YU7; Q9CYT6; Q9D6L0	Master Protein	Q9CYT6	Adenylyl cyclase-associated protein 2 OS=Mus musculus OX=10090 GN=Cap2 PE=1 SV=1	Cap2	0	77	287.567	26	25	52.8	6.43	1.013	0.989	1.012	1.004	0.980778	0.979659	0.979143	0.97682	3.95	2.3	2.54	7.15	7.0057e+07	6.6775e+07	6.75113e+07	6.70801e+07	7.05977e+07	7.00713e+07	7.15633e+07	6.59814e+07	6.81766e+07	6.75271e+07	6.4779e+07	6.84624e+07	High	High	High	High	High	High	High	High	High	High	High	High	cell organization and biogenesis;signal transduction;other biological processes
High	mmu:226977; Q8R5C5	Master Protein	Q8R5C5	Beta-centractin OS=Mus musculus OX=10090 GN=Actr1b PE=1 SV=1	Actr1b	0	66	285.605	18	9	42.3	6.4	0.714	1.131	0.975	0.678	0.011006	0.673367	0.979143	0.000830604	29.41	21.16	58.3	17.84	1.04739e+07	1.57049e+07	1.76045e+07	1.36098e+07	1.0035e+07	9.96602e+06	1.21436e+07	1.3461e+07	8.4681e+06	1.32124e+07	1.29712e+07	1.56937e+07	High	High	High	High	High	High	High	High	High	High	High	High
High	mmu:20907; O35526	Master Protein	O35526	Syntaxin-1A OS=Mus musculus OX=10090 GN=Stx1a PE=1 SV=3	Stx1a	0	69	285.52	22	20	33	5.24	0.873	1.043	1.043	0.874	0.590255	0.923336	0.935511	0.423838	4.51	0.55	10.41	14.66	1.04088e+08	9.69958e+07	1.12688e+08	1.08575e+08	1.15139e+08	9.78688e+07	1.008e+08	9.00065e+07	1.0841e+08	1.10379e+08	1.07484e+08	1.16735e+08	High	High	High	High	High	High	High	High	High	High	High	High	cell-cell signaling;cell organization and biogenesis;protein metabolism;other metabolic processes;transport;other biological processes
High	mmu:16971; Q61291; Q91ZX7; Q920Y4	Master Protein	Q91ZX7	Prolow-density lipoprotein receptor-related protein 1 OS=Mus musculus OX=10090 GN=Lrp1 PE=1 SV=1	Lrp1	0	12	285.39	32	32	504.4	5.36	0.985	1.069	1.094	0.927	0.992191	0.936505	0.893605	0.817683	6.96	6.53	1.62	0.4	1.41479e+07	1.61474e+07	1.40872e+07	1.4378e+07	1.53271e+07	1.57279e+07	1.43992e+07	1.52347e+07	1.41542e+07	1.62823e+07	1.5843e+07	1.55796e+07	High	High	High	High	High	High	High	High	High	High	High	High	cell cycle OR cell proliferation;cell organization and biogenesis;other metabolic processes;transport;developmental processes;signal transduction;other biological processes
High	mmu:13175; Q6P207; Q9JLM8	Master Protein	Q9JLM8	Serine/threonine-protein kinase DCLK1 OS=Mus musculus OX=10090 GN=Dclk1 PE=1 SV=1	Dclk1	0	44	285.027	26	26	84.1	8.87	1.123	0.993	1.109	0.972	0.601021	0.982263	0.825644	0.965878	5.42	6.2	12.54	1.62	4.39112e+07	4.3792e+07	5.17483e+07	5.42222e+07	5.1263e+07	4.0964e+07	4.4167e+07	4.6986e+07	4.28463e+07	5.01395e+07	4.76267e+07	5.04409e+07	High	High	High	High	High	High	High	High	High	High	High	High	cell organization and biogenesis;protein metabolism;other metabolic processes;developmental processes;signal transduction;other biological processes
High	Q05920	Master Protein	Q05920	Pyruvate carboxylase, mitochondrial OS=Mus musculus OX=10090 GN=Pc PE=1 SV=1	Pc	0	45	284.693	34	34	129.6	6.71	0.978	1.066	1.1	0.986	0.988598	0.824288	0.83024	0.985314	5.04	1.2	1.61	5.06	5.52873e+07	5.56952e+07	5.20186e+07	5.49178e+07	5.2073e+07	5.1556e+07	4.89192e+07	5.28677e+07	4.82243e+07	5.2869e+07	5.01018e+07	5.41687e+07	High	High	High	High	High	High	High	High	High	High	High	High	other metabolic processes;other biological processes
High	mmu:18754; P16054	Master Protein	P16054	Protein kinase C epsilon type OS=Mus musculus OX=10090 GN=Prkce PE=1 SV=1	Prkce	0	46	282.937	29	28	83.5	7.03	0.947	1.02	1.032	0.975	0.948488	0.9997	0.966492	0.967632	10.09	13.53	3.27	2.97	2.77247e+07	2.81082e+07	3.12663e+07	2.76856e+07	2.90028e+07	2.72012e+07	2.96362e+07	2.85939e+07	2.61883e+07	2.77907e+07	2.46176e+07	2.65068e+07	High	High	High	High	High	High	High	High	High	High	High	High	cell adhesion;cell cycle OR cell proliferation;cell organization and biogenesis;protein metabolism;other metabolic processes;stress response;signal transduction;other biological processes
High	mmu:12330; P35564	Master Protein	P35564	Calnexin OS=Mus musculus OX=10090 GN=Canx PE=1 SV=1	Canx	0	48	281.874	18	18	67.2	4.64	1.043	0.95	1.14	0.854	0.914686	0.824692	0.765548	0.288742	10.77	3.54	12.6	6.67	3.79672e+07	3.43594e+07	4.22171e+07	3.76193e+07	4.41179e+07	4.45916e+07	4.04056e+07	4.23076e+07	3.84632e+07	4.4521e+07	4.24192e+07	4.11555e+07	High	High	High	High	High	High	High	High	High	High	High	High	stress response;transport;signal transduction;other biological processes
High	mmu:12466; P80317	Master Protein	P80317	T-complex protein 1 subunit zeta OS=Mus musculus OX=10090 GN=Cct6a PE=1 SV=3	Cct6a	0	53	281.464	22	18	58	7.08	0.888	1.076	0.981	0.915	0.683301	0.749291	0.990135	0.721777	7.47	1.39	23.16	0.16	6.04284e+07	6.42501e+07	6.04829e+07	5.76174e+07	5.07117e+07	5.42914e+07	5.50825e+07	6.05963e+07	4.98241e+07	5.41253e+07	5.09588e+07	6.10542e+07	High	High	High	High	High	High	High	High	High	High	High	High	transport;other biological processes
High	mmu:20430; O88558; Q3U7Q7; Q5DU50; Q7TMB8; Q7TSZ5; Q80VN6; Q8CE85; Q99LY1	Master Protein	Q7TMB8	Cytoplasmic FMR1-interacting protein 1 OS=Mus musculus OX=10090 GN=Cyfip1 PE=1 SV=1	Cyfip1	0	32	280.415	33	15	145.1	6.9	1.103	1.039	1.2	0.957	0.653776	0.983063	0.705741	0.948086	15.84	5.56	3.47	8.71	8.09208e+06	7.89532e+06	8.86478e+06	1.02178e+07	7.88867e+06	8.4932e+06	7.90742e+06	7.7965e+06	7.72051e+06	9.32977e+06	9.0787e+06	8.79293e+06	High	High	High	High	High	High	High	High	High	High	High	High	cell organization and biogenesis;developmental processes;signal transduction;other biological processes
High	B2RXQ1; B2RXX4; B7ZWK2; mmu:77980; Q4QQM2; Q6ZPE2; Q8BK68; Q8K2Z0	Master Protein	Q6ZPE2	Myotubularin-related protein 5 OS=Mus musculus OX=10090 GN=Sbf1 PE=1 SV=2	Sbf1	0	28	280.021	33	33	208.6	7.12	0.902	1.165	1.238	0.909	0.855532	0.402921	0.548376	0.715664	13.92	6.36	7.64	26.6	1.87383e+07	2.04374e+07	2.54937e+07	2.18648e+07	1.72448e+07	1.85712e+07	1.7696e+07	1.74685e+07	1.67657e+07	2.01326e+07	1.9949e+07	2.29749e+07	High	High	High	High	High	High	High	High	High	High	High	High	other biological processes
High	A7BFW0; mmu:73094; Q3UFU3; Q3UGA0; Q8BXX4; Q8C034; Q8VD37; Q9CXT2	Master Protein	Q8VD37	SH3-containing GRB2-like protein 3-interacting protein 1 OS=Mus musculus OX=10090 GN=Sgip1 PE=1 SV=1	Sgip1	0	48	278.62	23	23	86	7.87	1.069	0.972	1.018	1.02	0.794039	0.842764	0.980514	0.964067	4.5	0.89	6.44	4.97	2.097e+07	2.03103e+07	2.00753e+07	2.14752e+07	2.21961e+07	2.2e+07	1.9999e+07	1.91086e+07	2.05982e+07	2.14174e+07	2.22111e+07	2.25863e+07	High	High	High	High	High	High	High	High	High	High	High	High	cell organization and biogenesis;transport;other biological processes
High	mmu:19052; O88591; P13353; P63330; Q5SNY5	Master Protein	P63330	Serine/threonine-protein phosphatase 2A catalytic subunit alpha isoform OS=Mus musculus OX=10090 GN=Ppp2ca PE=1 SV=1	Ppp2ca	0	83	277.592	18	2	35.6	5.54	1.1	0.893	1.184	0.95	0.655951	0.307573	0.710834	0.934381	10.31	16.86	1.93	4.18	9.43489e+06	6.99803e+06	9.67091e+06	1.03792e+07	1.03256e+07	9.41593e+06	9.233e+06	9.22327e+06	1.05029e+07	1.11235e+07	1.10919e+07	7.98768e+06	High	High	High	High	High	High	High	High	High	High	High	High	cell cycle OR cell proliferation;protein metabolism;other metabolic processes;other biological processes
High	mmu:74142; Q3TSK9; Q3TVL2; Q3TXE4; Q3TZW3; Q8CGK3; Q9DBP9	Master Protein	Q8CGK3	Lon protease homolog, mitochondrial OS=Mus musculus OX=10090 GN=Lonp1 PE=1 SV=2	Lonp1	0	50	276.518	30	30	105.8	6.57	0.927	1.176	1.161	0.956	0.901142	0.265537	0.765548	0.926369	0.28	6.69	11.52	7.72	2.67917e+07	2.70058e+07	2.84922e+07	2.71159e+07	2.48143e+07	2.64926e+07	2.29406e+07	2.52078e+07	2.43507e+07	2.69558e+07	2.65516e+07	2.81169e+07	High	High	High	High	High	High	High	High	High	High	High	High	cell organization and biogenesis;protein metabolism;other metabolic processes;stress response;other biological processes
High	mmu:68365; Q91V41	Master Protein	Q91V41	Ras-related protein Rab-14 OS=Mus musculus OX=10090 GN=Rab14 PE=1 SV=3	Rab14	0	91	276.002	20	19	23.9	6.21	0.972	0.998	0.992	0.888	0.982346	0.983063	0.999478	0.532558	3.99	0.19	7.18	4.85	1.67838e+08	1.4282e+08	1.56505e+08	1.54035e+08	2.09697e+08	1.87079e+08	1.97695e+08	1.76719e+08	2.03274e+08	1.68672e+08	1.66114e+08	1.32295e+08	High	High	High	High	High	High	High	High	High	High	High	High	cell organization and biogenesis;stress response;transport;signal transduction;other biological processes
High	mmu:76499; Q8BRT1; Q8CHE3; Q99JI3; Q9DB80	Master Protein	Q8BRT1	CLIP-associating protein 2 OS=Mus musculus OX=10090 GN=Clasp2 PE=1 SV=1	Clasp2	0	37	275.654	34	30	140.7	8.63	0.992	1.105	1.163	0.891	0.99982	0.561632	0.716915	0.568251	7.57	2.36	17.12	11.27	3.70193e+07	3.65595e+07	3.65961e+07	4.09607e+07	3.29705e+07	3.48298e+07	3.40822e+07	3.67526e+07	2.95059e+07	3.95016e+07	3.60165e+07	3.80977e+07	High	High	High	High	High	High	High	High	High	High	High	High	cell cycle OR cell proliferation;cell organization and biogenesis;transport;signal transduction;other biological processes
High	mmu:19053; P11082; P62715	Master Protein	P62715	Serine/threonine-protein phosphatase 2A catalytic subunit beta isoform OS=Mus musculus OX=10090 GN=Ppp2cb PE=1 SV=1	Ppp2cb	0	86	275.456	19	3	35.6	5.43	1.282	0.902	0.997	1.046	0.0520795	0.437186	0.991987	0.855239	11.9	11.53	17.15	2.94	5.79651e+07	5.04426e+07	5.25224e+07	6.09191e+07	6.73332e+07	6.49241e+07	5.62318e+07	5.50464e+07	6.14508e+07	6.02003e+07	6.32996e+07	5.41402e+07	Peak Found	Peak Found	Peak Found	High	High	High	High	High	High	High	High	High	cell organization and biogenesis;protein metabolism;other metabolic processes;stress response;other biological processes
High	B0V2N1; mmu:19280; Q3TEC3; Q3TXC9; Q4JFC7; Q5XJV4; Q64503; Q64699; Q7TT17	Master Protein	B0V2N1	Receptor-type tyrosine-protein phosphatase S OS=Mus musculus OX=10090 GN=Ptprs PE=1 SV=1	Ptprs	0	31	274.818	32	26	211.8	7.23	1.071	1.051	1.175	0.978	0.782506	0.95588	0.7236	0.96835	3.74	6.11	3.43	11.64	2.36806e+07	2.27874e+07	2.46564e+07	2.81861e+07	2.72584e+07	2.74692e+07	2.32805e+07	2.35875e+07	2.28579e+07	2.72441e+07	2.64678e+07	2.7102e+07	High	High	High	High	High	High	High	High	High	High	High	High	cell adhesion;cell organization and biogenesis;protein metabolism;other metabolic processes;developmental processes;other biological processes
High	mmu:14870; P19157; Q8BNY4	Master Protein	P19157	Glutathione S-transferase P 1 OS=Mus musculus OX=10090 GN=Gstp1 PE=1 SV=2	Gstp1	0	87	274.238	13	4	23.6	7.87	0.966	1.101	0.934	1.168	0.977727	0.593805	0.923899	0.213437	1.82	11.05	9.48	6.16	9.29756e+07	1.03976e+08	1.0031e+08	9.0859e+07	9.22243e+07	9.7212e+07	8.91072e+07	9.71746e+07	8.18163e+07	8.89748e+07	8.17241e+07	8.51605e+07	High	High	High	High	High	High	High	High	High	High	High	High	cell cycle OR cell proliferation;other metabolic processes;stress response;developmental processes;other biological processes
High	mmu:56443; Q3UL75; Q9R0Q6	Master Protein	Q9R0Q6	Actin-related protein 2/3 complex subunit 1A OS=Mus musculus OX=10090 GN=Arpc1a PE=1 SV=1	Arpc1a	0	66	272.912	19	19	41.6	8.18	1.122	0.893	0.98	1.056	0.60619	0.35684	0.988343	0.813893	8.63	8.09	8.56	21.39	5.21129e+07	5.07001e+07	5.52699e+07	5.22101e+07	7.07468e+07	6.21352e+07	6.09263e+07	5.3632e+07	6.01831e+07	5.54992e+07	5.97326e+07	5.49632e+07	High	High	High	High	High	High	High	High	High	High	High	High	cell organization and biogenesis
High	mmu:64051; Q80TT0; Q8R0R5; Q9JIS5	Master Protein	Q9JIS5	Synaptic vesicle glycoprotein 2A OS=Mus musculus OX=10090 GN=Sv2a PE=1 SV=1	Sv2a	0	34	271.816	22	22	82.6	5.57	1.139	0.936	1.028	0.917	0.526797	0.709884	0.959431	0.733358	6.99	2.7	0.55	0.62	1.21678e+08	1.14514e+08	1.2142e+08	1.32303e+08	1.3172e+08	1.31383e+08	1.24042e+08	1.24521e+08	1.26018e+08	1.37535e+08	1.37441e+08	1.3576e+08	High	High	High	High	High	High	High	High	High	High	High	High	cell-cell signaling;cell organization and biogenesis;transport;other biological processes
High	mmu:26913; Q3UNH4; Q6PGF9; Q9QZY2	Master Protein	Q3UNH4	G protein-regulated inducer of neurite outgrowth 1 OS=Mus musculus OX=10090 GN=Gprin1 PE=1 SV=2	Gprin1	0	42	271.472	28	28	95.4	7.93	1.134	1.057	1.192	1.012	0.551146	0.87497	0.634019	0.96267	4.01	10.72	4.88	3.62	6.42632e+07	6.30838e+07	7.34084e+07	6.84487e+07	7.38954e+07	6.79717e+07	6.46515e+07	6.02988e+07	6.5045e+07	6.82752e+07	7.18925e+07	7.53572e+07	High	High	High	High	High	High	High	High	High	High	High	High	cell organization and biogenesis;developmental processes
High	G5E826; mmu:15898; Q2KHL7; Q3UY19; Q60625	Master Protein	Q60625	Intercellular adhesion molecule 5 OS=Mus musculus OX=10090 GN=Icam5 PE=1 SV=2	Icam5	0	30	271.204	16	16	96.9	6.32	1.241	1.027	1.216	1.023	0.118809	0.978049	0.543916	0.93592	0.08	3.27	15.74	7.84	3.70377e+07	3.69145e+07	4.04217e+07	4.53162e+07	4.76908e+07	4.09938e+07	3.81571e+07	3.69552e+07	4.26397e+07	4.80201e+07	4.68367e+07	5.01769e+07	High	High	High	High	High	High	High	High	High	High	High	High	cell adhesion;transport
High	mmu:19290; P42669	Master Protein	P42669	Transcriptional activator protein Pur-alpha OS=Mus musculus OX=10090 GN=Pura PE=1 SV=1	Pura	0	76	270.71	20	18	34.9	6.44	0.947	0.987	1.119	0.927	0.931424	0.975077	0.811801	0.790619	8.47	0.15	0.69	7.31	1.01198e+08	1.05155e+08	1.0667e+08	1.0402e+08	1.00895e+08	1.05841e+08	1.02101e+08	1.01655e+08	9.81125e+07	1.10773e+08	1.03402e+08	1.02574e+08	High	High	High	High	High	High	High	High	High	High	High	High	cell cycle OR cell proliferation;cell organization and biogenesis;other metabolic processes;transport;developmental processes;other biological processes
High	mmu:69219; Q3UF65; Q9CWS0	Master Protein	Q9CWS0	N(G),N(G)-dimethylarginine dimethylaminohydrolase 1 OS=Mus musculus OX=10090 GN=Ddah1 PE=1 SV=3	Ddah1	0	79	270.649	18	17	31.4	5.97	0.924	1.034	0.928	1.048	0.867333	0.951252	0.916054	0.848824	4.35	0.65	0.28	18.68	5.02493e+07	5.2222e+07	4.86697e+07	4.4764e+07	4.92654e+07	4.84348e+07	4.95974e+07	5.13081e+07	5.29897e+07	4.68001e+07	4.73659e+07	4.73123e+07	High	High	High	High	High	High	High	High	High	High	High	High	protein metabolism;other metabolic processes;other biological processes
High	mmu:56384; Q5PQC5; Q7TMK8; Q80ZX6; Q8CGJ3; Q8K5E5; Q9Z2I0	Master Protein	Q9Z2I0	Mitochondrial proton/calcium exchanger protein OS=Mus musculus OX=10090 GN=Letm1 PE=1 SV=1	Letm1	0	47	270.083	24	24	82.9	6.52	0.929	1.055	1.135	0.904	0.891405	0.880765	0.780615	0.650192	8.17	4.61	5.52	2.25	6.05312e+07	5.28009e+07	5.88904e+07	7.21457e+07	7.41693e+07	7.24281e+07	6.26713e+07	6.14641e+07	6.46397e+07	7.66652e+07	7.19106e+07	6.18607e+07	High	High	High	High	High	High	High	High	High	High	High	High	cell organization and biogenesis;transport;other biological processes
High	P15508	Master Protein	P15508	Spectrin beta chain, erythrocytic OS=Mus musculus OX=10090 GN=Sptb PE=1 SV=4	Sptb	0	24	269.447	36	28	245.1	5.33	0.955	1.296	1.104	1.101	0.987	0.084156	0.873376	0.736978	6.78	7.55	4.79	7.18	1.08716e+07	1.18006e+07	1.1954e+07	1.21251e+07	1.1489e+07	1.04067e+07	8.75731e+06	8.93211e+06	9.93746e+06	9.12745e+06	9.93154e+06	1.25494e+07	High	High	High	High	High	High	High	High	High	High	High	High	cell organization and biogenesis;other metabolic processes;developmental processes
High	E9QKJ1; mmu:268566; Q8BUV3	Master Protein	Q8BUV3	Gephyrin OS=Mus musculus OX=10090 GN=Gphn PE=1 SV=2	Gphn	0	57	268.806	27	27	83.2	5.6	0.918	1.128	1.021	0.868	0.880159	0.56258	0.980514	0.449918	2.13	3.42	13.86	8.58	2.60034e+07	2.73881e+07	2.77373e+07	2.51461e+07	2.55279e+07	2.47726e+07	2.26422e+07	2.45453e+07	2.19478e+07	2.36777e+07	2.43496e+07	2.82912e+07	High	High	High	High	High	High	High	High	High	High	High	High	cell organization and biogenesis;protein metabolism;other metabolic processes;other biological processes
High	mmu:67160; Q920C5; Q9CRT5; Q9CSU3; Q9D004; Q9D8N0	Master Protein	Q9D8N0	Elongation factor 1-gamma OS=Mus musculus OX=10090 GN=Eef1g PE=1 SV=3	Eef1g	0	67	268.558	24	24	50	6.74	0.955	0.992	0.86	1.153	0.95005	0.981991	0.765548	0.284086	24.48	0.15	1.08	2.62	9.08405e+07	9.06838e+07	8.44024e+07	7.33045e+07	9.20643e+07	1.02226e+08	9.18297e+07	9.20118e+07	9.42232e+07	8.02844e+07	7.92119e+07	7.85939e+07	High	High	High	High	High	High	High	High	High	High	High	High	protein metabolism;other metabolic processes;other biological processes
High	mmu:320840; Q3UHQ8; Q80T70; Q80Z24	Master Protein	Q80Z24	Neuronal growth regulator 1 OS=Mus musculus OX=10090 GN=Negr1 PE=1 SV=1	Negr1	0	43	266.09	13	13	37.9	6.52	1.126	1.051	1.169	1.13	0.583558	0.897776	0.691769	0.406296	5.34	3.33	5.01	6.97	7.43697e+07	6.98178e+07	6.55798e+07	8.88856e+07	8.0477e+07	7.30033e+07	6.86722e+07	6.92611e+07	6.82306e+07	7.84776e+07	7.60395e+07	8.78906e+07	High	High	High	High	High	High	High	High	High	High	High	High	cell adhesion;other biological processes
High	mmu:66713; O15142; P61161; Q6PI31	Master Protein	P61161	Actin-related protein 2 OS=Mus musculus OX=10090 GN=Actr2 PE=1 SV=1	Actr2	0	56	265.585	17	17	44.7	6.74	1.022	0.957	0.902	1.066	0.96921	0.863208	0.866175	0.75874	14.97	2.82	1.17	13.75	5.45427e+07	5.06548e+07	5.47071e+07	4.94231e+07	6.0236e+07	5.95849e+07	5.73351e+07	5.52267e+07	6.0313e+07	5.37739e+07	5.43331e+07	4.91144e+07	High	High	High	High	High	High	High	High	High	High	High	High	cell cycle OR cell proliferation;cell organization and biogenesis;stress response;transport;developmental processes;other biological processes
High	B1B1A5; B1B1A6; B2RTL0; mmu:239857; Q8BLQ9; Q8BXJ7; Q8BYP1; Q8BZP4	Master Protein	Q8BLQ9	Cell adhesion molecule 2 OS=Mus musculus OX=10090 GN=Cadm2 PE=1 SV=2	Cadm2	0	52	263.968	13	13	47.5	5.41	1.033	1.06	1.186	0.994	0.939686	0.86251	0.653001	0.99688	4.94	14.21	4.52	15.99	4.69544e+07	4.81876e+07	3.66727e+07	5.02138e+07	5.40458e+07	5.05667e+07	4.73665e+07	4.41493e+07	5.01145e+07	4.51656e+07	5.13006e+07	5.1462e+07	High	High	High	High	High	High	High	High	High	High	High	High	cell adhesion
High	mmu:12971; O54983	Master Protein	O54983	Ketimine reductase mu-crystallin OS=Mus musculus OX=10090 GN=Crym PE=1 SV=1	Crym	0	72	263.247	15	15	33.5	5.67	0.974	1.048	0.891	1.138	0.982346	0.909957	0.83024	0.365326	10.04	24.02	28	4.04	7.40116e+07	7.83867e+07	9.11485e+07	7.9264e+07	7.22511e+07	7.28423e+07	7.73869e+07	7.33883e+07	7.237e+07	6.93516e+07	7.05723e+07	7.22581e+07	High	High	High	High	High	High	High	High	High	High	High	High	other metabolic processes;transport;other biological processes
High	mmu:18674; Q542V7; Q8VEM8	Master Protein	Q8VEM8	Phosphate carrier protein, mitochondrial OS=Mus musculus OX=10090 GN=Slc25a3 PE=1 SV=1	Slc25a3	0	61	262.466	20	20	39.6	9.26	1.207	0.937	0.999	1.094	0.213405	0.714495	0.990381	0.613262	0.69	0.14	5.01	1.16	2.99029e+08	2.96688e+08	3.13565e+08	3.15041e+08	3.12612e+08	3.20862e+08	3.05989e+08	3.15021e+08	3.17283e+08	3.27722e+08	3.21002e+08	3.02206e+08	High	High	High	High	High	High	High	High	High	High	High	High	transport
High	A0A0J9YTW6; B1AWN6; mmu:110876	Master Protein	B1AWN6	Sodium channel protein type 2 subunit alpha OS=Mus musculus OX=10090 GN=Scn2a PE=1 SV=1	Scn2a	0	19	262.446	33	22	227.8	5.67	0.931	1.039	0.963	1.013	0.901142	0.951252	0.970168	0.967632	2.83	0.66	5.05	4.8	3.46063e+07	3.46682e+07	3.34301e+07	3.15224e+07	3.25231e+07	3.28523e+07	3.41659e+07	3.4099e+07	3.30485e+07	3.23604e+07	3.25552e+07	3.39704e+07	High	High	High	High	High	High	High	High	High	High	High	High	stress response;transport;developmental processes;signal transduction;other biological processes
High	A2A8K9; A2A8L0; A2A8L2; mmu:70025; Q3U8C6; Q59HQ2; Q91V12	Master Protein	Q91V12	Cytosolic acyl coenzyme A thioester hydrolase OS=Mus musculus OX=10090 GN=Acot7 PE=1 SV=2	Acot7	0	63	262.113	19	19	42.5	8.68	1.148	0.801	1.011	0.972	0.476238	0.00689773	0.979143	0.965797	4.31	2.95	8.45	4.7	5.50192e+07	5.14167e+07	5.27412e+07	6.05714e+07	6.77962e+07	7.04979e+07	6.63402e+07	6.16718e+07	6.8158e+07	6.20073e+07	6.62699e+07	5.61728e+07	High	High	High	High	High	High	High	High	High	High	High	High	other metabolic processes
High	mmu:71835; Q9JJK2	Master Protein	Q9JJK2	LanC-like protein 2 OS=Mus musculus OX=10090 GN=Lancl2 PE=1 SV=1	Lancl2	0	67	261.253	22	22	50.7	7.28	0.92	1.022	1.016	1.021	0.85096	0.980426	0.973754	0.941841	5.02	0.2	0.75	9.81	4.15664e+07	3.78908e+07	3.51262e+07	4.08659e+07	4.50953e+07	4.02663e+07	4.42871e+07	3.97121e+07	4.48778e+07	3.9508e+07	4.15326e+07	3.50762e+07	High	High	High	High	High	High	High	High	High	High	High	High	other metabolic processes;other biological processes
High	mmu:26417; Q61531; Q63844; Q8K0X5; Q91YW5	Master Protein	Q63844	Mitogen-activated protein kinase 3 OS=Mus musculus OX=10090 GN=Mapk3 PE=1 SV=5	Mapk3	0	70	260.131	21	13	43	6.61	0.892	1.042	0.972	0.919	0.747527	0.975077	0.970168	0.773543	1.94	5.66	5.44	4.24	2.6671e+07	2.8032e+07	2.93044e+07	2.56463e+07	2.62906e+07	2.5922e+07	2.61918e+07	2.57108e+07	2.56203e+07	2.65214e+07	2.63614e+07	2.77727e+07	High	High	High	High	High	High	High	High	High	High	High	High	cell cycle OR cell proliferation;cell organization and biogenesis;protein metabolism;RNA metabolism OR transcription;other metabolic processes;stress response;transport;developmental processes;signal transduction;other biological processes
High	G3UWZ9; O88722; Q80Y87; Q8CHE6; Q9CS84	Master Protein	Q9CS84	Neurexin-1 OS=Mus musculus OX=10090 GN=Nrxn1 PE=1 SV=3	Nrxn1	0	22	258.135	22	18	166.1	6.09	1.169	0.953	0.964	1.11	0.297779	0.755832	0.959431	0.6302	0.58	0.59	1.26	10.54	2.52949e+07	2.37601e+07	2.32272e+07	2.43953e+07	2.7099e+07	2.71614e+07	2.43603e+07	2.43889e+07	2.32237e+07	2.30946e+07	2.24208e+07	2.3097e+07	High	High	High	High	High	High	High	High	High	High	High	High	cell adhesion;cell-cell signaling;cell organization and biogenesis;transport;developmental processes;signal transduction;other biological processes
High	mmu:11758; O08709; Q91WT2; Q9QWP4; Q9QWW0	Master Protein	O08709	Peroxiredoxin-6 OS=Mus musculus OX=10090 GN=Prdx6 PE=1 SV=3	Prdx6	0	79	257.295	21	21	24.9	6.01	0.968	1.111	0.961	1.077	0.97873	0.524594	0.967392	0.713572	2.67	5.31	8.08	0.91	9.95616e+07	1.06911e+08	1.00135e+08	9.34684e+07	9.10012e+07	9.31703e+07	9.48943e+07	9.1187e+07	8.66872e+07	8.74968e+07	8.62775e+07	8.93498e+07	High	High	High	High	High	High	High	High	High	High	High	High	cell organization and biogenesis;other metabolic processes;stress response;other biological processes
High	mmu:14417; O35519; P48320	Master Protein	P48320	Glutamate decarboxylase 2 OS=Mus musculus OX=10090 GN=Gad2 PE=1 SV=1	Gad2	0	54	256.96	22	21	65.2	6.9	0.819	0.927	0.96	0.804	0.32799	0.576002	0.958501	0.0832521	5.53	28.64	1.56	12.51	2.13098e+07	2.42879e+07	2.00959e+07	1.89171e+07	2.02857e+07	1.96016e+07	2.23278e+07	2.72854e+07	2.37398e+07	2.278e+07	2.40173e+07	1.90167e+07	High	High	High	High	High	High	High	High	High	High	High	High	other metabolic processes;other biological processes
High	mmu:216134; Q3TM83; Q8BJQ5; Q8K183	Master Protein	Q8K183	Pyridoxal kinase OS=Mus musculus OX=10090 GN=Pdxk PE=1 SV=1	Pdxk	0	83	256.95	16	16	35	6.29	0.863	1.021	0.926	0.975	0.527881	0.98195	0.916054	0.96835	10.12	2.29	19.79	10.03	7.08992e+07	8.29593e+07	7.49015e+07	6.36926e+07	6.55985e+07	6.9393e+07	6.86041e+07	7.51115e+07	6.49544e+07	6.25665e+07	6.6162e+07	6.55992e+07	High	High	High	High	High	High	High	High	High	High	High	High	other metabolic processes;other biological processes
High	mmu:216439; Q3UHD9; Q5DU45	Master Protein	Q3UHD9	Arf-GAP with GTPase, ANK repeat and PH domain-containing protein 2 OS=Mus musculus OX=10090 GN=Agap2 PE=1 SV=1	Agap2	0	45	256.458	26	26	124.4	9.89	0.975	1.049	1.02	1.001	0.99982	0.978049	0.982306	0.993068	2.21	3.8	7.89	4.16	1.92632e+07	1.98399e+07	2.12446e+07	2.10648e+07	2.27192e+07	2.10803e+07	2.16357e+07	1.99305e+07	2.06416e+07	2.12547e+07	2.14125e+07	2.05147e+07	High	High	High	High	High	High	High	High	High	High	High	High	cell organization and biogenesis;transport;developmental processes;other biological processes
High	mmu:54130; P42024; P61164; Q3TJF9	Master Protein	P61164	Alpha-centractin OS=Mus musculus OX=10090 GN=Actr1a PE=1 SV=1	Actr1a	0	66	255.592	18	9	42.6	6.64	0.982	0.988	0.977	0.997	0.992191	0.978049	0.986169	0.985314	0.57	0.8	8.05	3.32	6.19795e+07	6.58878e+07	6.7575e+07	6.25786e+07	6.17332e+07	6.10196e+07	6.08466e+07	6.36113e+07	6.06375e+07	6.3805e+07	6.0634e+07	6.28196e+07	High	High	High	High	High	High	High	High	High	High	High	High	other biological processes
High	mmu:66108; Q6GTD3; Q99JP9; Q9DC69	Master Protein	Q9DC69	NADH dehydrogenase [ubiquinone] 1 alpha subcomplex subunit 9, mitochondrial OS=Mus musculus OX=10090 GN=Ndufa9 PE=1 SV=2	Ndufa9	0	66	255.069	23	23	42.5	9.74	1.05	1.005	1.057	0.965	0.901142	0.999123	0.916054	0.947537	0.62	8.48	1.76	2.08	8.10425e+07	8.03689e+07	8.47819e+07	7.969e+07	7.69559e+07	7.85089e+07	7.92578e+07	8.47235e+07	7.47193e+07	8.57195e+07	7.74064e+07	7.66573e+07	High	High	High	High	High	High	High	High	High	High	High	High	cell organization and biogenesis;other metabolic processes;other biological processes
High	A2AE90; mmu:14862; P10649; Q58ET5	Master Protein	P10649	Glutathione S-transferase Mu 1 OS=Mus musculus OX=10090 GN=Gstm1 PE=1 SV=2	Gstm1	0	75	254.607	20	16	26	7.94	0.807	0.973	0.816	1.013	0.178399	0.928459	0.601711	0.96267	6.04	5.1	3.58	2.56	1.92354e+08	2.04075e+08	1.95434e+08	1.6066e+08	1.69784e+08	1.7188e+08	1.80692e+08	1.83632e+08	1.87794e+08	1.60986e+08	1.88081e+08	1.53492e+08	High	High	High	High	High	High	High	High	High	High	High	High	other metabolic processes;other biological processes
High	mmu:18717; O70161; Q505A1; Q80TW9; Q8VCU5	Master Protein	O70161	Phosphatidylinositol 4-phosphate 5-kinase type-1 gamma OS=Mus musculus OX=10090 GN=Pip5k1c PE=1 SV=2	Pip5k1c	0	47	254.079	20	18	72.4	5.59	1.006	1.035	1.113	0.922	0.982346	0.982263	0.83024	0.766553	5.16	2.19	9.74	1.75	2.80226e+07	3.01947e+07	2.96135e+07	2.86869e+07	3.06401e+07	2.84763e+07	2.94179e+07	2.8744e+07	2.73988e+07	3.07213e+07	3.12483e+07	3.32885e+07	High	High	High	High	High	High	High	High	High	High	High	High	cell adhesion;cell organization and biogenesis;other metabolic processes;stress response;transport;developmental processes;other biological processes
High	P11627	Master Protein	P11627	Neural cell adhesion molecule L1 OS=Mus musculus OX=10090 GN=L1cam PE=1 SV=1	L1cam	0	27	253.622	22	22	140.9	5.97	1.145	1.021	1.128	1.053	0.426431	0.9997	0.822753	0.866714	1.28	4.33	7.53	7.39	2.73334e+07	2.4383e+07	2.68419e+07	2.8778e+07	2.87512e+07	2.93848e+07	2.73291e+07	2.65192e+07	2.70822e+07	2.79573e+07	2.76115e+07	2.89053e+07	High	High	High	High	High	High	High	High	High	High	High	High	cell adhesion;cell organization and biogenesis;developmental processes;signal transduction;other biological processes
High	mmu:12032; Q61361; Q80WT7	Master Protein	Q61361	Brevican core protein OS=Mus musculus OX=10090 GN=Bcan PE=1 SV=2	Bcan	0	37	251.856	24	24	95.8	4.93	1.096	0.906	1.046	1.042	0.737358	0.472317	0.932232	0.877376	15.23	14.34	0.55	7.14	8.28725e+07	7.4927e+07	6.0565e+07	8.42786e+07	9.40493e+07	8.69338e+07	8.64129e+07	8.41743e+07	8.67068e+07	8.47814e+07	8.4313e+07	7.03411e+07	High	High	High	High	High	High	High	High	High	High	High	High	cell adhesion;cell organization and biogenesis;developmental processes
High	mmu:17968; O35136; O35962; Q0VF23	Master Protein	O35136	Neural cell adhesion molecule 2 OS=Mus musculus OX=10090 GN=Ncam2 PE=1 SV=1	Ncam2	0	43	250.861	26	26	93.1	6.07	1.051	0.97	1.118	1.003	0.901142	0.918343	0.814627	0.978565	5.9	2.85	14.38	10.72	5.88549e+07	5.33922e+07	6.29491e+07	6.3459e+07	7.67222e+07	7.31546e+07	6.07861e+07	5.54284e+07	6.64252e+07	6.28029e+07	6.5564e+07	6.97698e+07	High	High	High	High	High	High	High	High	High	High	High	High	cell adhesion;cell organization and biogenesis;developmental processes;other biological processes
High	A2A5Y9; mmu:17762; P10637; P10638; Q60684; Q60685; Q60686; Q62286; Q91WK4	Master Protein	P10637	Microtubule-associated protein tau OS=Mus musculus OX=10090 GN=Mapt PE=1 SV=3	Mapt	0	35	250.856	21	21	76.2	6.79	0.871	1.071	0.855	1.011	0.574725	0.787714	0.744515	0.966032	3.49	13.23	2.07	14.05	1.18698e+08	1.32989e+08	1.34771e+08	1.17774e+08	1.13513e+08	1.10698e+08	1.19488e+08	1.17971e+08	1.22167e+08	1.06215e+08	1.06873e+08	1.36109e+08	High	High	High	High	High	High	High	High	High	High	High	High	cell organization and biogenesis;protein metabolism;other metabolic processes;stress response;transport;developmental processes;signal transduction;other biological processes
High	B8QI35; mmu:76787; P60469	Master Protein	P60469	Liprin-alpha-3 OS=Mus musculus OX=10090 GN=Ppfia3 PE=1 SV=2	Ppfia3	0	41	250.255	34	32	133.3	5.64	0.946	1.115	0.972	1.013	0.928902	0.494379	0.979602	0.96267	9.62	4.52	6.94	7.28	3.92838e+07	4.10796e+07	3.76105e+07	3.66344e+07	4.07785e+07	3.95716e+07	3.9314e+07	3.98738e+07	3.56584e+07	3.19226e+07	3.37322e+07	3.48726e+07	High	High	High	High	High	High	High	High	High	High	High	High	cell-cell signaling;cell organization and biogenesis;transport;other biological processes
High	mmu:94280; Q544M7; Q8C1Z2; Q91V61	Master Protein	Q91V61	Sideroflexin-3 OS=Mus musculus OX=10090 GN=Sfxn3 PE=1 SV=1	Sfxn3	0	66	249.781	15	13	35.4	9.51	1.021	0.998	0.933	1.052	0.972506	0.983063	0.922441	0.828861	9.76	4.42	6.5	0.29	9.33166e+07	8.87086e+07	8.45931e+07	9.22448e+07	1.01441e+08	9.76432e+07	9.36123e+07	8.75403e+07	9.79856e+07	9.69972e+07	8.44642e+07	8.3657e+07	High	High	High	High	High	High	High	High	High	High	High	High	other metabolic processes;transport
High	mmu:67863; Q9CR62	Master Protein	Q9CR62	Mitochondrial 2-oxoglutarate/malate carrier protein OS=Mus musculus OX=10090 GN=Slc25a11 PE=1 SV=3	Slc25a11	0	73	249.677	17	17	34.1	9.94	0.954	0.929	0.837	1.209	0.95005	0.661038	0.679567	0.0780116	33.28	3.28	3.24	3.25	1.28884e+08	1.29782e+08	1.19749e+08	1.16099e+08	1.23648e+08	1.30608e+08	1.24975e+08	1.28993e+08	1.21453e+08	1.23008e+08	1.09338e+08	1.12502e+08	High	High	High	High	High	High	High	High	High	High	High	High	transport
High	E9QPH7; mmu:210274; Q3UTK4; Q5DU07; Q80Z38	Master Protein	Q80Z38	SH3 and multiple ankyrin repeat domains protein 2 OS=Mus musculus OX=10090 GN=Shank2 PE=1 SV=2	Shank2	0	36	249.555	28	28	158.9	7.18	1.191	1.029	1.143	1.068	0.223167	0.999123	0.800292	0.817135	0.06	2.46	2.93	3.24	2.15264e+07	2.18737e+07	2.42165e+07	2.55988e+07	2.54228e+07	2.30073e+07	2.08354e+07	2.12162e+07	2.10449e+07	2.45718e+07	2.2857e+07	2.43162e+07	High	High	High	High	High	High	High	High	High	High	High	High	cell organization and biogenesis;developmental processes;other biological processes
High	mmu:18750; P20444	Master Protein	P20444	Protein kinase C alpha type OS=Mus musculus OX=10090 GN=Prkca PE=1 SV=3	Prkca	0	32	247.382	18	7	76.8	7.14	1.034	0.829	0.805	0.951	0.901142	0.100659	0.573039	0.945462	2.28	4.58	2.42	2.54	3.63827e+06	3.89463e+06	3.74696e+06	3.80523e+06	3.41999e+06	4.04409e+06	4612869	4.75005e+06	4.0232e+06	4.14093e+06	4.17961e+06	3.71391e+06	High	High	High	High	High	High	High	High	High	High	High	High	cell adhesion;cell organization and biogenesis;protein metabolism;other metabolic processes;stress response;developmental processes;signal transduction;other biological processes
High	mmu:74117; Q99JY9; Q9DC56	Master Protein	Q99JY9	Actin-related protein 3 OS=Mus musculus OX=10090 GN=Actr3 PE=1 SV=3	Actr3	0	64	247.28	23	20	47.3	5.88	0.978	0.986	0.936	0.955	0.987798	0.973265	0.930883	0.925035	1.32	4.59	0.77	6.49	1.70773e+08	1.94432e+08	1.90195e+08	1.84329e+08	1.65812e+08	1.53457e+08	1.63888e+08	1.78179e+08	1.32629e+08	1.69869e+08	1.67625e+08	1.79791e+08	High	High	High	High	High	High	High	High	High	High	High	High	cell cycle OR cell proliferation;cell organization and biogenesis;stress response;developmental processes;other biological processes
High	mmu:14376; O08794; Q149A6; Q80U81; Q8BHN3; Q9CS53	Master Protein	Q8BHN3	Neutral alpha-glucosidase AB OS=Mus musculus OX=10090 GN=Ganab PE=1 SV=1	Ganab	0	48	245.646	24	24	106.8	6.06	0.968	0.968	1.05	0.969	0.992577	0.834402	0.952029	0.947537	8.11	1.11	12.1	0.59	1.86762e+07	1.92109e+07	2.28674e+07	2.14304e+07	2.14238e+07	2.09892e+07	1.92499e+07	2.03799e+07	1.7392e+07	2.08641e+07	2.11922e+07	2.03969e+07	High	High	High	High	High	High	High	High	High	High	High	High	protein metabolism;other metabolic processes
High	A2AG28; mmu:230085; Q80TL4; Q8BH08	Master Protein	Q80TL4	PHD finger protein 24 OS=Mus musculus OX=10090 GN=Phf24 PE=1 SV=2	Phf24	0	63	245.361	22	22	45.2	5.77	0.857	1.115	1.086	0.872	0.482907	0.493788	0.868839	0.412701	8.6	2.54	4.87	13.08	7.39507e+07	7.71013e+07	7.83425e+07	7.39399e+07	6.61684e+07	6.32717e+07	6.92398e+07	6.73671e+07	7.01491e+07	7.15337e+07	7.25758e+07	7.77989e+07	High	High	High	High	High	High	High	High	High	High	High	High	cell-cell signaling;other biological processes
High	mmu:229279; Q8BG05; Q8BHF8	Master Protein	Q8BG05	Heterogeneous nuclear ribonucleoprotein A3 OS=Mus musculus OX=10090 GN=Hnrnpa3 PE=1 SV=1	Hnrnpa3	0	48	245.216	21	20	39.6	9.01	1.052	1.021	1.167	0.94	0.901142	0.982263	0.696476	0.855986	13.15	5.64	6.03	5.19	5.88015e+07	5.9648e+07	6.73311e+07	6.15378e+07	5.1784e+07	6.10676e+07	5.46316e+07	6.1057e+07	6.12228e+07	6.38865e+07	5.74545e+07	6.30318e+07	High	High	High	High	High	High	High	High	High	High	High	High	RNA metabolism OR transcription;other metabolic processes;transport
High	mmu:67273; Q3UKK0; Q8BL57; Q99LC3; Q9CW21	Master Protein	Q99LC3	NADH dehydrogenase [ubiquinone] 1 alpha subcomplex subunit 10, mitochondrial OS=Mus musculus OX=10090 GN=Ndufa10 PE=1 SV=1	Ndufa10	0	72	244.866	19	19	40.6	7.78	0.991	1.053	1.072	0.911	0.99982	0.888582	0.901779	0.702552	8.01	0.07	4.31	0.55	5.25307e+07	4.92854e+07	5.64373e+07	5.27726e+07	5.61379e+07	5.76241e+07	5.41955e+07	5.44793e+07	5.05077e+07	5.85222e+07	5.07041e+07	4.98828e+07	High	High	High	High	High	High	High	High	High	High	High	High	cell organization and biogenesis;other metabolic processes;transport
High	B2RRP8; mmu:70247; Q3TXS7	Master Protein	Q3TXS7	26S proteasome non-ATPase regulatory subunit 1 OS=Mus musculus OX=10090 GN=Psmd1 PE=1 SV=1	Psmd1	0	42	244.513	25	25	105.7	5.39	0.973	1.001	1.066	0.989	0.99982	0.938564	0.921785	0.985314	13	2.86	34.31	2.38	1.37774e+07	1.46908e+07	1.41243e+07	1.47429e+07	1.19068e+07	1.46361e+07	1.37911e+07	1.24713e+07	1.12483e+07	1.44767e+07	1.30989e+07	1.54427e+07	High	High	High	High	High	High	High	High	High	High	High	High	protein metabolism;other metabolic processes;other biological processes
High	mmu:19046; P37140; P62141; Q3TBE5; Q3TL90; Q542E7; Q8C285; Q9DBY2	Master Protein	P62141	Serine/threonine-protein phosphatase PP1-beta catalytic subunit OS=Mus musculus OX=10090 GN=Ppp1cb PE=1 SV=3	Ppp1cb	0	84	243.72	22	8	37.2	6.19	0.878	1.073	0.869	0.943	0.62333	0.773875	0.795861	0.873328	4.09	1.71	2.78	12.88	9.70958e+07	9.78556e+07	9.90171e+07	8.91374e+07	8.89825e+07	8.87154e+07	9.43531e+07	9.3681e+07	9.24491e+07	8.73086e+07	8.51031e+07	9.18599e+07	High	High	High	High	High	High	High	High	High	High	High	High	cell cycle OR cell proliferation;protein metabolism;other metabolic processes;other biological processes
High	mmu:11980; P70704; Q8BR88	Master Protein	P70704	Phospholipid-transporting ATPase IA OS=Mus musculus OX=10090 GN=Atp8a1 PE=1 SV=2	Atp8a1	0	31	242.921	25	24	131.3	6.84	0.98	1.052	1.006	0.984	0.991959	0.890196	0.983407	0.985314	3.6	3.51	9.43	0.73	4.32683e+07	4.28176e+07	3.09816e+07	4.1722e+07	4.35414e+07	3.92041e+07	3.97454e+07	4.14454e+07	4.16467e+07	4.0396e+07	4.29176e+07	4.47824e+07	High	High	High	High	High	High	High	High	High	High	High	High	cell organization and biogenesis;transport;other biological processes
High	mmu:223601; Q921M7	Master Protein	Q921M7	CYFIP-related Rac1 interactor B OS=Mus musculus OX=10090 GN=Cyrib PE=1 SV=1	Cyrib	0	65	242.468	15	13	36.8	6.06	0.88	0.958	1.025	0.914	0.637188	0.870267	0.959431	0.715189	8.09	6.56	8.73	18.09	4.13911e+07	4.08062e+07	4.26634e+07	4.48163e+07	3.85509e+07	3.93076e+07	4.65085e+07	4.44455e+07	4.32519e+07	4.81098e+07	4.34941e+07	4.61033e+07	High	High	High	High	High	High	High	High	High	High	High	High	cell organization and biogenesis;other biological processes
High	G3UWA6; mmu:17254; P10852; Q54AH5	Master Protein	P10852	4F2 cell-surface antigen heavy chain OS=Mus musculus OX=10090 GN=Slc3a2 PE=1 SV=1	Slc3a2	0	57	242.025	23	23	58.3	5.91	1.142	1.016	1.06	1.024	0.510905	0.983063	0.915459	0.934381	10.8	9.1	10.48	5.65	1.27539e+08	1.32087e+08	1.1409e+08	1.54597e+08	1.41255e+08	1.35801e+08	1.24927e+08	1.27663e+08	1.27904e+08	1.49002e+08	1.27906e+08	1.54041e+08	High	High	High	High	High	High	High	High	High	High	High	High	other metabolic processes;transport;other biological processes
High	mmu:17709; P00405; Q85K21	Master Protein	P00405	Cytochrome c oxidase subunit 2 OS=Mus musculus OX=10090 GN=Mtco2 PE=1 SV=1	Mtco2	0	48	241.978	8	8	26	4.73	1.07	0.457	0.517	1.055	0.848469	2.53205e-16	1.8792e-06	0.817683	82.01	20.72	22.94	36.5	7.76896e+07	7.66371e+07	6.92375e+07	7.30875e+07	8.79076e+07	8.75123e+07	7.78232e+07	8.0339e+07	1.04148e+08	7.21162e+07	8.93041e+07	7.03186e+07	High	High	High	High	High	High	High	High	High	High	High	High	other metabolic processes;stress response;transport;developmental processes;other biological processes
High	mmu:140559; Q8R0L7; Q8R366	Master Protein	Q8R366	Immunoglobulin superfamily member 8 OS=Mus musculus OX=10090 GN=Igsf8 PE=1 SV=2	Igsf8	0	42	241.568	17	17	65	7.99	0.793	1.118	1.169	0.831	0.120795	0.473093	0.692195	0.153286	8.95	13.88	2.58	6.06	9.66295e+07	1.04375e+08	9.68871e+07	1.00501e+08	9.19254e+07	8.77332e+07	9.59627e+07	9.92116e+07	1.00518e+08	1.13462e+08	1.10682e+08	1.04821e+08	High	High	High	High	High	High	High	High	High	High	High	High	other biological processes
High	mmu:66445; Q3TDC5; Q3UAN2; Q63ZW4; Q9D0M3; Q9DCG0	Master Protein	Q9D0M3	Cytochrome c1, heme protein, mitochondrial OS=Mus musculus OX=10090 GN=Cyc1 PE=1 SV=1	Cyc1	0	55	238.922	11	11	35.3	9.16	0.967	1.005	0.893	1.157	0.977727	0.999059	0.838215	0.264033	2.63	0.04	4.42	0.89	9.52513e+07	1.03257e+08	1.01612e+08	8.50219e+07	9.72556e+07	9.54524e+07	9.87431e+07	1.02247e+08	9.0688e+07	9.65599e+07	8.00938e+07	8.04942e+07	High	High	High	High	High	High	High	High	High	High	High	High	other metabolic processes;transport;other biological processes
High	mmu:16574; P28738; Q6NXI9; Q9Z2F8	Master Protein	P28738	Kinesin heavy chain isoform 5C OS=Mus musculus OX=10090 GN=Kif5c PE=1 SV=3	Kif5c	0	43	237.881	32	19	109.2	6.19	0.984	1.053	1.039	0.987	0.992729	0.923919	0.955431	0.985314	7.57	2.79	9.33	9.43	3.22998e+07	3.25269e+07	3.23711e+07	3.29906e+07	3.27398e+07	3.29608e+07	3.06961e+07	3.01773e+07	2.87544e+07	3.18672e+07	3.28231e+07	3.49034e+07	High	High	High	High	High	High	High	High	High	High	High	High	cell organization and biogenesis;other metabolic processes;transport;developmental processes;other biological processes
High	P33173; Q61770	Master Protein	P33173	Kinesin-like protein KIF1A OS=Mus musculus OX=10090 GN=Kif1a PE=1 SV=2	Kif1a	0	29	235.425	32	26	191.6	6.2	1.028	0.977	0.994	1.057	0.920607	0.879343	0.99427	0.873435	10.84	4.17	6.61	10.59	2.12489e+07	2.06442e+07	2.0647e+07	2.01126e+07	2.27185e+07	2.15799e+07	2.01766e+07	2.10823e+07	2.17391e+07	1.84234e+07	1.89052e+07	2.14356e+07	High	High	High	High	High	High	High	High	High	High	High	High	cell cycle OR cell proliferation;transport;developmental processes;other biological processes
High	mmu:13004; P55066; Q6P1E3; Q8C4F8	Master Protein	P55066	Neurocan core protein OS=Mus musculus OX=10090 GN=Ncan PE=1 SV=1	Ncan	0	26	235.403	25	25	137.1	5.72	1.014	0.963	1.074	0.998	0.980778	0.88922	0.898128	0.985314	16.85	0.49	13.4	10.02	5.16482e+07	4.84293e+07	6.06821e+07	5.22101e+07	5.57845e+07	5.57554e+07	5.50528e+07	4.98159e+07	5.23732e+07	5.80386e+07	5.3165e+07	5.35262e+07	High	High	High	High	High	High	High	High	High	High	High	High	cell adhesion;developmental processes;other biological processes
High	A2AIC2; A2AIC3; mmu:20614; P13795; P36974; P60879; P70557; P70558; Q8IXK3; Q96FM2; Q9BR45	Master Protein	P60879	Synaptosomal-associated protein 25 OS=Mus musculus OX=10090 GN=Snap25 PE=1 SV=1	Snap25	0	78	234.865	19	19	23.3	4.77	1.294	0.701	0.864	1.164	0.0395478	7.17597e-07	0.781551	0.231433	35.37	7.86	4.26	18.67	4.37631e+07	3.78392e+07	3.89845e+07	4.42805e+07	5.89462e+07	5.84241e+07	5.29432e+07	4.76103e+07	5.4068e+07	4.85376e+07	5.19159e+07	3.28589e+07	High	High	High	High	High	High	High	High	High	High	High	High	cell-cell signaling;cell organization and biogenesis;other metabolic processes;transport;other biological processes
High	A2AN07; A2AN08; A2AN09; A2AN10; A2AN11; mmu:69116; Q52KI4; Q6PB49; Q6PFC7; Q80Y11; Q8BGB9; Q8C3E8; Q8C4W5; Q8C8X7; Q8CGE0; Q8CHF3	Master Protein	A2AN08	E3 ubiquitin-protein ligase UBR4 OS=Mus musculus OX=10090 GN=Ubr4 PE=1 SV=1	Ubr4	0	14	234.662	39	39	571.9	6.06	0.857	1.203	1.114	0.93	0.61934	0.189411	0.837534	0.817683	1.18	7.63	38.96	5.77	1.82473e+07	1.99806e+07	1.75422e+07	1.4399e+07	1.72506e+07	1.7618e+07	1.60498e+07	1.82614e+07	1.54891e+07	1.51952e+07	1.51202e+07	1.59094e+07	High	High	High	High	High	High	High	High	High	High	High	High	protein metabolism;other metabolic processes
High	A5XDA7; mmu:19878; P70336; Q8BR64; Q8CBR0	Master Protein	P70336	Rho-associated protein kinase 2 OS=Mus musculus OX=10090 GN=Rock2 PE=1 SV=1	Rock2	0	30	233.557	30	30	160.5	5.99	0.952	1.124	0.99	0.941	0.948205	0.467552	0.999985	0.86717	2.36	3.46	0.08	2.34	3.40562e+07	3.35593e+07	3.57602e+07	3.13517e+07	3.4282e+07	2.75771e+07	3.25585e+07	3.57507e+07	3.28729e+07	3.36386e+07	2.63618e+07	3.06236e+07	High	High	High	High	High	High	High	High	High	High	High	High	cell cycle OR cell proliferation;cell organization and biogenesis;protein metabolism;other metabolic processes;stress response;developmental processes;signal transduction;other biological processes
High	B2RR80; mmu:18163; O35927	Master Protein	O35927	Catenin delta-2 OS=Mus musculus OX=10090 GN=Ctnnd2 PE=1 SV=1	Ctnnd2	0	36	232.92	30	28	134.9	7.65	1.068	1.025	1.031	1.021	0.802095	0.999123	0.972849	0.95498	6.26	3.12	11.48	9.36	2.3604e+07	2.29906e+07	2.61994e+07	2.45401e+07	2.56109e+07	2.47051e+07	2.38772e+07	2.34296e+07	2.25218e+07	2.44765e+07	2.50712e+07	2.60263e+07	High	High	High	High	High	High	High	High	High	High	High	High	cell adhesion;cell organization and biogenesis;developmental processes;other biological processes
High	mmu:28295; Q9D172	Master Protein	Q9D172	Glutamine amidotransferase-like class 1 domain-containing protein 3A, mitochondrial OS=Mus musculus OX=10090 GN=Gatd3a PE=1 SV=1	Gatd3	0	70	232.605	13	13	28.1	8.78	0.914	0.995	1.006	0.992	0.821292	0.982263	0.984919	0.999865	7.01	0.29	3.87	6.28	6.66041e+07	7.51707e+07	7.31063e+07	6.49771e+07	6.72561e+07	6.35564e+07	6.33029e+07	6.83775e+07	6.62155e+07	7.4632e+07	7.01656e+07	6.69461e+07	High	High	High	High	High	High	High	High	High	High	High	High
High	mmu:18673; P24142; P67778; Q3UB75; Q5SQG4	Master Protein	P67778	Prohibitin OS=Mus musculus OX=10090 GN=Phb PE=1 SV=1	Phb	0	85	231.874	20	20	29.8	5.76	0.956	1.063	1.1	0.93	0.956892	0.840093	0.83024	0.808541	7.31	5.19	19.81	3.99	1.39332e+08	1.48002e+08	1.36374e+08	1.42667e+08	1.33675e+08	1.34082e+08	1.31804e+08	1.39504e+08	1.26498e+08	1.45134e+08	1.35933e+08	1.46492e+08	High	High	High	High	High	High	High	High	High	High	High	High	cell organization and biogenesis;protein metabolism;DNA metabolism;other metabolic processes;stress response;developmental processes;signal transduction;other biological processes
High	mmu:20655; P08228	Master Protein	P08228	Superoxide dismutase [Cu-Zn] OS=Mus musculus OX=10090 GN=Sod1 PE=1 SV=2	Sod1	0	89	231.004	13	13	15.9	6.51	0.9	1.124	0.828	1.101	0.756379	0.43536	0.655841	0.568611	0.66	5.77	7.55	6.52	1.17264e+08	1.35216e+08	1.12598e+08	9.35016e+07	1.0059e+08	1.0109e+08	1.07553e+08	1.13489e+08	9.66095e+07	8.62631e+07	8.78638e+07	9.27756e+07	High	High	High	High	High	High	High	High	High	High	High	High	cell organization and biogenesis;other metabolic processes;stress response;transport;developmental processes;other biological processes
High	mmu:21672; O88376; Q60796; Q61171; Q9CWJ4; Q9DB49	Master Protein	Q61171	Peroxiredoxin-2 OS=Mus musculus OX=10090 GN=Prdx2 PE=1 SV=3	Prdx2	0	93	229.668	15	15	21.8	5.41	0.957	1.078	1.033	0.976	0.958082	0.738803	0.954144	0.96835	19.08	3.57	5	9.15	2.07832e+08	2.13719e+08	2.22797e+08	2.31108e+08	2.08409e+08	2.05591e+08	2.07392e+08	2.08787e+08	1.94784e+08	2.09144e+08	2.06247e+08	2.03905e+08	High	High	High	High	High	High	High	High	High	High	High	High	cell cycle OR cell proliferation;other metabolic processes;stress response;developmental processes;other biological processes
High	mmu:64176; Q80TT1; Q8BG39; Q9ES95	Master Protein	Q8BG39	Synaptic vesicle glycoprotein 2B OS=Mus musculus OX=10090 GN=Sv2b PE=1 SV=1	Sv2b	0	39	228.693	20	19	77.4	5.57	1.159	0.93	1.01	0.964	0.416471	0.662766	0.979143	0.942838	7.16	3.4	2.65	12.09	5.42971e+07	4.86698e+07	5.09299e+07	5.67922e+07	6.38194e+07	6.30226e+07	5.83561e+07	5.47412e+07	6.51382e+07	6.02555e+07	5.86799e+07	5.81036e+07	High	High	High	High	High	High	High	High	High	High	High	High	cell-cell signaling;transport
High	O88643	Master Protein	O88643	Serine/threonine-protein kinase PAK 1 OS=Mus musculus OX=10090 GN=Pak1 PE=1 SV=1	Pak1	0	55	227.258	22	13	60.7	5.74	0.97	1.081	0.999	1.054	0.980778	0.715518	0.990787	0.820867	1.09	5.67	19.55	6.98	4.41278e+07	4.33224e+07	4.17197e+07	4.21926e+07	4.08212e+07	4.18895e+07	4.25078e+07	4.26501e+07	4.10682e+07	4.25477e+07	4.02015e+07	4.51844e+07	High	High	High	High	High	High	High	High	High	High	High	High	cell-cell signaling;cell organization and biogenesis;protein metabolism;other metabolic processes;stress response;transport;developmental processes;signal transduction;other biological processes
High	mmu:24050; Q3TNZ2; Q7TNT7; Q9Z1S5	Master Protein	Q9Z1S5	Neuronal-specific septin-3 OS=Mus musculus OX=10090 GN=Septin3 PE=1 SV=2	Septin3	0	64	227.18	20	20	40	6.81	1.081	0.968	1.065	0.904	0.802734	0.914385	0.905574	0.645085	4.4	1.56	2.61	2.93	8.52572e+07	8.51863e+07	8.08033e+07	8.85932e+07	8.83395e+07	8.8443e+07	8.94657e+07	8.78627e+07	8.7448e+07	9.66257e+07	9.52208e+07	8.97182e+07	High	High	High	High	High	High	High	High	High	High	High	High	cell cycle OR cell proliferation;other biological processes
High	P12367	Master Protein	P12367	cAMP-dependent protein kinase type II-alpha regulatory subunit OS=Mus musculus OX=10090 GN=Prkar2a PE=1 SV=2	Prkar2a	0	46	225.346	15	12	45.4	4.89	1.004	0.966	0.853	1.077	0.980778	0.85415	0.715104	0.761658	13.63	5.62	3.82	18.96	2.79358e+07	2.67602e+07	2.45938e+07	2.4583e+07	2.59455e+07	2.67187e+07	2.70769e+07	2.72161e+07	2.63103e+07	2.71153e+07	2.52888e+07	2.27355e+07	High	High	High	High	High	High	High	High	High	High	High	High	other biological processes
High	mmu:18747; P05132; Q9JID0	Master Protein	P05132	cAMP-dependent protein kinase catalytic subunit alpha OS=Mus musculus OX=10090 GN=Prkaca PE=1 SV=3	Prkaca	0	50	225.343	18	8	40.5	8.79	0.931	1.033	0.96	1.027	0.893961	0.952379	0.966356	0.928055	2.62	4.24	1.12	2.74	7.21519e+07	7.86491e+07	7.15425e+07	7.24748e+07	7.2427e+07	7.0918e+07	7.2269e+07	7.17138e+07	6.30408e+07	7.08932e+07	6.69218e+07	7.00174e+07	High	High	High	High	High	High	High	High	High	High	High	High	cell-cell signaling;protein metabolism;RNA metabolism OR transcription;other metabolic processes;stress response;transport;developmental processes;signal transduction;other biological processes
High	mmu:18477; P35700; Q3UBV4; Q9CWI2	Master Protein	P35700	Peroxiredoxin-1 OS=Mus musculus OX=10090 GN=Prdx1 PE=1 SV=1	Prdx1	0	89	225.189	22	20	22.2	8.12	1.032	1.02	0.846	1.14	0.940153	0.982263	0.711113	0.359355	3.11	1.21	4.9	13.55	1.83587e+08	1.81112e+08	1.82013e+08	1.67819e+08	1.84106e+08	1.78701e+08	1.72075e+08	1.74806e+08	1.56079e+08	1.61787e+08	1.67997e+08	1.49463e+08	High	High	High	High	High	High	High	High	High	High	High	High	cell cycle OR cell proliferation;other metabolic processes;stress response;other biological processes
High	mmu:108123; Q3TPT4; Q9CWZ7	Master Protein	Q9CWZ7	Gamma-soluble NSF attachment protein OS=Mus musculus OX=10090 GN=Napg PE=1 SV=1	Napg	0	58	224.805	20	20	34.7	5.41	1.009	0.975	0.947	1.049	0.982346	0.932185	0.952029	0.842974	5.96	8.48	2.5	3.32	8.37339e+07	8.02443e+07	7.56925e+07	8.01535e+07	8.29234e+07	8.02702e+07	7.88063e+07	7.8106e+07	7.88494e+07	7.57767e+07	7.45809e+07	7.89717e+07	High	High	High	High	High	High	High	High	High	High	High	High	transport
High	mmu:109264; Q499F4; Q8BMF3	Master Protein	Q8BMF3	NADP-dependent malic enzyme, mitochondrial OS=Mus musculus OX=10090 GN=Me3 PE=1 SV=2	Me3	0	61	224.132	18	17	67.1	7.83	0.924	1.11	1.264	0.831	0.93209	0.846055	0.453893	0.321705	20.05	20.15	10.36	5.89	1.18012e+07	1.24786e+07	1.589e+07	1.26937e+07	1.17832e+07	1.18026e+07	8.84668e+06	9.81319e+06	1.16871e+07	1.51277e+07	1.34246e+07	1.40236e+07	High	High	High	High	High	High	High	High	High	High	High	High	other metabolic processes
High	mmu:170638; Q8BGZ1	Master Protein	Q8BGZ1	Hippocalcin-like protein 4 OS=Mus musculus OX=10090 GN=Hpcal4 PE=1 SV=3	Hpcal4	0	83	224	17	13	22.2	4.89	0.667	0.867	0.867	0.776	0.00109038	0.113249	0.792724	0.117491	34.02	20.97	95.25	13.37	1.36453e+07	1.66401e+07	1.55674e+07	1.15826e+07	1.04686e+07	1.53975e+07	1.39769e+07	1.59627e+07	1.27249e+07	1.33061e+07	1.10199e+07	1.30989e+07	High	High	High	High	High	High	High	High	High	High	High	High	signal transduction
High	mmu:54725; Q6F3J3; Q7TNL1; Q80VG4; Q8K3T6; Q8R4L1; Q8R5M8; Q9QYL5; Q9QYL6; Q9Z2H8	Master Protein	Q8R5M8	Cell adhesion molecule 1 OS=Mus musculus OX=10090 GN=Cadm1 PE=1 SV=2	Cadm1	0	33	222.978	8	8	49.8	5.03	0.963	1.037	0.96	1.029	0.980778	0.979659	0.958501	0.93942	3.5	0.92	3.77	15.8	2.75089e+07	2.72934e+07	2.4817e+07	2.67477e+07	2.96525e+07	2.82238e+07	2.70593e+07	2.75837e+07	2.90761e+07	2.69662e+07	2.81332e+07	2.66127e+07	High	High	High	High	High	High	High	High	High	High	High	High	cell adhesion;cell-cell signaling;cell organization and biogenesis;developmental processes;other biological processes
High	mmu:67295; P62823; Q62858; Q62974; Q63482; Q9CXQ1	Master Protein	P62823	Ras-related protein Rab-3C OS=Mus musculus OX=10090 GN=Rab3c PE=1 SV=1	Rab3c	0	68	222.382	16	10	25.9	5.24	1.635	0.551	0.727	0.831	1.52574e-06	2.53205e-16	0.133626	0.157637	32.64	22.17	55.62	19.89	3.85501e+07	3.6259e+07	3.70585e+07	3.19261e+07	4.07337e+07	4.27493e+07	3.74712e+07	3.74121e+07	4.34644e+07	3.49695e+07	3.17866e+07	2.94604e+07	High	High	High	High	High	High	High	High	High	High	High	High	transport;other biological processes
High	G5E8D9; mmu:71764; Q80X80	Master Protein	Q80X80	Phospholipid transfer protein C2CD2L OS=Mus musculus OX=10090 GN=C2cd2l PE=1 SV=3	C2cd2l	0	46	221.453	19	19	76.3	7.21	1.094	0.996	1.092	0.943	0.658198	0.929475	0.895185	0.899036	2.11	13.23	16.13	10.61	1.09827e+07	1.09111e+07	1.16485e+07	1.16144e+07	1.24931e+07	1.24464e+07	1.1702e+07	1.15032e+07	1.23809e+07	1.209e+07	1.21366e+07	1.32452e+07	High	High	High	High	High	High	High	High	High	High	High	High	cell organization and biogenesis;transport;other biological processes
High	mmu:22318; P63044; Q64357	Master Protein	P63044	Vesicle-associated membrane protein 2 OS=Mus musculus OX=10090 GN=Vamp2 PE=1 SV=2	Vamp2	0	68	220.367	8	4	12.7	8.13	0.996	0.837	0.894	0.909	0.994221	0.051984	0.841172	0.689974	0.51	8.35	0.28	4.06	1.31256e+08	1.34693e+08	1.36633e+08	1.45972e+08	1.34798e+08	1.43887e+08	1.31868e+08	1.51527e+08	1.49494e+08	1.71378e+08	1.60217e+08	1.52021e+08	High	High	High	High	High	High	High	High	High	High	High	High	cell-cell signaling;cell organization and biogenesis;transport;other biological processes
High	mmu:26950; P28677; P29103; P42323; P62761; Q9UM20	Master Protein	P62761	Visinin-like protein 1 OS=Mus musculus OX=10090 GN=Vsnl1 PE=1 SV=2	Vsnl1	0	91	220.11	22	18	22.1	5.15	0.905	0.976	0.759	0.995	0.779545	0.934356	0.283785	0.992525	8.05	13.96	12.27	25.22	7.05119e+07	7.31344e+07	7.20667e+07	6.38412e+07	7.14879e+07	8.5106e+07	8.39542e+07	7.93758e+07	7.77025e+07	7.7384e+07	7.01923e+07	5.84624e+07	High	High	High	High	High	High	High	High	High	High	High	High	other biological processes
High	A2ALY1; mmu:108155; Q6PG10; Q8BXH6; Q8CGY8; Q91Y38	Master Protein	Q8CGY8	UDP-N-acetylglucosamine--peptide N-acetylglucosaminyltransferase 110 kDa subunit OS=Mus musculus OX=10090 GN=Ogt PE=1 SV=2	Ogt	0	37	219.757	28	28	116.9	6.7	1.052	1.071	0.986	1.041	0.901142	0.842764	0.996782	0.891163	4.51	3.38	8.77	0.83	3.48244e+07	3.40863e+07	3.39029e+07	3.34679e+07	3.66153e+07	3.72257e+07	3.30243e+07	3.32161e+07	3.23734e+07	3.40528e+07	3.42774e+07	3.40208e+07	High	High	High	High	High	High	High	High	High	High	High	High	cell organization and biogenesis;protein metabolism;other metabolic processes;signal transduction;other biological processes
High	mmu:19324; P11476; P62821; Q3TX44; Q811M4; Q96N61; Q9Y3T2	Master Protein	P62821	Ras-related protein Rab-1A OS=Mus musculus OX=10090 GN=Rab1A PE=1 SV=3	Rab1A	0	78	219.512	18	10	22.7	6.21	1.041	0.935	0.997	0.928	0.92537	0.694239	0.991987	0.796477	0.44	0.71	10.34	1.67	1.30812e+08	1.25836e+08	1.26205e+08	1.32849e+08	1.45688e+08	1.39585e+08	1.38241e+08	1.37703e+08	1.40746e+08	1.30045e+08	1.27528e+08	1.15784e+08	High	High	High	High	High	High	High	High	High	High	High	High	cell adhesion;cell-cell signaling;cell organization and biogenesis;other metabolic processes;stress response;transport;other biological processes
High	mmu:105653; Q8K0S0	Master Protein	Q8K0S0	Phytanoyl-CoA hydroxylase-interacting protein OS=Mus musculus OX=10090 GN=Phyhip PE=1 SV=1	Phyhip	0	66	219.322	16	12	37.5	7.01	1.046	0.956	0.89	0.979	0.909112	0.856271	0.83024	0.975641	0.44	1.7	5.23	12.73	7.4792e+07	7.2494e+07	7.018e+07	6.58604e+07	8.00731e+07	7.61919e+07	8.26749e+07	8.0403e+07	8.22839e+07	7.10191e+07	6.74982e+07	6.50891e+07	High	High	High	High	High	High	High	High	High	High	High	High	other biological processes
High	mmu:66385; Q3UM45; Q9CV31; Q9Z105	Master Protein	Q3UM45	Protein phosphatase 1 regulatory subunit 7 OS=Mus musculus OX=10090 GN=Ppp1r7 PE=1 SV=2	Ppp1r7	0	70	218.787	17	17	41.3	4.92	0.894	1.075	0.885	1.109	0.733575	0.842849	0.817584	0.597168	1.29	2.08	11.19	11.03	3.09274e+07	3.19572e+07	3.13974e+07	2.97963e+07	2.72012e+07	2.84986e+07	2.90996e+07	3.00237e+07	2.57917e+07	2.66428e+07	2.47849e+07	3.15769e+07	High	High	High	High	High	High	High	High	High	High	High	High	other biological processes
High	mmu:23983; P60335	Master Protein	P60335	Poly(rC)-binding protein 1 OS=Mus musculus OX=10090 GN=Pcbp1 PE=1 SV=1	Pcbp1	0	80	218.25	15	12	37.5	7.09	0.87	1.126	1.07	0.867	0.568656	0.420172	0.90497	0.382537	20.46	4.08	0.67	18.32	4.61955e+07	4.7856e+07	4.49675e+07	4.38994e+07	3.58418e+07	3.75335e+07	3.97482e+07	4.60608e+07	4.37685e+07	3.99033e+07	4.27573e+07	4.58659e+07	High	High	High	High	High	High	High	High	High	High	High	High	RNA metabolism OR transcription;other metabolic processes;other biological processes
High	mmu:15382; P49312; P97312; Q3V269	Master Protein	P49312	Heterogeneous nuclear ribonucleoprotein A1 OS=Mus musculus OX=10090 GN=Hnrnpa1 PE=1 SV=2	Hnrnpa1	0	59	217.97	20	18	34.2	9.23	0.868	1.081	0.894	0.983	0.562962	0.775441	0.840919	0.97682	0.08	14.83	6.57	9.22	3.47788e+07	3.18105e+07	4.06172e+07	3.05206e+07	2.72442e+07	3.49842e+07	3.04848e+07	3.39331e+07	3.69807e+07	3.24097e+07	3.05679e+07	3.1595e+07	High	High	High	High	High	High	High	High	High	High	High	High	RNA metabolism OR transcription;other metabolic processes;transport;other biological processes
High	mmu:70572; Q3TEG2; Q7TQC6; Q8BKC5; Q9EQ30	Master Protein	Q8BKC5	Importin-5 OS=Mus musculus OX=10090 GN=Ipo5 PE=1 SV=3	Ipo5	0	38	217.398	26	26	123.5	4.93	0.844	1.166	1.167	0.869	0.622331	0.620098	0.739648	0.616527	4.31	27.58	7.06	8.44	1.00926e+07	9.72339e+06	1.22761e+07	1.13116e+07	9.79793e+06	1.11272e+07	9.61e+06	9.63387e+06	9.84311e+06	1.19836e+07	1.08935e+07	1.09615e+07	High	High	High	High	High	High	High	High	High	High	High	High	transport;other biological processes
High	mmu:104776; Q3TDA2; Q8CIB4; Q9EQ20	Master Protein	Q9EQ20	Methylmalonate-semialdehyde dehydrogenase [acylating], mitochondrial OS=Mus musculus OX=10090 GN=Aldh6a1 PE=1 SV=1	Aldh6a1	0	64	217.322	21	21	57.9	8.07	0.948	1.079	0.975	1.068	0.937062	0.801249	0.979143	0.792248	0.85	0.39	16.11	13.31	3.31048e+07	3.53408e+07	3.23867e+07	3.12323e+07	2.92055e+07	2.85731e+07	2.96139e+07	2.96918e+07	2.96338e+07	3.11967e+07	3.08063e+07	3.1435e+07	High	High	High	High	High	High	High	High	High	High	High	High	other metabolic processes;other biological processes
High	mmu:12349; P00920; Q6LDQ7; Q7TPE1; Q9DCT3; Q9DCY9	Master Protein	P00920	Carbonic anhydrase 2 OS=Mus musculus OX=10090 GN=Ca2 PE=1 SV=4	Ca2	0	74	216.795	14	14	29	7.01	0.878	1.006	0.961	0.905	0.62333	0.9997	0.967465	0.65766	5.45	1.75	4.13	14.27	9.51514e+07	1.04919e+08	7.6524e+07	9.38043e+07	8.46414e+07	9.01727e+07	9.37489e+07	1.0524e+08	8.61465e+07	9.39957e+07	1.00615e+08	8.5254e+07	High	High	High	High	High	High	High	High	High	High	High	High	other metabolic processes;stress response;transport;developmental processes;signal transduction;other biological processes
High	mmu:53310; P70175	Master Protein	P70175	Disks large homolog 3 OS=Mus musculus OX=10090 GN=Dlg3 PE=1 SV=1	Dlg3	0	41	215.651	24	23	93.4	6.79	1.038	1.086	1.18	0.932	0.925614	0.773473	0.701163	0.821106	11.99	5.68	3.75	2.93	3.04874e+07	3.16174e+07	3.59644e+07	3.05312e+07	3.23545e+07	3.25082e+07	2.81618e+07	2.99068e+07	2.77709e+07	3.39542e+07	3.21745e+07	3.17734e+07	High	High	High	High	High	High	High	High	High	High	High	High	cell adhesion;cell organization and biogenesis;other biological processes
High	E9QKC4; mmu:107508; Q3UFJ2; Q4VC16; Q8CGC7	Master Protein	Q8CGC7	Bifunctional glutamate/proline--tRNA ligase OS=Mus musculus OX=10090 GN=Eprs1 PE=1 SV=4	Eprs1	0	32	215.61	32	32	170	7.66	1.068	1.092	1.153	0.871	0.806207	0.858187	0.785376	0.443149	12.9	2.56	1.79	3.59	1.6949e+07	1.70568e+07	1.79876e+07	1.9066e+07	1.67813e+07	1.83262e+07	1.54953e+07	1.63424e+07	1.5699e+07	1.66916e+07	1.68916e+07	1.83533e+07	High	High	High	High	High	High	High	High	High	High	High	High	protein metabolism;RNA metabolism OR transcription;other metabolic processes;stress response;other biological processes
High	mmu:22334; Q60930; Q78MH6; Q99L98	Master Protein	Q60930	Voltage-dependent anion-selective channel protein 2 OS=Mus musculus OX=10090 GN=Vdac2 PE=1 SV=2	Vdac2	0	56	215.414	14	14	31.7	7.49	0.931	0.963	0.848	1.15	0.893279	0.88922	0.718468	0.297282	5.38	1.37	6.34	0.79	2.6097e+08	2.79661e+08	2.49582e+08	2.52364e+08	2.54279e+08	2.49946e+08	2.68097e+08	2.74345e+08	2.58654e+08	2.47116e+08	2.37596e+08	2.27253e+08	High	High	High	High	High	High	High	High	High	High	High	High	cell organization and biogenesis;transport;signal transduction;other biological processes
High	mmu:18571; O88695; O89014; Q3TED2; Q8BSL8; Q8R0H5; Q99LR3; Q9QZN8; Q9WU78	Master Protein	Q9WU78	Programmed cell death 6-interacting protein OS=Mus musculus OX=10090 GN=Pdcd6ip PE=1 SV=3	Pdcd6ip	0	42	213.988	24	24	96	6.52	0.849	1.173	0.969	0.974	0.568656	0.305793	0.96326	0.961302	2.73	6.58	21.91	0.4	2.30831e+07	2.23196e+07	2.33578e+07	2.05341e+07	1.85823e+07	1.80003e+07	2.09088e+07	2.10692e+07	1.96452e+07	1.90004e+07	1.93395e+07	2.34865e+07	High	High	High	High	High	High	High	High	High	High	High	High	cell cycle OR cell proliferation;cell organization and biogenesis;protein metabolism;other metabolic processes;transport;other biological processes
High	P23506; Q810R4	Master Protein	P23506	Protein-L-isoaspartate(D-aspartate) O-methyltransferase OS=Mus musculus OX=10090 GN=Pcmt1 PE=1 SV=3	Pcmt1	0	71	213.678	11	11	24.6	7.65	0.769	1	0.924	0.938	0.125944	0.941202	0.905574	0.849468	0.95	24.46	12.93	12.17	1.72087e+07	1.8511e+07	2.06726e+07	1.76807e+07	1.49859e+07	1.80768e+07	2.01844e+07	1.98626e+07	1.75465e+07	1.8479e+07	1.70256e+07	1.76059e+07	High	High	High	High	High	High	High	High	High	High	High	High	protein metabolism;other metabolic processes;other biological processes
High	mmu:110695; Q3TFC7; Q3TVH7; Q3UKT6; Q9DBF1	Master Protein	Q9DBF1	Alpha-aminoadipic semialdehyde dehydrogenase OS=Mus musculus OX=10090 GN=Aldh7a1 PE=1 SV=4	Aldh7a1	0	49	213.278	16	16	58.8	7.47	0.889	1.082	1.092	0.992	0.74112	0.838964	0.897335	0.997466	2.57	0.25	13.77	1.48	2.57355e+07	2.7451e+07	2.79269e+07	2.59169e+07	2.6192e+07	2.5104e+07	2.52052e+07	2.58681e+07	2.48463e+07	2.51945e+07	2.53665e+07	2.41563e+07	High	High	High	High	High	High	High	High	High	High	High	High	other metabolic processes
High	mmu:16573; O08711; Q5BL10; Q61580; Q61768	Master Protein	Q61768	Kinesin-1 heavy chain OS=Mus musculus OX=10090 GN=Kif5b PE=1 SV=3	Kif5b	0	39	213.18	25	15	109.5	6.44	0.883	1.19	1.1	0.775	0.875253	0.715617	0.920485	0.176297	14.16	15.1	15.87	9.13	6.01701e+06	6.55371e+06	5.70511e+06	5.72523e+06	4.11521e+06	4.94595e+06	4.1922e+06	6.16511e+06	4.99216e+06	5.97656e+06	6.29531e+06	6.15136e+06	High	High	High	High	High	High	High	High	High	High	High	High	cell organization and biogenesis;stress response;transport;developmental processes;other biological processes
High	mmu:228355; Q3TQK3; Q6P4I6; Q80U28; Q80W52; Q80WL3; Q80WL4; Q80WL5; Q80WL6; Q80WL7; Q80WL8; Q80WL9; Q80WM0; Q80WM1; Q80WM2; Q8CBC1	Master Protein	Q80U28	MAP kinase-activating death domain protein OS=Mus musculus OX=10090 GN=Madd PE=1 SV=2	Madd	0	30	213.083	28	28	175.1	6.04	0.887	1.113	1.032	0.991	0.779061	0.769494	0.965905	0.985314	14.23	15.92	10.58	0.03	1.30277e+07	1.4422e+07	1.64425e+07	1.50962e+07	1.34301e+07	1.34445e+07	1.30706e+07	1.33145e+07	1.21015e+07	1.51027e+07	1.3876e+07	1.68857e+07	High	High	High	High	High	High	High	High	High	High	High	High	transport;other biological processes
High	mmu:13194; Q3U1J4; Q3U4D0; Q3U8G3; Q3UJC4; Q99LV3; Q9QYK0; Q9WV39	Master Protein	Q3U1J4	DNA damage-binding protein 1 OS=Mus musculus OX=10090 GN=Ddb1 PE=1 SV=2	Ddb1	0	33	212.864	29	29	126.8	5.26	1.006	1.008	0.983	0.994	0.977727	0.982263	0.981934	0.999986	1.11	9.17	14.24	2.25	2.61079e+07	2.74203e+07	2.79655e+07	2.617e+07	2.57885e+07	2.68993e+07	2.68595e+07	2.62174e+07	2.53942e+07	2.44242e+07	2.52938e+07	2.70337e+07	High	High	High	High	High	High	High	High	High	High	High	High	cell-cell signaling;protein metabolism;DNA metabolism;other metabolic processes;stress response;signal transduction;other biological processes
High	A2AMV7; mmu:12345; P47757	Master Protein	P47757	F-actin-capping protein subunit beta OS=Mus musculus OX=10090 GN=Capzb PE=1 SV=3	Capzb	0	67	212.026	18	18	31.3	5.74	1.14	0.984	0.831	1.224	0.526735	0.968278	0.665123	0.0520035	22.52	11.64	6.94	12.11	4.76112e+07	4.2149e+07	4.08628e+07	3.77942e+07	5.53495e+07	5.2871e+07	4.97887e+07	4.63069e+07	5.76489e+07	4.16285e+07	4.32338e+07	3.51351e+07	High	High	High	High	High	High	High	High	High	High	High	High	cell organization and biogenesis;other biological processes
High	mmu:14251; O08917	Master Protein	O08917	Flotillin-1 OS=Mus musculus OX=10090 GN=Flot1 PE=1 SV=1	Flot1	0	67	211.868	22	22	47.5	7.15	0.974	1.049	1.074	0.938	0.982346	0.931369	0.897335	0.84503	9.6	6.36	2.82	3.57	3.30874e+07	3.43392e+07	3.57154e+07	3.30841e+07	3.35701e+07	3.34655e+07	3.25532e+07	3.10823e+07	3.25508e+07	3.23605e+07	3.4552e+07	3.54092e+07	High	High	High	High	High	High	High	High	High	High	High	High	cell organization and biogenesis;stress response;transport;developmental processes;signal transduction;other biological processes
High	mmu:19047; O09186; O09189; P37139; P63087; Q64679	Master Protein	P63087	Serine/threonine-protein phosphatase PP1-gamma catalytic subunit OS=Mus musculus OX=10090 GN=Ppp1cc PE=1 SV=1	Ppp1cc	0	57	211.183	18	2	37	6.54	0.994	1.01	0.939	1.115	0.977727	0.90849	0.90497	0.729653	3.76	13.68	6.37	7.91	4.85927e+06	4.42883e+06	3.79333e+06	4.71054e+06	4.40209e+06	3.99822e+06	4.27126e+06	4.38503e+06	4.13749e+06	4.00957e+06	3.94689e+06	4.36547e+06	High	High	High	High	High	High	High	High	High	High	High	High	cell cycle OR cell proliferation;protein metabolism;other metabolic processes;developmental processes;other biological processes
High	Q99J85	Master Protein	Q99J85	Neuronal pentraxin receptor OS=Mus musculus OX=10090 GN=Nptxr PE=1 SV=1	Nptxr	0	53	211.135	17	17	52.3	6.13	0.993	0.998	1.186	0.946	0.992191	0.973265	0.704468	0.886269	13.68	13.1	0.38	6.87	2.74405e+07	2.77856e+07	3.09732e+07	2.61634e+07	3.70283e+07	3.0819e+07	2.90521e+07	2.09202e+07	3.81389e+07	3.60099e+07	3.23276e+07	3.74834e+07	High	High	High	High	High	High	High	High	High	High	High	High	cell organization and biogenesis;developmental processes;other biological processes
High	mmu:217124; Q6R891; Q8K0X7	Master Protein	Q6R891	Neurabin-2 OS=Mus musculus OX=10090 GN=Ppp1r9b PE=1 SV=1	Ppp1r9b	0	38	210.952	17	17	89.5	4.92	0.97	1.148	1.278	0.896	0.992191	0.471278	0.403239	0.650192	12.48	10.68	17.92	29.37	2.22196e+07	2.20059e+07	2.74575e+07	2.39003e+07	2.22724e+07	2.08047e+07	1.98612e+07	2.02806e+07	1.96631e+07	2.35387e+07	2.46982e+07	2.90944e+07	High	High	High	High	High	High	High	High	High	High	High	High	cell organization and biogenesis;protein metabolism;other metabolic processes;stress response;developmental processes;signal transduction;other biological processes
High	mmu:59021; P53994; Q3UK45	Master Protein	P53994	Ras-related protein Rab-2A OS=Mus musculus OX=10090 GN=Rab2a PE=1 SV=1	Rab2a	0	75	210.766	18	9	23.5	6.54	1.03	0.95	1.129	0.998	0.95005	0.822021	0.793353	0.985314	1.71	0.84	0.46	0.22	8.73488e+07	7.74265e+07	6.97891e+07	8.14136e+07	8.1831e+07	7.9069e+07	7.79437e+07	7.88264e+07	7.49622e+07	8.57758e+07	7.74644e+07	7.43379e+07	High	High	High	High	High	High	High	High	High	High	High	High	cell organization and biogenesis;transport
High	mmu:13885; Q80ZX4; Q9CWI4; Q9R0P3	Master Protein	Q9R0P3	S-formylglutathione hydrolase OS=Mus musculus OX=10090 GN=Esd PE=1 SV=1	Esd	0	72	210.482	12	12	31.3	7.12	0.939	0.907	0.914	1.012	0.926866	0.413691	0.879844	0.96835	7.84	0.76	4.43	15.64	2.84179e+07	3.0103e+07	2.94567e+07	2.49095e+07	2.76068e+07	2.68142e+07	3.0519e+07	2.86429e+07	2.62456e+07	2.63871e+07	2.67675e+07	2.46064e+07	High	High	High	High	High	High	High	High	High	High	High	High	other metabolic processes
High	mmu:66237; Q9WTT4	Master Protein	Q9WTT4	V-type proton ATPase subunit G 2 OS=Mus musculus OX=10090 GN=Atp6v1g2 PE=1 SV=1	Atp6v1g2	0	76	209.995	10	10	13.6	10.26	1.804	0.433	0.555	1.42	4.95385e-08	2.53205e-16	7.31407e-05	0.00583963	105.64	42.04	5.65	88.57	9.27621e+06	8.98977e+06	4.32632e+06	4.62542e+06	1.05284e+07	1.67707e+07	1.29011e+07	1.16271e+07	2.29465e+07	7.88002e+06	7.27157e+06	2.34275e+06	High	High	High	High	High	High	High	High	High	High	High	High	transport
High	mmu:14694; P25388; P68040; P99049; Q3THP0; Q3THY7; Q3TKQ0; Q3TW88; Q5NCC5; Q5NCC6; Q9CSQ0; Q9ERM6	Master Protein	P68040	Receptor of activated protein C kinase 1 OS=Mus musculus OX=10090 GN=Rack1 PE=1 SV=3	Rack1	0	74	209.99	18	18	35.1	7.69	1.362	0.98	0.977	1.238	0.00739259	0.951252	0.986231	0.0339712	0.72	12.6	18.73	16.17	4.09172e+07	3.74772e+07	3.94142e+07	4.15275e+07	5.32727e+07	5.55761e+07	4.34777e+07	4.06156e+07	4.56008e+07	4.6611e+07	4.32634e+07	3.50838e+07	High	High	High	High	High	High	High	High	High	High	High	High	cell cycle OR cell proliferation;protein metabolism;other metabolic processes;developmental processes;signal transduction;other biological processes
High	mmu:18458; P29341; Q99L36	Master Protein	P29341	Polyadenylate-binding protein 1 OS=Mus musculus OX=10090 GN=Pabpc1 PE=1 SV=2	Pabpc1	0	46	209.813	23	23	70.6	9.5	0.951	1.093	0.936	1.099	0.937069	0.646749	0.929086	0.582399	5.03	3.27	12.59	2.9	4.3408e+07	4.4043e+07	4.03352e+07	4.31312e+07	3.76506e+07	4.08647e+07	4.01197e+07	4.03403e+07	3.7494e+07	3.57257e+07	3.41715e+07	4.35223e+07	High	High	High	High	High	High	High	High	High	High	High	High	RNA metabolism OR transcription;other metabolic processes;other biological processes
High	mmu:110750; Q9ERK4	Master Protein	Q9ERK4	Exportin-2 OS=Mus musculus OX=10090 GN=Cse1l PE=1 SV=1	Cse1l	0	40	209.133	28	28	110.4	5.77	0.799	1.097	0.974	0.895	0.243166	0.842764	0.978087	0.689974	3.77	0.24	23.08	27.59	1.59211e+07	1.66336e+07	1.55077e+07	1.44903e+07	1.27079e+07	1.34711e+07	1.36046e+07	1.53492e+07	1.26666e+07	1.21615e+07	1.28953e+07	1.49594e+07	High	High	High	High	High	High	High	High	High	High	High	High	transport
High	mmu:19339; P05713; P63011; Q3TSL4	Master Protein	P63011	Ras-related protein Rab-3A OS=Mus musculus OX=10090 GN=Rab3a PE=1 SV=1	Rab3a	0	67	208.786	16	9	25	5.03	1.12	0.883	0.857	1.189	0.619295	0.285726	0.756855	0.131141	16.11	8.99	3.57	2.78	4.0987e+08	4.04095e+08	4.50086e+08	3.97902e+08	4.76963e+08	4.52896e+08	4.52011e+08	4.2511e+08	4.51451e+08	4.0688e+08	4.03711e+08	3.92687e+08	High	High	High	High	High	High	High	High	High	High	High	High	cell-cell signaling;cell organization and biogenesis;stress response;transport;developmental processes;other biological processes
High	E9QNQ6; mmu:27204; Q8JZP2	Master Protein	Q8JZP2	Synapsin-3 OS=Mus musculus OX=10090 GN=Syn3 PE=1 SV=2	Syn3	0	50	208.485	17	16	63.3	9.38	0.933	1.156	0.978	1.079	0.972506	0.652364	0.975101	0.817719	4.36	4.42	1.87	8.79	9.71476e+06	1.08598e+07	1.1811e+07	9.00062e+06	1.10009e+07	7.63269e+06	8.88611e+06	9.02262e+06	1.06873e+07	8.88587e+06	9.37987e+06	1.06485e+07	High	High	High	High	High	High	High	High	High	High	High	High	cell-cell signaling;transport
High	mmu:74340; Q68FL4; Q8BIH1	Master Protein	Q68FL4	Putative adenosylhomocysteinase 3 OS=Mus musculus OX=10090 GN=Ahcyl2 PE=1 SV=1	Ahcyl2	0	45	207.719	23	10	66.9	7.36	0.697	1.254	0.87	1.016	0.0486587	0.549388	0.787892	0.966032	0.37	2.43	1.02	14.51	3.84513e+06	4.59396e+06	4.25412e+06	2.96361e+06	3.02799e+06	3.93079e+06	4.23545e+06	3.8312e+06	4.0255e+06	3.99138e+06	3.36793e+06	3.22446e+06	High	High	High	High	High	High	High	High	High	High	High	High	other metabolic processes
High	E9QMT8; mmu:72961; Q3TXX4	Master Protein	Q3TXX4	Vesicular glutamate transporter 1 OS=Mus musculus OX=10090 GN=Slc17a7 PE=1 SV=2	Slc17a7	0	45	206.447	20	16	61.6	7.34	0.958	1.021	0.948	1.247	0.960638	0.981991	0.952029	0.0265678	8.98	11.12	4.59	4.24	8.76527e+07	7.39528e+07	8.81788e+07	7.86844e+07	1.08182e+08	9.76041e+07	1.00295e+08	8.63025e+07	1.00695e+08	9.2145e+07	8.91775e+07	7.59158e+07	High	High	High	High	High	High	High	High	High	High	High	High	cell-cell signaling;cell organization and biogenesis;transport;signal transduction;other biological processes
High	mmu:19045; P08129; P20653; P22802; P62137; Q3U7G7; Q9Z1G2	Master Protein	P62137	Serine/threonine-protein phosphatase PP1-alpha catalytic subunit OS=Mus musculus OX=10090 GN=Ppp1ca PE=1 SV=1	Ppp1ca	0	59	206.106	20	5	37.5	6.33	1.056	0.997	1.227	0.812	0.893279	0.982263	0.502451	0.072835	14.72	7.43	2.55	3	5.95782e+07	2.58489e+07	2.66821e+07	2.72684e+07	4.65253e+07	2.39835e+07	2.57595e+07	2.58634e+07	5.42059e+07	4.4984e+07	6.17973e+07	2.8304e+07	High	High	High	High	High	High	High	High	High	High	High	High	cell adhesion;cell cycle OR cell proliferation;protein metabolism;other metabolic processes;developmental processes;other biological processes
High	mmu:13383; Q62402; Q6PGB5; Q811D0; Q8CGN7	Master Protein	Q811D0	Disks large homolog 1 OS=Mus musculus OX=10090 GN=Dlg1 PE=1 SV=1	Dlg1	0	39	205.326	25	17	100.1	5.8	1.006	0.98	1.035	0.954	0.980778	0.914385	0.959431	0.918893	6.24	0.21	1.24	2.34	2.8592e+07	2.67652e+07	2.69939e+07	2.96639e+07	2.88735e+07	2.78824e+07	2.77502e+07	2.82076e+07	2.82998e+07	2.85387e+07	2.75028e+07	2.79105e+07	High	High	High	High	High	High	High	High	High	High	High	High	cell adhesion;cell-cell signaling;cell cycle OR cell proliferation;cell organization and biogenesis;protein metabolism;other metabolic processes;developmental processes;other biological processes
High	mmu:16563; O54744; P28740; Q91W03	Master Protein	P28740	Kinesin-like protein KIF2A OS=Mus musculus OX=10090 GN=Kif2a PE=1 SV=2	Kif2a	0	45	205.099	23	23	79.7	6.73	0.975	1.02	0.955	1	0.991959	0.999123	0.952029	0.992784	10.18	16.29	4.19	5.25	3.15168e+07	2.98743e+07	2.85687e+07	3.00705e+07	2.90451e+07	2.82777e+07	2.69121e+07	2.97267e+07	3.08047e+07	2.89214e+07	2.89307e+07	3.26388e+07	High	High	High	High	High	High	High	High	High	High	High	High	cell cycle OR cell proliferation;cell organization and biogenesis;developmental processes;other biological processes
High	mmu:22335; Q60931; Q8BNG2	Master Protein	Q60931	Voltage-dependent anion-selective channel protein 3 OS=Mus musculus OX=10090 GN=Vdac3 PE=1 SV=1	Vdac3	0	54	205.079	13	12	30.7	8.79	0.934	1.037	0.764	1.117	0.901142	0.935021	0.312938	0.472913	10.88	2.5	35.48	0.77	1.30183e+08	1.43094e+08	1.43983e+08	1.50032e+08	1.43498e+08	1.29649e+08	1.43822e+08	1.41488e+08	1.38268e+08	1.47193e+08	1.40307e+08	1.39155e+08	High	High	High	High	High	High	High	High	High	High	High	High	cell-cell signaling;stress response;transport;other biological processes
High	mmu:11496; Q5TLI8; Q5TLI9; Q5TLJ0; Q5TLJ1; Q5TLJ2; Q5TLJ3; Q5TLJ4; Q5TLJ5; Q5TLJ6; Q5TLJ7; Q5TLJ8; Q5TLJ9; Q5TLK0; Q5TLK1; Q5TLK2; Q5TLK3; Q5TLK4; Q5TLK5; Q5TLK6; Q5TLK7; Q5TLK8; Q8BSF2; Q9R1V5; Q9R1V6	Master Protein	Q9R1V6	Disintegrin and metalloproteinase domain-containing protein 22 OS=Mus musculus OX=10090 GN=Adam22 PE=1 SV=2	Adam22	0	30	204.952	21	21	99.7	7.83	1.077	0.982	1.025	1.014	0.814786	0.961897	0.959431	0.95553	1.95	8.8	1.81	1.85	5.19203e+07	4.99074e+07	4.97168e+07	5.13053e+07	5.56375e+07	5.59332e+07	5.32013e+07	5.5566e+07	6.24623e+07	5.51681e+07	5.3276e+07	4.88129e+07	High	High	High	High	High	High	High	High	High	High	High	High	protein metabolism;developmental processes;other biological processes
High	mmu:78920; Q3UEA0; Q4FK55; Q8CIE8; Q9D2G2	Master Protein	Q9D2G2	Dihydrolipoyllysine-residue succinyltransferase component of 2-oxoglutarate dehydrogenase complex, mitochondrial OS=Mus musculus OX=10090 GN=Dlst PE=1 SV=1	Dlst	0	35	204.878	15	15	49	8.95	1.012	1.057	1.116	1.035	0.981378	0.877706	0.816818	0.910207	1.74	5.49	2.33	0	9.24222e+07	9.06764e+07	8.94659e+07	9.38616e+07	9.56058e+07	9.27468e+07	8.84536e+07	9.25043e+07	9.58281e+07	9.08565e+07	9.04911e+07	1.0147e+08	High	High	High	High	High	High	High	High	High	High	High	High	protein metabolism;other metabolic processes
High	mmu:57320; O88306; Q3THB9; Q3U509; Q99LX0	Master Protein	Q99LX0	Parkinson disease protein 7 homolog OS=Mus musculus OX=10090 GN=Park7 PE=1 SV=1	Park7	0	87	204.571	15	15	20	6.77	0.887	1.032	0.841	1.015	0.674595	0.95968	0.699364	0.95498	0.42	5.62	12.38	3.4	5.15184e+07	5.42232e+07	4.97081e+07	4.16293e+07	4.5404e+07	4.85839e+07	5.1659e+07	5.23798e+07	4.97071e+07	4.21768e+07	4.37998e+07	4.02279e+07	High	High	High	High	High	High	High	High	High	High	High	High	cell-cell signaling;cell organization and biogenesis;protein metabolism;DNA metabolism;other metabolic processes;stress response;transport;other biological processes
High	A8WIR9; A8WIS1; mmu:228998; Q3TI52; Q8BMM6; Q8BMQ7; Q9EPJ9	Master Protein	Q9EPJ9	ADP-ribosylation factor GTPase-activating protein 1 OS=Mus musculus OX=10090 GN=Arfgap1 PE=1 SV=2	Arfgap1	0	64	204.441	18	18	45.3	5.57	1.375	0.903	0.929	1.268	0.00437381	0.344908	0.916054	0.113427	6.88	20.51	17.41	25.2	1.35046e+07	1.13159e+07	9.65112e+06	1.37037e+07	1.56386e+07	1.42172e+07	13194617	1.43988e+07	1.39883e+07	1.37512e+07	1.20005e+07	1.03099e+07	High	High	High	High	High	High	High	High	High	High	High	High	transport;other biological processes
High	mmu:13016; O88712; Q3TAT1; Q3TDL5; Q3TUM5; Q91WI6; Q91YX3; Q9QYG2	Master Protein	O88712	C-terminal-binding protein 1 OS=Mus musculus OX=10090 GN=Ctbp1 PE=1 SV=2	Ctbp1	0	54	203.577	14	11	47.7	6.77	0.93	1.086	0.957	0.901	0.893279	0.681146	0.961156	0.626025	6.1	1.38	2.37	13.5	4.94139e+07	5.30674e+07	4.86206e+07	4.84329e+07	4.99099e+07	4.55853e+07	4.67662e+07	4.69171e+07	4.70253e+07	4.96397e+07	4.49602e+07	5.29594e+07	High	High	High	High	High	High	High	High	High	High	High	High	cell organization and biogenesis;signal transduction;other biological processes
High	mmu:14799; P23818	Master Protein	P23818	Glutamate receptor 1 OS=Mus musculus OX=10090 GN=Gria1 PE=1 SV=1	Gria1	0	32	203.119	24	19	101.5	7.69	1.094	1.045	1.208	1.03	0.744737	0.918343	0.572253	0.92522	12.92	3.89	2.28	7.34	6.05977e+07	5.83541e+07	5.82435e+07	6.96247e+07	6.88045e+07	6.50899e+07	5.85448e+07	5.85143e+07	5.93431e+07	7.01955e+07	6.65345e+07	7.15127e+07	High	High	High	High	High	High	High	High	High	High	High	High	cell-cell signaling;other metabolic processes;transport;signal transduction;other biological processes
High	mmu:14057; Q3UB44; Q99JR1; Q9CZG4	Master Protein	Q99JR1	Sideroflexin-1 OS=Mus musculus OX=10090 GN=Sfxn1 PE=1 SV=3	Sfxn1	0	59	202.781	14	12	35.6	9.23	0.939	0.955	0.819	1.064	0.937062	0.776129	0.609351	0.828861	4.59	1.47	18.72	17.8	2.39815e+07	2.39152e+07	2.51695e+07	2.03458e+07	2.49002e+07	2.58393e+07	2.48565e+07	2.58166e+07	2.29573e+07	2.3231e+07	2.02555e+07	2.11163e+07	High	High	High	High	High	High	High	High	High	High	High	High	other metabolic processes;transport;developmental processes
High	G3X9S7; mmu:19266; Q64486; Q64487; Q64488; Q64495; Q8VBV0	Master Protein	Q64487	Receptor-type tyrosine-protein phosphatase delta OS=Mus musculus OX=10090 GN=Ptprd PE=1 SV=3	Ptprd	0	24	202.275	24	16	214.3	6.55	1.033	0.983	1.153	1.005	0.901142	0.859723	0.809071	0.981615	11.02	0.86	7.21	4.29	7.23425e+06	7.18877e+06	7.61559e+06	8.16213e+06	8.49594e+06	8.57418e+06	7.6248e+06	8.02444e+06	8.05982e+06	9.10776e+06	8.6255e+06	8.98126e+06	High	High	High	High	High	High	High	High	High	High	High	High	cell adhesion;cell-cell signaling;cell organization and biogenesis;protein metabolism;other metabolic processes;developmental processes;other biological processes
High	mmu:12721; O89053; Q7TMU0; Q9R1Y8; Q9R288	Master Protein	O89053	Coronin-1A OS=Mus musculus OX=10090 GN=Coro1a PE=1 SV=5	Coro1a	0	56	202.067	24	23	51	6.48	0.965	1.043	1.131	0.959	0.977166	0.925611	0.789312	0.934381	13.24	10.35	9.58	4.48	1.27409e+08	1.18388e+08	1.39316e+08	1.30388e+08	1.43179e+08	1.22757e+08	1.29688e+08	1.23052e+08	1.34125e+08	1.31221e+08	1.46202e+08	1.3938e+08	High	High	High	High	High	High	High	High	High	High	High	High	cell adhesion;cell organization and biogenesis;stress response;transport;signal transduction;other biological processes
High	mmu:333433; Q3ULJ0; Q6A0D2; Q8BVZ7; Q8BWM5; Q8CFN6	Master Protein	Q3ULJ0	Glycerol-3-phosphate dehydrogenase 1-like protein OS=Mus musculus OX=10090 GN=Gpd1l PE=1 SV=2	Gpd1l	0	79	201.903	21	19	38.2	6.77	0.935	0.957	0.998	0.979	0.901142	0.866784	0.990892	0.975641	0.15	5.39	8.56	6.08	5.69778e+07	6.07347e+07	5.64376e+07	5.50364e+07	6.06003e+07	5.44677e+07	5.97754e+07	6.10297e+07	5.80694e+07	5.52265e+07	5.50959e+07	5.78794e+07	High	High	High	High	High	High	High	High	High	High	High	High	other metabolic processes;other biological processes
High	mmu:66694; Q5SVV1; Q9CR68	Master Protein	Q9CR68	Cytochrome b-c1 complex subunit Rieske, mitochondrial OS=Mus musculus OX=10090 GN=Uqcrfs1 PE=1 SV=1	Uqcrfs1	0	65	201.771	14	14	29.3	8.7	0.767	1.17	0.936	0.875	0.052301	0.168897	0.929086	0.4294	9.04	11.11	30.74	4.5	6.99474e+07	8.09947e+07	7.5694e+07	7.03239e+07	6.74808e+07	6.20085e+07	6.69057e+07	7.30458e+07	6.94895e+07	6.96584e+07	7.10199e+07	7.48297e+07	High	High	High	High	High	High	High	High	High	High	High	High	cell organization and biogenesis;other metabolic processes;transport;other biological processes
High	mmu:107975; Q6P5H8; Q8K212	Master Protein	Q8K212	Phosphofurin acidic cluster sorting protein 1 OS=Mus musculus OX=10090 GN=Pacs1 PE=1 SV=2	Pacs1	0	40	201.128	26	24	104.8	7.74	1.053	0.965	1.126	0.946	0.901142	0.880765	0.795861	0.887335	1.17	3.34	0.75	1.75	3.40275e+07	3.25569e+07	3.31219e+07	3.53894e+07	3.72393e+07	3.81032e+07	3.47898e+07	3.42897e+07	3.42534e+07	3.65447e+07	3.6604e+07	3.3452e+07	High	High	High	High	High	High	High	High	High	High	High	High	other biological processes
High	mmu:13426; O88485; O88486; Q80W09	Master Protein	O88485	Cytoplasmic dynein 1 intermediate chain 1 OS=Mus musculus OX=10090 GN=Dync1i1 PE=1 SV=2	Dync1i1	0	48	200.988	15	15	70.7	5.12	0.848	1.027	1.102	0.962	0.546444	0.986715	0.865988	0.93592	1.31	7.68	13.37	11.13	1.4797e+07	1.43194e+07	1.5742e+07	1.49271e+07	1.1775e+07	1.29953e+07	1.36783e+07	1.38295e+07	1.26517e+07	1.46662e+07	1.35301e+07	1.61481e+07	High	High	High	High	High	High	High	High	High	High	High	High	transport;other biological processes
High	mmu:13211; O35931; O54703; O70133; Q5FWY1; Q6R5F7; Q9CSA2	Master Protein	O70133	ATP-dependent RNA helicase A OS=Mus musculus OX=10090 GN=Dhx9 PE=1 SV=2	Dhx9	0	26	200.858	26	26	149.4	6.83	0.873	0.999	0.945	0.959	0.689935	0.945297	0.944952	0.925222	7.47	3.77	0.53	1.89	2.02782e+07	1.79958e+07	1.82567e+07	1.68455e+07	1.69179e+07	1.94769e+07	1.59533e+07	1.85219e+07	2.05716e+07	1.63146e+07	1.51941e+07	1.78402e+07	High	High	High	High	High	High	High	High	High	High	High	High	cell organization and biogenesis;RNA metabolism OR transcription;other metabolic processes;stress response;transport;other biological processes
High	mmu:57754; Q9DBA0; Q9JKC6	Master Protein	Q9JKC6	Cell cycle exit and neuronal differentiation protein 1 OS=Mus musculus OX=10090 GN=Cend1 PE=1 SV=1	Cend1	0	69	200.796	10	10	15	8.97	0.839	1.109	1.197	0.865	0.35745	0.542121	0.619943	0.372039	29.14	24.13	13.02	9.63	4.91944e+07	6.06168e+07	6.7926e+07	6.26448e+07	4.84474e+07	4.9781e+07	5.16355e+07	5.50014e+07	5.39834e+07	6.73951e+07	5.47857e+07	6.50581e+07	High	High	High	High	High	High	High	High	High	High	High	High	developmental processes;other biological processes
High	mmu:14687; O70442; O70443; Q61637; Q91WM4	Master Protein	O70443	Guanine nucleotide-binding protein G(z) subunit alpha OS=Mus musculus OX=10090 GN=Gnaz PE=1 SV=4	Gnaz	0	50	200.388	17	16	40.8	7.61	1.118	0.978	0.99	1.013	0.628779	0.938732	0.999985	0.961302	6.38	3.27	7.24	3.59	5.1763e+07	4.73853e+07	5.10735e+07	5.21422e+07	5.68672e+07	5.38118e+07	4.88652e+07	4.80621e+07	5.14894e+07	5.33622e+07	5.19169e+07	4.83128e+07	High	High	High	High	High	High	High	High	High	High	High	High	signal transduction
High	A7M7R8; mmu:68097; Q3TFB4; Q9D0M5	Master Protein	Q9D0M5	Dynein light chain 2, cytoplasmic OS=Mus musculus OX=10090 GN=Dynll2 PE=1 SV=1	Dynll2	0	65	200.059	7	4	10.3	7.37	1.1	0.771	0.839	1.108	0.721554	0.000783974	0.69382	0.532222	25.64	3.76	17.64	33.36	6.03167e+07	4.93274e+07	5.14311e+07	5.78505e+07	7.57152e+07	8.31614e+07	7.64583e+07	6.87297e+07	6.90558e+07	6.52861e+07	6.86012e+07	3.95401e+07	High	High	High	High	High	High	High	High	High	High	High	High	cell organization and biogenesis;other biological processes
High	mmu:13682; P10630; Q61513; Q61514	Master Protein	P10630	Eukaryotic initiation factor 4A-II OS=Mus musculus OX=10090 GN=Eif4a2 PE=1 SV=2	Eif4a2	0	74	199.956	23	11	46.4	5.48	0.922	0.957	0.856	1.078	0.85599	0.865928	0.74927	0.705029	3.92	3.66	10.41	8.37	7.11829e+07	7.64017e+07	7.10331e+07	6.82222e+07	7.20198e+07	7.72941e+07	77837591	8.17496e+07	7.41762e+07	6.87292e+07	6.92608e+07	6.77317e+07	High	High	High	High	High	High	High	High	High	High	High	High	protein metabolism;other metabolic processes;other biological processes
High	mmu:12408; P48758; Q91X28	Master Protein	P48758	Carbonyl reductase [NADPH] 1 OS=Mus musculus OX=10090 GN=Cbr1 PE=1 SV=3	Cbr1	0	77	199.419	19	18	30.6	8.31	0.909	0.994	0.869	1.097	0.799064	0.982263	0.795861	0.589814	12.5	5.61	6.07	7.01	6.26735e+07	6.5114e+07	5.902e+07	5.48187e+07	6.45916e+07	6.14254e+07	6.44983e+07	6.70735e+07	6.17436e+07	5.35202e+07	5.61889e+07	5.72123e+07	High	High	High	High	High	High	High	High	High	High	High	High	other metabolic processes;other biological processes
High	mmu:57028; P60487	Master Protein	P60487	Pyridoxal phosphate phosphatase OS=Mus musculus OX=10090 GN=Pdxp PE=1 SV=1	Pdxp	0	87	199.019	15	15	31.5	5.74	0.886	1.068	0.958	1.08	0.673409	0.813976	0.962152	0.696478	2.26	1.65	2.33	7.06	5.24611e+07	5.74994e+07	4.73428e+07	4.70849e+07	4.83247e+07	5.02734e+07	4.93726e+07	5.21969e+07	4.63907e+07	4.51743e+07	4.60303e+07	4.73798e+07	High	High	High	High	High	High	High	High	High	High	High	High	cell organization and biogenesis;protein metabolism;other metabolic processes;other biological processes
High	B2RUH5; mmu:229706; Q8BJI1; Q8C057; Q8CGQ9	Master Protein	Q8BJI1	Sodium-dependent neutral amino acid transporter SLC6A17 OS=Mus musculus OX=10090 GN=Slc6a17 PE=1 SV=1	Slc6a17	0	27	198.573	14	14	81	6.23	1.101	0.951	1.06	1.156	0.653776	0.689465	0.932803	0.406296	12.13	7.73	15.14	5.2	2.01855e+07	1.78161e+07	1.83274e+07	2.38491e+07	2.57597e+07	2.21858e+07	2.0552e+07	1.92828e+07	2.20296e+07	2.13602e+07	2.28474e+07	2.11567e+07	High	High	High	High	High	High	High	High	High	High	High	High	transport;developmental processes
High	mmu:19309; Q9WUB3	Master Protein	Q9WUB3	Glycogen phosphorylase, muscle form OS=Mus musculus OX=10090 GN=Pygm PE=1 SV=3	Pygm	0	39	198.059	25	13	97.2	7.11	1.07	1.19	1.085	1.111	0.775594	0.522989	0.906863	0.704459	0.47	8.84	14.27	2.59	9.42824e+06	9.87479e+06	1.04454e+07	1.00331e+07	1.05354e+07	1.05701e+07	9.34031e+06	8.49778e+06	7.53017e+06	8.4198e+06	9.83212e+06	9.0602e+06	High	High	High	High	High	High	High	High	High	High	High	High	other metabolic processes;stress response;other biological processes
High	A2A7X3; mmu:217342; Q60800; Q6PCR9; Q6ZPJ3; Q7TPN2; Q8BLE8	Master Protein	Q6ZPJ3	(E3-independent) E2 ubiquitin-conjugating enzyme UBE2O OS=Mus musculus OX=10090 GN=Ube2o PE=1 SV=3	Ube2o	0	38	197.821	23	23	140.7	5.06	1.003	1.007	0.995	1.068	0.974941	0.963067	0.996782	0.84938	4.21	4.8	2.33	10.53	1.46706e+07	1.43421e+07	1.64988e+07	1.48182e+07	1.48671e+07	1.43989e+07	1.34741e+07	1.47411e+07	1.43584e+07	1.4028e+07	1.45206e+07	1.408e+07	High	High	High	High	High	High	High	High	High	High	High	High	protein metabolism;other metabolic processes;transport;other biological processes
High	A2AEG4; mmu:14758; P35803; Q8R3J6; Q99L14; Q9D4F5; Q9JHG9; Q9JHI1; Q9JHK2; Q9JI62; Q9JI63; Q9JI64; Q9JI65	Master Protein	P35803	Neuronal membrane glycoprotein M6-b OS=Mus musculus OX=10090 GN=Gpm6b PE=1 SV=2	Gpm6b	0	27	197.382	8	8	36.2	6.14	1.688	0.862	1.173	1.107	2.3431e-07	0.145854	0.678123	0.532813	10.95	6.53	0.21	11.02	5.12557e+07	4.2337e+07	5.01278e+07	5.475e+07	7.55088e+07	6.82799e+07	5.76516e+07	5.32603e+07	6.69404e+07	6.47498e+07	6.87632e+07	4.57164e+07	High	High	High	High	High	High	High	High	High	High	High	High	cell organization and biogenesis;transport;developmental processes;other biological processes
High	mmu:52538; Q3TIT9; Q8BWT1; Q8JZR8	Master Protein	Q8BWT1	3-ketoacyl-CoA thiolase, mitochondrial OS=Mus musculus OX=10090 GN=Acaa2 PE=1 SV=3	Acaa2	0	69	197.278	19	19	41.8	8.09	0.906	1.052	1.013	1.065	0.873349	0.969935	0.986169	0.850756	2.01	0.54	4.1	0.72	2.15738e+07	2.21271e+07	2.06514e+07	1.93668e+07	1.96894e+07	1.77258e+07	1.86776e+07	1.96496e+07	1.92539e+07	1.83498e+07	1.83288e+07	2.02021e+07	High	High	High	High	High	High	High	High	High	High	High	High	cell organization and biogenesis;other metabolic processes;stress response;transport
High	mmu:11932; P14231	Master Protein	P14231	Sodium/potassium-transporting ATPase subunit beta-2 OS=Mus musculus OX=10090 GN=Atp1b2 PE=1 SV=2	Atp1b2	0	36	197.152	11	11	33.3	8.31	1.124	0.967	1.086	0.983	0.594686	0.910656	0.869019	0.983544	12.23	5.16	3.47	0.72	7.47511e+07	8.00804e+07	7.3327e+07	7.9449e+07	7.82872e+07	7.93768e+07	7.88774e+07	8.17302e+07	7.74139e+07	8.03662e+07	8.46251e+07	7.60816e+07	High	High	High	High	High	High	High	High	High	High	High	High	cell adhesion;cell organization and biogenesis;transport;developmental processes;other biological processes
High	mmu:192662; Q5M9P6; Q8BPI0; Q99KC4; Q99PT1	Master Protein	Q99PT1	Rho GDP-dissociation inhibitor 1 OS=Mus musculus OX=10090 GN=Arhgdia PE=1 SV=3	Arhgdia	0	75	196.839	12	12	23.4	5.2	0.833	1.186	0.848	0.915	0.318585	0.113249	0.715962	0.716938	0.55	0.43	10.44	8.45	7.5757e+07	9.27582e+07	8.51473e+07	6.5026e+07	6.77116e+07	7.35613e+07	7.30972e+07	7.6931e+07	6.44908e+07	6.29371e+07	6.17331e+07	7.54716e+07	High	High	High	High	High	High	High	High	High	High	High	High	signal transduction;other biological processes
High	mmu:14672; P21278; Q61939	Master Protein	P21278	Guanine nucleotide-binding protein subunit alpha-11 OS=Mus musculus OX=10090 GN=Gna11 PE=1 SV=1	Gna11	0	54	196.419	19	7	42	5.97	1.02	1.067	1.052	0.959	0.920401	0.978049	0.952029	0.948467	8.86	1.14	12.74	12.34	9.5037e+06	1.02172e+07	1.07085e+07	1.03816e+07	1.04645e+07	1.06176e+07	9.71975e+06	1.00374e+07	9.68237e+06	1.00091e+07	1.14165e+07	9.52069e+06	High	High	High	High	High	High	High	High	High	High	High	High	developmental processes;signal transduction;other biological processes
High	mmu:73991; Q8BH66; Q8BJH5	Master Protein	Q8BH66	Atlastin-1 OS=Mus musculus OX=10090 GN=Atl1 PE=1 SV=1	Atl1	0	51	195.706	22	21	63.3	6.49	1.008	1.037	1.175	0.916	0.982346	0.979659	0.710834	0.735272	4.45	9.75	2.02	17.18	3.09027e+07	3.08507e+07	2.9945e+07	3.14391e+07	3.13355e+07	3.11819e+07	3.00705e+07	2.81847e+07	2.93178e+07	3.31073e+07	3.11787e+07	3.34805e+07	High	High	High	High	High	High	High	High	High	High	High	High	cell organization and biogenesis;developmental processes
High	mmu:234267; P35802	Master Protein	P35802	Neuronal membrane glycoprotein M6-a OS=Mus musculus OX=10090 GN=Gpm6a PE=1 SV=1	Gpm6a	0	36	195.491	12	12	31.1	5.27	1.028	0.952	0.968	0.981	0.956892	0.837874	0.979143	0.979287	15.55	0.31	3.88	3.36	4.90972e+08	4.6504e+08	5.3987e+08	4.72547e+08	5.33652e+08	4.75143e+08	5.26857e+08	4.62982e+08	4.95443e+08	4.96119e+08	4.91702e+08	5.42373e+08	High	High	High	High	High	High	High	High	High	High	High	High	cell organization and biogenesis;transport;developmental processes;other biological processes
High	mmu:235661; Q8R1Q8	Master Protein	Q8R1Q8	Cytoplasmic dynein 1 light intermediate chain 1 OS=Mus musculus OX=10090 GN=Dync1li1 PE=1 SV=1	Dync1li1	0	62	195.092	23	21	56.6	6.42	0.906	1.056	1.118	0.932	0.813481	0.928459	0.83024	0.831583	20.01	6.92	7.76	2.29	2.66535e+07	3.02835e+07	2.85034e+07	2.55407e+07	2.32439e+07	2.57861e+07	2.5425e+07	2.73775e+07	2.87307e+07	2.50712e+07	2.50129e+07	2.7768e+07	High	High	High	High	High	High	High	High	High	High	High	High	cell cycle OR cell proliferation;cell organization and biogenesis;other biological processes
High	F8S0X0; F8S0X2; F8S0X3; F8S0X5; F8S0X6; mmu:58234; Q4ACU6; Q69ZD8; Q9JJZ3; S6BMD3; S6CCV8	Master Protein	Q4ACU6	SH3 and multiple ankyrin repeat domains protein 3 OS=Mus musculus OX=10090 GN=Shank3 PE=1 SV=3	Shank3	0	32	195.056	31	31	185.3	8.88	1.081	1.143	1.207	1.037	0.749129	0.549803	0.655841	0.933876	7.12	3.63	5.17	0.34	1.86546e+07	1.94011e+07	2.20505e+07	2.10542e+07	1.89113e+07	1.91373e+07	1.78895e+07	1.67652e+07	1.71979e+07	2.00983e+07	1.88233e+07	2.33651e+07	High	High	High	High	High	High	High	High	High	High	High	High	cell organization and biogenesis;developmental processes;signal transduction;other biological processes
High	mmu:18521; Q61383; Q61990; Q62042	Master Protein	Q61990	Poly(rC)-binding protein 2 OS=Mus musculus OX=10090 GN=Pcbp2 PE=1 SV=1	Pcbp2	0	60	194.368	12	7	38.2	6.79	0.88	1.244	1.176	0.908	0.683577	0.0504589	0.715962	0.698354	14.86	10.35	17.55	4.13	2.50757e+07	2.60727e+07	2.82867e+07	2.52031e+07	2.24864e+07	2.34102e+07	2.13854e+07	2.2832e+07	2.21341e+07	2.28487e+07	2.22735e+07	2.59456e+07	High	High	High	High	High	High	High	High	High	High	High	High	protein metabolism;other metabolic processes;stress response;other biological processes
High	mmu:13430; P39054; Q9DBE1	Master Protein	P39054	Dynamin-2 OS=Mus musculus OX=10090 GN=Dnm2 PE=1 SV=2	Dnm2	0	23	193.259	19	4	98.1	7.43	0.571	1.105	1.111	0.685	0.246014	0.987511	0.999478	0.570079	29.41	0.07	6.44	60.81	238130	231057	354816	265889	132010	169157	215562	209060	222403	229052	285909	247047	High	High	High	High	High	High	High	High	High	High	High	High	cell organization and biogenesis;other metabolic processes;transport;developmental processes;other biological processes
High	mmu:76308; Q3U0N1; Q9D1G1	Master Protein	Q9D1G1	Ras-related protein Rab-1B OS=Mus musculus OX=10090 GN=Rab1b PE=1 SV=1	Rab1b	0	80	192.846	15	7	22.2	5.73	1.062	1.162	1.12	1.014	0.803969	0.553649	0.83024	0.978137	14.62	14.88	6.3	6.45	1.27205e+07	1.15414e+07	1.18837e+07	1.34939e+07	1.23284e+07	1.40253e+07	1.30385e+07	1.23113e+07	1.42557e+07	1.4823e+07	1.12764e+07	1.29463e+07	High	High	High	High	High	High	High	High	High	High	High	High	cell organization and biogenesis;other metabolic processes;transport;other biological processes
High	mmu:23790; Q499X7; Q8VCQ5; Q9WUM4	Master Protein	Q9WUM4	Coronin-1C OS=Mus musculus OX=10090 GN=Coro1c PE=1 SV=2	Coro1c	0	51	192.554	21	20	53.1	7.08	1.079	0.992	1.158	0.941	0.805874	0.982263	0.711204	0.860928	5.18	3.36	1.24	10.49	1.12195e+08	1.07458e+08	1.11378e+08	1.16546e+08	1.16328e+08	1.10482e+08	1.11117e+08	1.16129e+08	1.18049e+08	1.27721e+08	1.19719e+08	1.22714e+08	High	High	High	High	High	High	High	High	High	High	High	High	cell organization and biogenesis;transport;developmental processes;other biological processes
High	mmu:22019; Q5D072; Q64514	Master Protein	Q64514	Tripeptidyl-peptidase 2 OS=Mus musculus OX=10090 GN=Tpp2 PE=1 SV=3	Tpp2	0	35	192.464	27	27	139.8	6.58	1.03	1.024	1.114	0.882	0.920401	0.984164	0.83024	0.547087	6.54	7.49	7.49	3.67	1.6918e+07	1.7802e+07	1.78495e+07	1.90245e+07	2.16772e+07	2.10667e+07	1.95723e+07	1.68009e+07	1.82103e+07	1.77751e+07	2.10153e+07	1.88174e+07	High	High	High	High	High	High	High	High	High	High	High	High	protein metabolism
High	mmu:22393; P56695; Q9Z276	Master Protein	P56695	Wolframin OS=Mus musculus OX=10090 GN=Wfs1 PE=1 SV=1	Wfs1	0	30	192.245	23	23	100.5	7.97	0.809	1.167	1.272	0.878	0.187264	0.182565	0.354949	0.453501	26.52	0.53	6.95	24.68	4.42528e+07	4.0835e+07	4.50414e+07	4.64084e+07	3.94994e+07	3.72932e+07	3.88993e+07	4.13692e+07	4.03771e+07	4.35783e+07	4.06502e+07	5.01616e+07	High	High	High	High	High	High	High	High	High	High	High	High	protein metabolism;other metabolic processes;stress response;developmental processes;signal transduction;other biological processes
High	mmu:381314; Q3TKT8; Q8BIJ0; Q8BIJ6; Q8BIP3	Master Protein	Q8BIJ6	Isoleucine--tRNA ligase, mitochondrial OS=Mus musculus OX=10090 GN=Iars2 PE=1 SV=1	Iars2	0	37	191.978	24	24	112.7	6.81	1.072	1.059	1.153	0.966	0.786765	0.956354	0.766529	0.940498	1.5	0.12	2.7	1.57	2.35264e+07	2.29523e+07	2.09343e+07	2.21388e+07	2.51035e+07	2.44572e+07	2.02693e+07	1.77209e+07	2.09605e+07	2.44655e+07	2.1134e+07	2.03758e+07	High	High	High	High	High	High	High	High	High	High	High	High	protein metabolism;RNA metabolism OR transcription;other metabolic processes
High	mmu:216739; Q80ZF1; Q91WC3	Master Protein	Q91WC3	Long-chain-fatty-acid--CoA ligase 6 OS=Mus musculus OX=10090 GN=Acsl6 PE=1 SV=1	Acsl6	0	49	191.764	27	27	78	7.34	0.994	1.006	0.931	1.039	0.999158	0.9997	0.918037	0.887335	2.79	9.27	3.14	3.93	3.61141e+07	3.88697e+07	4.15751e+07	3.74371e+07	3.68806e+07	3.55266e+07	3.44347e+07	3.76774e+07	3.62455e+07	3.73741e+07	3.97066e+07	3.80031e+07	High	High	High	High	High	High	High	High	High	High	High	High	cell cycle OR cell proliferation;other metabolic processes;transport;developmental processes;other biological processes
High	P42859	Master Protein	P42859	Huntingtin OS=Mus musculus OX=10090 GN=Htt PE=1 SV=2	Htt	0	16	191.545	28	28	344.5	6.29	1.016	1.087	1.142	0.904	0.937062	0.973265	0.837534	0.779586	16.16	10.42	12.72	20.07	6.91332e+06	6.9342e+06	7.05085e+06	8.09789e+06	7.07182e+06	6.97279e+06	6.49785e+06	6.71387e+06	6.35489e+06	6.77892e+06	7.18236e+06	8.38187e+06	High	High	High	High	High	High	High	High	High	High	High	High	cell-cell signaling;cell cycle OR cell proliferation;cell organization and biogenesis;other metabolic processes;transport;developmental processes;signal transduction;other biological processes
High	mmu:242274; Q80TE7	Master Protein	Q80TE7	Leucine-rich repeat-containing protein 7 OS=Mus musculus OX=10090 GN=Lrrc7 PE=1 SV=2	Lrrc7	0	26	189.638	28	28	166.8	6.61	1.125	1.104	1.223	0.961	0.518034	0.856271	0.643827	0.93592	3.2	1.51	1.92	1.6	1.17725e+07	1.20705e+07	1.53449e+07	1.37599e+07	1.30968e+07	1.22816e+07	1.1724e+07	1.16709e+07	1.12132e+07	1.40048e+07	1.35461e+07	1.51088e+07	High	High	High	High	High	High	High	High	High	High	High	High	cell adhesion;other biological processes
High	mmu:234214; Q3USC6; Q3UTJ2; Q80TS1; Q8BJL6; Q8BJU3; Q8BLW9; Q8BX47; Q8CHU0	Master Protein	Q3UTJ2	Sorbin and SH3 domain-containing protein 2 OS=Mus musculus OX=10090 GN=Sorbs2 PE=1 SV=2	Sorbs2	0	32	189.322	23	23	132.3	8.53	1.182	1.001	1.184	0.954	0.259857	0.939025	0.699364	0.91487	17.55	3.22	5.47	8.5	1.8194e+07	1.85809e+07	2.0037e+07	2.18238e+07	2.31662e+07	2.24122e+07	1.71612e+07	1.67436e+07	1.94062e+07	2.17552e+07	2.25422e+07	2.43057e+07	High	High	High	High	High	High	High	High	High	High	High	High	cell-cell signaling;cell organization and biogenesis;developmental processes;signal transduction;other biological processes
High	mmu:26554; Q9JLV5	Master Protein	Q9JLV5	Cullin-3 OS=Mus musculus OX=10090 GN=Cul3 PE=1 SV=1	Cul3	0	35	189.193	24	24	88.9	8.46	0.892	1.109	0.994	0.937	0.79755	0.748752	0.996782	0.839297	1.98	10.26	0.86	0.21	1.66666e+07	1.78248e+07	1.72227e+07	1.82952e+07	1.70738e+07	1.74577e+07	1.64411e+07	1.63421e+07	1.55426e+07	1.7133e+07	1.55577e+07	1.6629e+07	High	High	High	High	High	High	High	High	High	High	High	High	cell-cell signaling;cell cycle OR cell proliferation;cell organization and biogenesis;protein metabolism;other metabolic processes;stress response;transport;developmental processes;signal transduction;other biological processes
High	mmu:76936; Q6P1B2; Q99JQ0; Q9D0E1	Master Protein	Q9D0E1	Heterogeneous nuclear ribonucleoprotein M OS=Mus musculus OX=10090 GN=Hnrnpm PE=1 SV=3	Hnrnpm	0	42	189.12	20	20	77.6	8.63	0.927	1.038	1.032	1.009	0.926866	0.994606	0.965563	0.983734	4.45	7.07	3.2	7.98	1.73568e+07	1.51887e+07	1.75039e+07	1.65531e+07	1.46122e+07	1.61498e+07	1.30464e+07	1.57727e+07	1.63146e+07	1.61577e+07	1.35582e+07	1.74249e+07	High	High	High	High	High	High	High	High	High	High	High	High	RNA metabolism OR transcription;other metabolic processes;stress response;other biological processes
High	mmu:100732; Q61167; Q6PER3	Master Protein	Q6PER3	Microtubule-associated protein RP/EB family member 3 OS=Mus musculus OX=10090 GN=Mapre3 PE=1 SV=1	Mapre3	0	64	189.12	17	15	31.9	5.54	0.921	1.045	0.972	0.96	0.85281	0.917248	0.979639	0.934381	0.11	0.27	0.77	2.62	4.63649e+07	4.58185e+07	4.44347e+07	4.3476e+07	4.17014e+07	4.02192e+07	4.33547e+07	4.47265e+07	4.08015e+07	4.38471e+07	4.29819e+07	4.24266e+07	High	High	High	High	High	High	High	High	High	High	High	High	cell cycle OR cell proliferation;cell organization and biogenesis;other biological processes
High	mmu:71978; Q6P1F6	Master Protein	Q6P1F6	Serine/threonine-protein phosphatase 2A 55 kDa regulatory subunit B alpha isoform OS=Mus musculus OX=10090 GN=Ppp2r2a PE=1 SV=1	Ppp2r2a	0	56	188.986	18	16	51.7	6.2	0.93	1.095	0.993	1.076	0.89315	0.6395	0.998747	0.715189	9.02	3.04	1.95	8.94	4.45794e+07	4.639e+07	4.82461e+07	4.66883e+07	4.20444e+07	4.08676e+07	4.22795e+07	4.36288e+07	3.77024e+07	4.30405e+07	4.04592e+07	4.78271e+07	High	High	High	High	High	High	High	High	High	High	High	High	protein metabolism;other metabolic processes;other biological processes
High	mmu:53817; Q8HW97; Q9Z1N5	Master Protein	Q9Z1N5	Spliceosome RNA helicase Ddx39b OS=Mus musculus OX=10090 GN=Ddx39b PE=1 SV=1	Ddx39b	0	53	188.49	16	16	49	5.67	0.984	1.182	1.133	0.964	0.992191	0.301209	0.817392	0.934823	13.04	2.42	17.5	13.76	1.77464e+07	1.79812e+07	1.63719e+07	1.76865e+07	1.50882e+07	1.68354e+07	1.49977e+07	1.78633e+07	1.83055e+07	1.66387e+07	1.61236e+07	1.82259e+07	High	High	High	High	High	High	High	High	High	High	High	High	cell organization and biogenesis;RNA metabolism OR transcription;other metabolic processes;transport;developmental processes;other biological processes
High	mmu:107260; Q3ULV9; Q3V408; Q7TQI3; Q8C326; Q8R5F2	Master Protein	Q7TQI3	Ubiquitin thioesterase OTUB1 OS=Mus musculus OX=10090 GN=Otub1 PE=1 SV=2	Otub1	0	72	187.575	15	15	31.3	4.94	0.898	1.042	0.959	1.003	0.74748	0.928266	0.96326	0.978137	9.79	3.27	8.19	7.69	5.88228e+07	6.20603e+07	6.52178e+07	5.87691e+07	5.93443e+07	5.68215e+07	5.92158e+07	6.06402e+07	5.76742e+07	5.71231e+07	5.49944e+07	5.78444e+07	High	High	High	High	High	High	High	High	High	High	High	High	protein metabolism;DNA metabolism;other metabolic processes;stress response;other biological processes
High	mmu:56451; Q8C2C3; Q9DBA3; Q9DCI8; Q9WUM5	Master Protein	Q9WUM5	Succinate--CoA ligase [ADP/GDP-forming] subunit alpha, mitochondrial OS=Mus musculus OX=10090 GN=Suclg1 PE=1 SV=4	Suclg1	0	37	186.978	12	12	36.1	9.39	0.943	0.967	0.874	0.962	0.923487	0.910656	0.806647	0.93592	1.91	3.51	10.56	4.85	7.29098e+07	7.65759e+07	6.95809e+07	6.98059e+07	6.9264e+07	6.97854e+07	7.50548e+07	7.83117e+07	8.17509e+07	7.44306e+07	7.4999e+07	7.32767e+07	High	High	High	High	High	High	High	High	High	High	High	High	other metabolic processes
High	mmu:110842; Q3THD7; Q3V000; Q4V9X5; Q8BMD3; Q8BMU7; Q99LC5	Master Protein	Q99LC5	Electron transfer flavoprotein subunit alpha, mitochondrial OS=Mus musculus OX=10090 GN=Etfa PE=1 SV=2	Etfa	0	64	185.253	17	17	35	8.38	0.973	1.09	1.198	0.919	0.982346	0.755832	0.656188	0.751929	11.53	7.88	2.88	7.95	3.11206e+07	3.17365e+07	3.8475e+07	3.30011e+07	3.17364e+07	2.92482e+07	2.82967e+07	2.93238e+07	2.83186e+07	3.36962e+07	3.31544e+07	3.42914e+07	High	High	High	High	High	High	High	High	High	High	High	High	other metabolic processes
High	mmu:15926; O88844; Q3UAV7	Master Protein	O88844	Isocitrate dehydrogenase [NADP] cytoplasmic OS=Mus musculus OX=10090 GN=Idh1 PE=1 SV=2	Idh1	0	50	185.052	17	16	46.6	7.17	1.144	0.862	1.045	0.961	0.413457	0.121386	0.95614	0.934381	1	14.87	11.52	3.68	2.3857e+07	2.37082e+07	2.32746e+07	2.66002e+07	2.5833e+07	2.5286e+07	2.43949e+07	2.66467e+07	2.64261e+07	2.84103e+07	2.78228e+07	2.51519e+07	High	High	High	High	High	High	High	High	High	High	High	High	other metabolic processes;stress response;developmental processes;other biological processes
High	mmu:69162; Q3UPL0; Q3UYH3; Q6IQZ3; Q7TQJ7; Q811J4	Master Protein	Q3UPL0	Protein transport protein Sec31A OS=Mus musculus OX=10090 GN=Sec31a PE=1 SV=2	Sec31a	0	28	183.996	19	19	133.5	6.76	0.986	1.082	1.107	0.826	0.984404	0.926592	0.8543	0.297282	25.82	2.38	3.1	9.86	1.11296e+07	1.21585e+07	1.32052e+07	1.37319e+07	9.68886e+06	1.18638e+07	1.02753e+07	1.14436e+07	1.044e+07	1.22649e+07	1.20501e+07	1.48328e+07	High	High	High	High	High	High	High	High	High	High	High	High	cell organization and biogenesis;transport;other biological processes
High	mmu:72993; Q3UJP7; Q69ZJ9; Q8BWZ8; Q8K3H0; Q8VCJ8; Q9CUW4	Master Protein	Q8K3H0	DCC-interacting protein 13-alpha OS=Mus musculus OX=10090 GN=Appl1 PE=1 SV=1	Appl1	0	60	183.891	25	25	79.3	5.41	0.94	1.165	1.129	0.999	0.909112	0.188819	0.795861	0.985314	1.14	3.05	7.54	2.54	4.43547e+07	4.79355e+07	5.49672e+07	5.15047e+07	3.94569e+07	3.53775e+07	3.56681e+07	4.00203e+07	3.17174e+07	4.69545e+07	4.78115e+07	5.90684e+07	High	High	High	High	High	High	High	High	High	High	High	High	cell cycle OR cell proliferation;transport;signal transduction;other biological processes
High	mmu:22352; O08704; P20152; Q8CCH1	Master Protein	P20152	Vimentin OS=Mus musculus OX=10090 GN=Vim PE=1 SV=3	Vim	0	64	183.545	26	24	53.7	5.12	1.038	1.043	1.026	1.176	0.934043	0.951252	0.970168	0.224872	34.41	61.9	59.71	36.14	4.00505e+07	3.3087e+07	2.61338e+07	3.21889e+07	3.5304e+07	3.3328e+07	2.82177e+07	3.09148e+07	4.41309e+07	4.22997e+07	3.15313e+07	2.25199e+07	High	High	High	High	High	High	High	High	High	High	High	High	cell organization and biogenesis;stress response;developmental processes;signal transduction;other biological processes
High	E9QN64; mmu:243743; Q5DTW8; Q80UG2; Q8BKK9	Master Protein	Q80UG2	Plexin-A4 OS=Mus musculus OX=10090 GN=Plxna4 PE=1 SV=3	Plxna4	0	24	183.479	33	24	212.4	6.83	1.043	1.047	1.112	0.963	0.893279	0.969935	0.849104	0.942477	3.45	0.26	3.97	0.24	2.36275e+07	2.28129e+07	2.44089e+07	2.49025e+07	2.48343e+07	2.48648e+07	2.31382e+07	2.39383e+07	2.33815e+07	2.47511e+07	2.43663e+07	2.56113e+07	High	High	High	High	High	High	High	High	High	High	High	High	cell organization and biogenesis;developmental processes;signal transduction;other biological processes
High	mmu:18472; O35592; P43035; P63005; P81692; Q9R2A6	Master Protein	P63005	Platelet-activating factor acetylhydrolase IB subunit beta OS=Mus musculus OX=10090 GN=Pafah1b1 PE=1 SV=2	Pafah1b1	0	43	182.397	17	16	46.6	7.37	1.077	0.93	0.914	1.125	0.806003	0.667809	0.90157	0.419896	4.42	3.72	6.4	8.84	3.93645e+07	3.77405e+07	3.52988e+07	3.29954e+07	4.04971e+07	3.92798e+07	4.04284e+07	3.75802e+07	3.91525e+07	3.37753e+07	3.75481e+07	3.53334e+07	High	High	High	High	High	High	High	High	High	High	High	High	cell-cell signaling;cell cycle OR cell proliferation;cell organization and biogenesis;other metabolic processes;transport;developmental processes;signal transduction;other biological processes
High	mmu:66988; Q3TFS5; Q4FJV1; Q4FK15; Q99P44; Q9CPY7; Q9CWN8	Master Protein	Q9CPY7	Cytosol aminopeptidase OS=Mus musculus OX=10090 GN=Lap3 PE=1 SV=3	Lap3	0	63	181.908	19	19	56.1	7.72	0.94	1.125	0.992	1.067	0.956892	0.652364	0.994819	0.840182	0.67	8.26	19.25	8.84	1.89683e+07	1.89488e+07	1.74995e+07	1.56074e+07	1.73106e+07	1.75012e+07	1.69341e+07	1.79088e+07	1.64745e+07	1.60599e+07	1.6834e+07	1.74088e+07	High	High	High	High	High	High	High	High	High	High	High	High	protein metabolism
High	A2AK80; mmu:11636; Q542C5; Q9R0Y4; Q9R0Y5	Master Protein	Q9R0Y5	Adenylate kinase isoenzyme 1 OS=Mus musculus OX=10090 GN=Ak1 PE=1 SV=1	Ak1	0	63	181.57	12	12	21.5	5.81	1.012	0.98	0.987	1.009	0.981838	0.951252	0.997012	0.967632	6.59	3.48	8.31	4.36	4.25422e+07	4.16635e+07	3.86553e+07	4.31251e+07	4.46455e+07	4.53255e+07	4.09626e+07	4.37286e+07	3.75591e+07	4.35612e+07	3.94402e+07	3.65613e+07	High	High	High	High	High	High	High	High	High	High	High	High	other metabolic processes;other biological processes
High	mmu:27360; Q8JZT6; Q9D2M5; Q9QYB5; Q9QYB6	Master Protein	Q9QYB5	Gamma-adducin OS=Mus musculus OX=10090 GN=Add3 PE=1 SV=2	Add3	0	44	181.552	22	22	78.7	5.95	1.062	1.15	1.202	1.001	0.821292	0.496041	0.668028	0.995443	1.63	3.53	15.79	8.94	2.03745e+07	2.03465e+07	2.20554e+07	2.37825e+07	2.18565e+07	2.12565e+07	1.84349e+07	1.88588e+07	1.92135e+07	2.07473e+07	2.17086e+07	2.47771e+07	High	High	High	High	High	High	High	High	High	High	High	High	cell organization and biogenesis;other biological processes
High	mmu:13681; P04765; P60843; Q61516	Master Protein	P60843	Eukaryotic initiation factor 4A-I OS=Mus musculus OX=10090 GN=Eif4a1 PE=1 SV=1	Eif4a1	0	63	181.43	22	10	46.1	5.48	0.907	1.024	0.783	1.151	0.906598	0.982263	0.398035	0.546859	2.93	5.32	4.27	8.8	9.60424e+06	1.02433e+07	9.2097e+06	7.39489e+06	9.44777e+06	9.67693e+06	8.80384e+06	9.98443e+06	1.04195e+07	7.66386e+06	7.49911e+06	7.92844e+06	High	High	High	High	High	High	High	High	High	High	High	High	protein metabolism;other metabolic processes
High	mmu:13002; P54101; P60904	Master Protein	P60904	DnaJ homolog subfamily C member 5 OS=Mus musculus OX=10090 GN=Dnajc5 PE=1 SV=1	Dnajc5	0	59	181.112	8	8	22.1	5.07	0.892	1.178	1.189	0.974	0.714808	0.139008	0.647309	0.967632	5.93	0.38	7.4	6.13	4.01432e+07	4.84873e+07	4.73613e+07	4.06081e+07	4.38402e+07	3.80015e+07	3.80155e+07	3.6751e+07	3.93366e+07	4.32058e+07	4.84238e+07	4.73128e+07	High	High	High	High	High	High	High	High	High	High	High	High	other biological processes
High	mmu:69938; Q3UKR2; Q8CCL3; Q9CZC8	Master Protein	Q9CZC8	Secernin-1 OS=Mus musculus OX=10090 GN=Scrn1 PE=1 SV=1	Scrn1	0	50	181.11	14	14	46.3	4.79	0.949	1.018	0.964	1.009	0.937062	0.982263	0.972849	0.968197	1.74	0.6	9.32	18.39	6.22742e+07	6.74908e+07	6.31185e+07	6.51949e+07	6.02912e+07	5.85331e+07	6.32649e+07	6.59354e+07	5.71958e+07	6.02023e+07	6.15599e+07	6.60993e+07	High	High	High	High	High	High	High	High	High	High	High	High	protein metabolism;transport
High	G5E819; mmu:19060; O35299; Q60676	Master Protein	Q60676	Serine/threonine-protein phosphatase 5 OS=Mus musculus OX=10090 GN=Ppp5c PE=1 SV=3	Ppp5c	0	54	181.06	19	19	56.8	6.2	1.071	0.865	0.914	0.99	0.780602	0.138741	0.874416	0.985314	1.33	1.69	2.34	1.18	2.39325e+07	1.56188e+07	1.72121e+07	2.57691e+07	2.30777e+07	1.92096e+07	2.56945e+07	2.42434e+07	2.31406e+07	2.98554e+07	1.77138e+07	1.64978e+07	High	High	High	High	High	High	High	High	High	High	High	High	protein metabolism;other metabolic processes;stress response;other biological processes
High	A2A6U2; A2A6U4; A2A6U6; mmu:53860; Q3URP2; Q80TM7; Q80UG5; Q9QYX9	Master Protein	Q80UG5	Septin-9 OS=Mus musculus OX=10090 GN=Septin9 PE=1 SV=1	Septin9	0	52	180.915	22	22	65.5	8.9	0.977	1.145	1.135	0.99	0.987939	0.353026	0.794997	0.992525	10.85	2.93	9.62	10.72	3.53395e+07	3.35952e+07	3.87688e+07	3.83827e+07	3.46162e+07	3.11323e+07	3.1892e+07	2.98624e+07	3.34289e+07	3.46404e+07	3.36168e+07	3.73507e+07	High	High	High	High	High	High	High	High	High	High	High	High	cell cycle OR cell proliferation;other biological processes
High	B1ASE1; mmu:71679; Q542H1; Q7M0I0; Q91YK9; Q9DCX2	Master Protein	Q9DCX2	ATP synthase subunit d, mitochondrial OS=Mus musculus OX=10090 GN=Atp5pd PE=1 SV=3	Atp5pd	0	83	180.706	12	12	18.7	5.69	0.974	1.035	0.937	1.114	0.982346	0.945297	0.932232	0.485903	1.53	2.46	3.01	12.09	8.58805e+07	9.00119e+07	9.73593e+07	7.58733e+07	1.01026e+08	1.0694e+08	9.30548e+07	9.78891e+07	1.00246e+08	9.21651e+07	8.08278e+07	6.87112e+07	High	High	High	High	High	High	High	High	High	High	High	High	other metabolic processes;transport;other biological processes
High	mmu:234353; Q2PFD7; Q3TTA1; Q80TN6; Q80UZ7; Q8CEA6	Master Protein	Q2PFD7	PH and SEC7 domain-containing protein 3 OS=Mus musculus OX=10090 GN=Psd3 PE=1 SV=2	Psd3	0	23	180.362	25	25	114.7	6.24	1.079	0.985	0.97	0.951	0.805874	0.973265	0.979143	0.912363	13.47	5.45	5.72	0.34	6.99742e+07	7.3283e+07	8.81663e+07	8.11104e+07	8.54857e+07	7.71832e+07	7.58164e+07	6.97713e+07	7.94531e+07	8.02265e+07	8.50321e+07	8.40401e+07	High	High	High	High	High	High	High	High	High	High	High	High	signal transduction;other biological processes
High	mmu:269951; P54071; Q8C2R9; Q9EQK1	Master Protein	P54071	Isocitrate dehydrogenase [NADP], mitochondrial OS=Mus musculus OX=10090 GN=Idh2 PE=1 SV=3	Idh2	0	50	179.823	22	21	50.9	8.69	1.019	1.039	0.977	0.981	0.976377	0.9314	0.986169	0.981545	5.41	5.01	5.44	0.9	4.40186e+07	4.48888e+07	3.72192e+07	4.46655e+07	4.35925e+07	4.0828e+07	4.28472e+07	4.46612e+07	4.59755e+07	4.49923e+07	4.44636e+07	4.04085e+07	High	High	High	High	High	High	High	High	High	High	High	High	other metabolic processes;developmental processes;other biological processes
High	mmu:18739; O35954	Master Protein	O35954	Membrane-associated phosphatidylinositol transfer protein 1 OS=Mus musculus OX=10090 GN=Pitpnm1 PE=1 SV=1	Pitpnm1	0	33	179.276	24	24	134.9	6.06	1.126	0.992	0.965	1.098	0.516761	0.914683	0.965905	0.733358	1.83	2.53	7.56	6.18	1.36382e+07	1.43066e+07	1.29953e+07	1.49029e+07	1.45432e+07	1.54501e+07	1.3498e+07	1.36029e+07	1.32127e+07	1.44094e+07	1.40126e+07	1.46767e+07	High	High	High	High	High	High	High	High	High	High	High	High	cell organization and biogenesis;transport
High	mmu:56463; Q3TT46; Q78PY7; Q922L5; Q9R0S1	Master Protein	Q78PY7	Staphylococcal nuclease domain-containing protein 1 OS=Mus musculus OX=10090 GN=Snd1 PE=1 SV=1	Snd1	0	38	179.154	20	20	102	7.43	0.957	1.015	1.125	0.857	0.958158	0.9997	0.801753	0.330375	15.13	10.43	1.32	12.94	3.33732e+07	3.40711e+07	3.07193e+07	3.66995e+07	2.95707e+07	3.06e+07	3.09941e+07	3.10664e+07	2.76268e+07	3.52991e+07	3.25618e+07	3.75751e+07	High	High	High	High	High	High	High	High	High	High	High	High	RNA metabolism OR transcription;other metabolic processes;other biological processes
High	mmu:11669; P47738	Master Protein	P47738	Aldehyde dehydrogenase, mitochondrial OS=Mus musculus OX=10090 GN=Aldh2 PE=1 SV=1	Aldh2	0	52	178.627	20	19	56.5	7.62	1.061	1.048	1.166	0.985	0.875253	0.909957	0.699364	0.985314	6.01	3.78	6.37	5.39	4.23208e+07	4.03597e+07	4.11604e+07	4.60244e+07	4.21134e+07	3.92726e+07	3.7985e+07	3.81999e+07	4.03677e+07	4.12704e+07	3.95974e+07	4.34008e+07	High	High	High	High	High	High	High	High	High	High	High	High	other metabolic processes;stress response;signal transduction;other biological processes
High	mmu:19139; Q76MX9; Q9D7G0	Master Protein	Q9D7G0	Ribose-phosphate pyrophosphokinase 1 OS=Mus musculus OX=10090 GN=Prps1 PE=1 SV=4	Prps1	0	74	178.044	19	11	34.8	6.98	0.982	0.923	0.919	0.937	0.992191	0.619968	0.905574	0.840182	5.32	0.67	9.41	3.25	4.43449e+07	4.52293e+07	4.18729e+07	4.79894e+07	4.54827e+07	4.42136e+07	4.60826e+07	4.64471e+07	4.47922e+07	4.66321e+07	4.6384e+07	4.50393e+07	High	High	High	High	High	High	High	High	High	High	High	High	other metabolic processes;developmental processes
High	mmu:30960; Q3TJM1; Q9QY77; Q9WV55	Master Protein	Q9WV55	Vesicle-associated membrane protein-associated protein A OS=Mus musculus OX=10090 GN=Vapa PE=1 SV=2	Vapa	0	68	177.318	15	14	27.8	8.4	1.007	1.041	0.93	0.953	0.984404	0.928266	0.916803	0.915287	10.59	4.77	28.76	3.14	4.57713e+07	4.94965e+07	4.8285e+07	4.55243e+07	4.94397e+07	4.64784e+07	4.58587e+07	4.89401e+07	4.63936e+07	5.06658e+07	5.05314e+07	5.00769e+07	High	High	High	High	High	High	High	High	High	High	High	High	cell organization and biogenesis;transport;developmental processes;other biological processes
High	mmu:55992; Q3UMU5; Q9R1R2	Master Protein	Q9R1R2	Tripartite motif-containing protein 3 OS=Mus musculus OX=10090 GN=Trim3 PE=1 SV=1	Trim3	0	40	177.206	20	19	80.7	7.81	0.817	1.024	1.015	1.025	0.393799	0.983063	0.986169	0.955227	6.86	1	24.68	2.19	1.155e+07	1.33834e+07	1.24122e+07	1.07865e+07	1.09597e+07	1.0194e+07	1.09181e+07	1.11834e+07	9.41459e+06	1.02616e+07	9.92316e+06	1.19804e+07	High	High	High	High	High	High	High	High	High	High	High	High	protein metabolism;other metabolic processes;transport
High	mmu:16906; P14733; Q61791	Master Protein	P14733	Lamin-B1 OS=Mus musculus OX=10090 GN=Lmnb1 PE=1 SV=3	Lmnb1	0	52	176.985	26	22	66.7	5.16	0.977	0.941	0.874	1.088	0.998337	0.667994	0.789312	0.731558	24.68	15.22	1.23	12.1	2.45525e+07	2.35596e+07	2.09348e+07	2.08615e+07	2.12404e+07	2.63614e+07	2.18857e+07	2.38732e+07	2.61568e+07	2.00719e+07	2.03281e+07	2.00852e+07	High	High	High	High	High	High	High	High	High	High	High	High	other biological processes
High	mmu:17436; P06801; Q9DBF9	Master Protein	P06801	NADP-dependent malic enzyme OS=Mus musculus OX=10090 GN=Me1 PE=1 SV=2	Me1	0	58	176.962	17	17	63.9	7.44	0.995	1.036	1.007	0.832	0.982346	0.993024	0.990381	0.236667	0.22	7.65	7.22	16.46	1.95174e+07	1.83611e+07	1.90313e+07	2.38331e+07	1.75419e+07	2.15579e+07	1.79988e+07	1.80382e+07	2.08863e+07	1.83173e+07	2.02788e+07	1.9687e+07	High	High	High	High	High	High	High	High	High	High	High	High	other metabolic processes;other biological processes
High	mmu:11950; Q9CQQ7	Master Protein	Q9CQQ7	ATP synthase F(0) complex subunit B1, mitochondrial OS=Mus musculus OX=10090 GN=Atp5pb PE=1 SV=1	Atp5pb	0	62	176.77	21	20	28.9	9.06	0.987	1.012	1.15	0.845	0.995519	0.988835	0.737795	0.231508	6.28	1.46	13.42	3.15	1.48148e+08	1.53323e+08	1.5992e+08	1.40894e+08	1.45267e+08	1.42764e+08	1.46215e+08	1.57938e+08	1.52887e+08	1.63709e+08	1.53775e+08	1.53795e+08	High	High	High	High	High	High	High	High	High	High	High	High	other metabolic processes;transport
High	B2RQ16; G3X8V1; mmu:19229; Q9QVP9	Master Protein	Q9QVP9	Protein-tyrosine kinase 2-beta OS=Mus musculus OX=10090 GN=Ptk2b PE=1 SV=2	Ptk2b	0	40	176.629	29	28	115.7	6.35	0.791	1.087	0.887	0.948	0.192284	0.820943	0.817767	0.898114	3.01	3.13	7.09	2.38	2.39613e+07	2.35286e+07	2.46e+07	1.8508e+07	2.15349e+07	2.06447e+07	2.35473e+07	2.34564e+07	2.32951e+07	1.98647e+07	2.05366e+07	2.04461e+07	High	High	High	High	High	High	High	High	High	High	High	High	cell adhesion;cell cycle OR cell proliferation;cell organization and biogenesis;protein metabolism;other metabolic processes;stress response;transport;developmental processes;signal transduction;other biological processes
High	A0PJ77; A2AGT5; A2AGT6; B2RRC4; mmu:75786; Q0VGR0; Q3TML9; Q3UDY6; Q4VAE7; Q9CUN0	Master Protein	A2AGT5	Cytoskeleton-associated protein 5 OS=Mus musculus OX=10090 GN=Ckap5 PE=1 SV=1	Ckap5	0	24	176.039	31	31	225.5	7.96	0.938	1.073	1.282	0.885	0.949045	0.925611	0.410984	0.563061	13.93	0.23	1.1	6.84	1.77215e+07	1.7135e+07	1.82362e+07	1.93115e+07	1.66563e+07	1.68551e+07	1.58753e+07	1.64256e+07	1.68733e+07	1.9678e+07	1.88694e+07	2.00702e+07	High	High	High	High	High	High	High	High	High	High	High	High	cell-cell signaling;cell cycle OR cell proliferation;cell organization and biogenesis;protein metabolism;other metabolic processes;transport;developmental processes;signal transduction;other biological processes
High	A2AFR8; mmu:20226; P26638	Master Protein	P26638	Serine--tRNA ligase, cytoplasmic OS=Mus musculus OX=10090 GN=Sars1 PE=1 SV=3	Sars1	0	44	175.49	18	18	58.4	6.3	0.941	1.101	1.016	1.03	0.956892	0.810524	0.984919	0.948975	0.36	11.73	13.37	8.99	1.60982e+07	1.8017e+07	1.80098e+07	1.59163e+07	1.55387e+07	1.50843e+07	1.55162e+07	1.53764e+07	1.3726e+07	1.51994e+07	1.62894e+07	1.73589e+07	High	High	High	High	High	High	High	High	High	High	High	High	protein metabolism;RNA metabolism OR transcription;other metabolic processes;other biological processes
High	mmu:80890; Q3UHP5; Q5DU27; Q8C981; Q9ESN6	Master Protein	Q9ESN6	Tripartite motif-containing protein 2 OS=Mus musculus OX=10090 GN=Trim2 PE=1 SV=1	Trim2	0	50	175.266	23	22	81.4	6.96	0.934	1.122	1.146	0.885	0.901142	0.522352	0.765548	0.52723	6.71	0.76	17.8	19.42	3.19253e+07	3.54394e+07	3.12428e+07	3.77933e+07	2.98294e+07	2.90924e+07	2.99695e+07	3.10015e+07	2.7496e+07	3.15861e+07	3.22071e+07	3.75628e+07	High	High	High	High	High	High	High	High	High	High	High	High	protein metabolism;other metabolic processes;other biological processes
High	mmu:109934; Q3U5G0; Q3UQJ6; Q3UY38; Q5SSL4; Q5SYJ5; Q5SYJ7; Q5SYJ8; Q5SYJ9; Q6PCY1; Q6PDH3	Master Protein	Q5SSL4	Active breakpoint cluster region-related protein OS=Mus musculus OX=10090 GN=Abr PE=1 SV=1	Abr	0	36	174.899	23	21	97.6	6.58	0.884	1	1.098	0.883	0.747776	0.973265	0.881397	0.532813	5.86	3.75	5.24	2.14	2.30659e+07	2.29484e+07	2.37242e+07	2.15739e+07	2.03586e+07	2.00617e+07	2.2649e+07	2.51135e+07	2.2845e+07	2.35935e+07	2.3535e+07	2.43814e+07	High	High	High	High	High	High	High	High	High	High	High	High	cell organization and biogenesis;developmental processes;signal transduction;other biological processes
High	mmu:74012; P17964; P61226; Q96EG5; Q9CXG0	Master Protein	P61226	Ras-related protein Rap-2b OS=Mus musculus OX=10090 GN=Rap2b PE=1 SV=1	Rap2b	0	76	174.877	12	6	20.5	4.81	0.925	1.032	0.857	0.991	0.870692	0.956253	0.75172	0.999424	0.24	5.11	12.84	2.22	4.33882e+07	4.14925e+07	4.31045e+07	4.00791e+07	4.23354e+07	4.25045e+07	4.27268e+07	4.16904e+07	4.18731e+07	3.9526e+07	3.93326e+07	3.98361e+07	High	High	High	High	High	High	High	High	High	High	High	High	cell adhesion;stress response;signal transduction;other biological processes
High	mmu:56455; P63168; Q15701; Q3UGE7	Master Protein	P63168	Dynein light chain 1, cytoplasmic OS=Mus musculus OX=10090 GN=Dynll1 PE=1 SV=1	Dynll1	0	65	174.616	6	3	10.4	7.4	0.971	0.88	0.676	1.326	0.994221	0.27489	0.0301408	0.0390502	5.98	50.33	15.22	38.24	8.73513e+06	9.93972e+06	1.05004e+07	7.68519e+06	9.83936e+06	1.20235e+07	1.251e+07	1.14519e+07	9.15996e+06	8.26707e+06	6.33126e+06	6.04168e+06	High	High	High	High	High	High	High	High	High	High	High	High	cell organization and biogenesis;transport;other biological processes
High	mmu:56428; Q3TPS5; Q791V5; Q99LZ6; Q9D060; Q9D7Y2; Q9QZP3	Master Protein	Q791V5	Mitochondrial carrier homolog 2 OS=Mus musculus OX=10090 GN=Mtch2 PE=1 SV=1	Mtch2	0	45	174.562	10	10	33.5	8.25	0.924	1.063	0.852	1.142	0.866424	0.841813	0.736826	0.348127	8.8	1.07	8.44	5.21	4.77992e+07	4.92148e+07	4.89257e+07	3.81382e+07	4.72365e+07	4.52276e+07	4.43522e+07	4.62846e+07	4.59332e+07	3.8769e+07	3.78666e+07	3.97891e+07	High	High	High	High	High	High	High	High	High	High	High	High	cell organization and biogenesis;other metabolic processes;transport;other biological processes
High	mmu:18483; Q9Z0P3; Q9Z0P4	Master Protein	Q9Z0P4	Paralemmin-1 OS=Mus musculus OX=10090 GN=Palm PE=1 SV=1	Palm	0	60	174.446	18	18	41.6	4.84	0.972	1.192	1.117	1.116	0.982346	0.171915	0.829807	0.571333	1.45	10.02	14.23	11.9	3.15546e+07	3.26336e+07	3.14484e+07	3.17568e+07	3.32598e+07	3.10135e+07	2.39644e+07	2.70978e+07	2.88839e+07	2.6672e+07	2.83108e+07	3.4161e+07	High	High	High	High	High	High	High	High	High	High	High	High	cell organization and biogenesis;developmental processes;signal transduction;other biological processes
High	mmu:20617; O55042; Q3U130; Q9CXF8; Q9EQC3; Q9QUR3	Master Protein	O55042	Alpha-synuclein OS=Mus musculus OX=10090 GN=Snca PE=1 SV=2	Snca	0	84	173.831	11	8	14.5	4.77	0.87	1.106	1.045	0.861	0.568656	0.557212	0.932232	0.33886	4.09	1	8.35	6.79	1.3959e+08	1.61428e+08	1.38403e+08	1.15594e+08	1.10897e+08	1.22916e+08	1.28796e+08	1.50397e+08	1.18012e+08	1.2963e+08	1.33372e+08	1.33831e+08	High	High	High	High	High	High	High	High	High	High	High	High	cell-cell signaling;cell organization and biogenesis;other metabolic processes;stress response;transport;signal transduction;other biological processes
High	mmu:12282; Q3TAL1; Q3TZD0; Q3U1U2; Q64139; Q80X75; Q9JKR6	Master Protein	Q9JKR6	Hypoxia up-regulated protein 1 OS=Mus musculus OX=10090 GN=Hyou1 PE=1 SV=1	Hyou1	0	29	173.663	20	20	111.1	5.19	1.057	1.174	1.161	1.026	0.845652	0.353026	0.760858	0.953892	1.89	0.91	0.69	5.7	1.91412e+07	1.97201e+07	2.16986e+07	1.84307e+07	1.99283e+07	2.05931e+07	1.62868e+07	1.76557e+07	1.61337e+07	1.75654e+07	1.94987e+07	1.99805e+07	High	High	High	High	High	High	High	High	High	High	High	High	stress response;transport;other biological processes
High	mmu:23996; P54775; Q6ZWN9	Master Protein	P54775	26S proteasome regulatory subunit 6B OS=Mus musculus OX=10090 GN=Psmc4 PE=1 SV=2	Psmc4	0	74	173.295	19	18	47.4	5.21	0.727	1.1	1.143	0.787	0.00949794	0.599708	0.757998	0.0238806	3.57	8.05	16.6	20.49	8.30305e+07	1.06554e+08	7.54693e+07	8.73227e+07	5.98375e+07	5.38058e+07	6.51731e+07	8.18099e+07	3.90016e+07	8.18896e+07	9.63123e+07	9.05142e+07	High	High	High	High	High	High	High	High	High	High	High	High	protein metabolism;other metabolic processes;developmental processes;other biological processes
High	mmu:56445; Q9QYJ0	Master Protein	Q9QYJ0	DnaJ homolog subfamily A member 2 OS=Mus musculus OX=10090 GN=Dnaja2 PE=1 SV=1	Dnaja2	0	59	172.786	14	14	45.7	6.48	0.879	1.068	1.088	0.798	0.750358	0.928266	0.897335	0.067183	8.11	4.44	18.13	14.2	1.74164e+07	2.12143e+07	2.11392e+07	1.91706e+07	1.57974e+07	1.70979e+07	1.78756e+07	1.91191e+07	1.58223e+07	1.94229e+07	1.75643e+07	2.05395e+07	High	High	High	High	High	High	High	High	High	High	High	High	stress response;other biological processes
High	mmu:26891; O88544	Master Protein	O88544	COP9 signalosome complex subunit 4 OS=Mus musculus OX=10090 GN=Cops4 PE=1 SV=1	Cops4	0	58	172.532	17	17	46.3	5.83	0.878	1.079	1.094	0.919	0.630271	0.804538	0.87847	0.753445	4.53	9.19	14.84	6.27	3.2635e+07	3.38891e+07	2.91009e+07	3.01979e+07	2.98256e+07	3.11827e+07	2.89241e+07	2.98123e+07	2.60623e+07	3.05815e+07	3.13562e+07	3.31296e+07	High	High	High	High	High	High	High	High	High	High	High	High	protein metabolism;other metabolic processes
High	mmu:13660; Q9WVK4	Master Protein	Q9WVK4	EH domain-containing protein 1 OS=Mus musculus OX=10090 GN=Ehd1 PE=1 SV=1	Ehd1	0	48	172.429	18	7	60.6	6.83	0.916	1.183	1.241	0.873	0.962553	0.858187	0.757998	0.796477	0.58	8.12	2.29	1.41	2.85237e+06	3.03986e+06	4.10152e+06	2.71887e+06	2.85652e+06	3.11913e+06	2.78183e+06	2.85229e+06	2.56125e+06	3.25766e+06	3.32304e+06	3.00756e+06	High	High	High	High	High	High	High	High	High	High	High	High	cell organization and biogenesis;transport;developmental processes;other biological processes
High	F7BIB2; mmu:15461; Q61411; Q6P716; Q80WD2; Q811B9	Master Protein	Q61411	GTPase HRas OS=Mus musculus OX=10090 GN=Hras PE=1 SV=2	Hras	0	77	172.383	12	5	21.3	5.31	1.051	1.01	1.02	0.956	0.901142	0.99242	0.967048	0.925222	1.17	8.55	4.29	0.92	4.16987e+07	4.19233e+07	4.4104e+07	4.09633e+07	4.32507e+07	4.30325e+07	4.17866e+07	4.14062e+07	3.67573e+07	4.07697e+07	3.81741e+07	4.0295e+07	High	High	High	High	High	High	High	High	High	High	High	High	stress response;transport;developmental processes;signal transduction;other biological processes
High	mmu:233726; Q7TN09; Q7TQ63; Q8BKD8; Q8BYI0; Q9EPL8	Master Protein	Q9EPL8	Importin-7 OS=Mus musculus OX=10090 GN=Ipo7 PE=1 SV=2	Ipo7	0	30	171.634	20	20	119.4	4.82	1.015	1.038	1.083	0.954	0.939686	0.994524	0.90497	0.921103	11.94	2.96	2	4.37	1.61168e+07	1.35796e+07	1.39188e+07	1.39808e+07	1.53271e+07	1.66049e+07	1.51333e+07	1.60846e+07	1.42111e+07	1.43247e+07	1.4457e+07	1.31043e+07	High	High	High	High	High	High	High	High	High	High	High	High	stress response;transport
High	O08756	Master Protein	O08756	3-hydroxyacyl-CoA dehydrogenase type-2 OS=Mus musculus OX=10090 GN=Hsd17b10 PE=1 SV=4	Hsd17b10	0	58	171.554	11	11	27.4	8.41	0.884	1.162	1.164	0.939	0.659069	0.211318	0.700295	0.84938	17.09	2.49	17.99	10.05	3.60633e+07	3.87958e+07	4.25026e+07	3.67878e+07	3.53378e+07	3.33846e+07	3.15031e+07	3.3296e+07	3.04494e+07	3.54876e+07	3.31566e+07	3.8039e+07	High	High	High	High	High	High	High	High	High	High	High	High	cell organization and biogenesis;RNA metabolism OR transcription;other metabolic processes
High	B1AQF8; mmu:50997; Q3T9W1; Q3TT52; Q3URK8; Q9WV34	Master Protein	Q9WV34	MAGUK p55 subfamily member 2 OS=Mus musculus OX=10090 GN=Mpp2 PE=1 SV=1	Mpp2	0	49	171.485	21	20	61.5	6.44	0.974	1.077	1.131	1.049	0.982346	0.749291	0.789312	0.84503	1.91	4.7	4.34	3.26	4.49097e+07	4.38098e+07	4.43189e+07	4.44822e+07	4.7124e+07	4.43118e+07	4.33029e+07	4.01742e+07	4.09766e+07	4.23571e+07	4.31464e+07	4.52967e+07	High	High	High	High	High	High	High	High	High	High	High	High	cell-cell signaling;cell organization and biogenesis;signal transduction;other biological processes
High	B1AWY4; mmu:241263; Q8C419; Q8CHB0	Master Protein	Q8C419	Probable G-protein coupled receptor 158 OS=Mus musculus OX=10090 GN=Gpr158 PE=1 SV=2	Gpr158	0	27	171.401	23	23	134.3	8.09	0.966	1.023	0.958	1.04	0.997369	0.982537	0.958501	0.93942	2.19	4.87	11.42	1.91	1.12865e+07	1.11465e+07	1.20994e+07	1.16619e+07	1.34579e+07	1.14793e+07	1.145e+07	1.14877e+07	1.21546e+07	1.05898e+07	1.17165e+07	1.10835e+07	High	High	High	High	High	High	High	High	High	High	High	High	signal transduction;other biological processes
High	mmu:232333; P31648	Master Protein	P31648	Sodium- and chloride-dependent GABA transporter 1 OS=Mus musculus OX=10090 GN=Slc6a1 PE=1 SV=2	Slc6a1	0	19	171.346	10	10	67	7.96	1.167	0.844	1.018	1.116	0.378282	0.0735906	0.970168	0.474036	26.3	3.88	2.78	25.38	5.26898e+07	5.25891e+07	5.709e+07	5.17818e+07	6.44228e+07	6.46997e+07	5.61355e+07	5.32835e+07	5.80971e+07	5.61574e+07	5.79073e+07	5.12925e+07	High	High	High	High	High	High	High	High	High	High	High	High	cell organization and biogenesis;transport;other biological processes
High	mmu:67166; Q3TXD7; Q3U769; Q3UBB1; Q3UJU2; Q9CQW2	Master Protein	Q9CQW2	ADP-ribosylation factor-like protein 8B OS=Mus musculus OX=10090 GN=Arl8b PE=1 SV=1	Arl8b	0	76	170.788	15	7	21.5	8.43	0.897	0.843	0.994	0.89	0.79129	0.0597721	0.990892	0.579095	0.92	0.53	10.85	14.13	2.18299e+07	2.46024e+07	3.0081e+07	2.3727e+07	2.21595e+07	2.42727e+07	2.30674e+07	2.55211e+07	2.348e+07	2.54779e+07	2.27562e+07	2.03901e+07	High	High	High	High	High	High	High	High	High	High	High	High	cell cycle OR cell proliferation;cell organization and biogenesis;other metabolic processes;stress response;transport;other biological processes
High	P01942	Master Protein	P01942	Hemoglobin subunit alpha OS=Mus musculus OX=10090 GN=Hba PE=1 SV=2	Hba	0	70	170.407	10	10	15.1	8.22	0.843	0.987	0.872	0.942	0.383579	0.97685	0.801327	0.869558	6.59	7.19	7.99	4.85	5.39843e+08	5.98352e+08	5.6308e+08	5.16272e+08	4.20325e+08	4.78733e+08	5.77391e+08	5.73592e+08	5.26432e+08	4.74036e+08	4.76173e+08	4.48089e+08	High	High	High	High	High	High	High	High	High	High	High	High	other metabolic processes;transport;developmental processes;other biological processes
High	mmu:320024; Q69ZL0; Q8BLF1; Q8BZK3	Master Protein	Q8BLF1	Neutral cholesterol ester hydrolase 1 OS=Mus musculus OX=10090 GN=Nceh1 PE=1 SV=1	Nceh1	0	49	169.783	15	15	45.7	7.05	1.083	0.949	1.168	0.904	0.714808	0.682176	0.743564	0.715189	17.48	7.63	3.45	6.35	1.25171e+07	1.24294e+07	1.55528e+07	1.39817e+07	1.38258e+07	1.33737e+07	1.25187e+07	1.31751e+07	1.24299e+07	1.54514e+07	1.46794e+07	1.48006e+07	High	High	High	High	High	High	High	High	High	High	High	High	protein metabolism;other metabolic processes;signal transduction
High	mmu:108147; Q3UTQ3; Q80UH0; Q8BPF0; Q8BQV9; Q9CRI1; Q9CWJ9; Q9CZW9	Master Protein	Q9CWJ9	Bifunctional purine biosynthesis protein ATIC OS=Mus musculus OX=10090 GN=Atic PE=1 SV=2	Atic	0	58	168.822	22	22	64.2	6.76	0.938	1.208	1.011	0.933	0.956892	0.195578	0.988004	0.842194	3.98	7.13	26.04	15.87	1.69792e+07	1.69563e+07	1.59041e+07	1.80966e+07	1.54852e+07	1.47468e+07	1.42065e+07	1.59345e+07	1.29859e+07	1.47991e+07	1.50204e+07	1.73947e+07	High	High	High	High	High	High	High	High	High	High	High	High	other metabolic processes;developmental processes;other biological processes
High	mmu:67680; Q3TF82; Q9CQA3; Q9DC91	Master Protein	Q9CQA3	Succinate dehydrogenase [ubiquinone] iron-sulfur subunit, mitochondrial OS=Mus musculus OX=10090 GN=Sdhb PE=1 SV=1	Sdhb	0	54	168.767	14	14	31.8	8.68	1.097	0.851	0.943	1.144	0.733575	0.0987778	0.946497	0.331625	12.17	4.27	20.32	7.17	3.87761e+07	3.59629e+07	3.81247e+07	3.91777e+07	3.82303e+07	4.01656e+07	3.9359e+07	3.8936e+07	4.33706e+07	4.29816e+07	3.97439e+07	3.51543e+07	High	High	High	High	High	High	High	High	High	High	High	High	other metabolic processes
High	mmu:110391; Q3TT09; Q8BVI4; Q9D0K4	Master Protein	Q8BVI4	Dihydropteridine reductase OS=Mus musculus OX=10090 GN=Qdpr PE=1 SV=2	Qdpr	0	47	168.589	8	8	25.6	7.81	0.866	1.02	0.723	0.93	0.568656	0.9997	0.13475	0.825094	20.87	16.45	10.99	7.85	2.8465e+07	2.91622e+07	2.18118e+07	2.14963e+07	2.58712e+07	2.55255e+07	2.72533e+07	2.72663e+07	2.46903e+07	2.06044e+07	2.40376e+07	2.43797e+07	High	High	High	High	High	High	High	High	High	High	High	High	other metabolic processes;developmental processes;other biological processes
High	mmu:11848; O88336; Q9QUI0	Master Protein	Q9QUI0	Transforming protein RhoA OS=Mus musculus OX=10090 GN=Rhoa PE=1 SV=1	Rhoa	0	71	168.14	12	11	21.8	6.1	0.926	0.928	0.812	1.046	0.875253	0.650474	0.574939	0.856233	9.75	8.45	5.57	18.96	4.90584e+07	5.02197e+07	4.65283e+07	4.31554e+07	4.64556e+07	3.74959e+07	5.42053e+07	5.34186e+07	5.69149e+07	5.19283e+07	5.06585e+07	4.14679e+07	High	High	High	High	High	High	High	High	High	High	High	High	cell adhesion;cell cycle OR cell proliferation;cell organization and biogenesis;other metabolic processes;stress response;developmental processes;signal transduction;other biological processes
High	mmu:14696; P29387; Q3TJJ1; Q8R475; Q9JHX8	Master Protein	P29387	Guanine nucleotide-binding protein subunit beta-4 OS=Mus musculus OX=10090 GN=Gnb4 PE=1 SV=4	Gnb4	0	54	168.081	11	6	37.4	6.16	0.953	1.002	1.205	1.015	0.992191	0.88922	0.801753	0.968468	3.87	17.6	31.98	12.51	3.84156e+06	3.7453e+06	4.48435e+06	4.91068e+06	3.92704e+06	4.09381e+06	3.71051e+06	3.73091e+06	3.25142e+06	4.51952e+06	3.95376e+06	5.2845e+06	High	High	High	High	High	High	High	High	High	High	High	High	signal transduction
High	mmu:26556; Q8K3E1; Q8K4M8; Q9Z0E9; Q9Z216; Q9Z2Y3	Master Protein	Q9Z2Y3	Homer protein homolog 1 OS=Mus musculus OX=10090 GN=Homer1 PE=1 SV=2	Homer1	0	62	168.048	18	17	41.4	5.53	0.989	1.08	1.057	0.991	0.999158	0.725578	0.916054	0.999424	16.6	6.13	0.73	12.07	4.0586e+07	3.95979e+07	4.47305e+07	4.24491e+07	4.50198e+07	3.95203e+07	3.80982e+07	3.703e+07	3.96123e+07	4.11281e+07	4.24907e+07	4.06527e+07	High	High	High	High	High	High	High	High	High	High	High	High	cell organization and biogenesis;developmental processes;signal transduction;other biological processes
High	Q99PJ0	Master Protein	Q99PJ0	Neurotrimin OS=Mus musculus OX=10090 GN=Ntm PE=1 SV=2	Ntm	0	52	167.459	15	15	38	7.81	1.204	0.973	1.101	1.073	0.224007	0.928377	0.83024	0.730919	2.94	4.55	8.5	2.42	6.65805e+07	5.42912e+07	5.84934e+07	6.62442e+07	7.27722e+07	6.47222e+07	6.36351e+07	6.37657e+07	7.01086e+07	6.90063e+07	7.29539e+07	5.46379e+07	High	High	High	High	High	High	High	High	High	High	High	High	cell adhesion;other biological processes
High	mmu:233489; Q3TS04; Q7M6Y3; Q811P1; Q8BUF6; Q8CIH8; Q8R0A9; Q8R3E1; Q8VDN5; Q921L0	Master Protein	Q7M6Y3	Phosphatidylinositol-binding clathrin assembly protein OS=Mus musculus OX=10090 GN=Picalm PE=1 SV=1	Picalm	0	38	167.384	18	16	71.5	7.91	0.814	1.095	1.131	0.842	0.567286	0.979659	0.859259	0.455619	38.19	3.9	15.4	13.75	5.83098e+06	6.23684e+06	6.43383e+06	5.37282e+06	4.79495e+06	6.73926e+06	7.56463e+06	5.98584e+06	7.5635e+06	5.98233e+06	8.00457e+06	5.31046e+06	High	High	High	High	High	High	High	High	High	High	High	High	cell organization and biogenesis;other metabolic processes;transport;developmental processes;other biological processes
High	mmu:12520; P35762; Q91V78	Master Protein	P35762	CD81 antigen OS=Mus musculus OX=10090 GN=Cd81 PE=1 SV=2	Cd81	0	31	167.209	4	4	25.8	5.83	1.016	0.892	0.93	0.928	0.958158	0.295148	0.906863	0.812329	15.7	14.44	2.98	6.73	2.47194e+07	2.75634e+07	2.32331e+07	2.9919e+07	2.41843e+07	2.59603e+07	2.71498e+07	2.6251e+07	2.62384e+07	2.9122e+07	3.00033e+07	2.41003e+07	High	High	High	High	High	High	High	High	High	High	High	High	other metabolic processes;transport;developmental processes;other biological processes
High	mmu:68349; Q8BTZ3; Q8R073; Q9DCT2	Master Protein	Q9DCT2	NADH dehydrogenase [ubiquinone] iron-sulfur protein 3, mitochondrial OS=Mus musculus OX=10090 GN=Ndufs3 PE=1 SV=2	Ndufs3	0	60	167.009	17	17	30.1	7.17	0.927	1.073	1.149	1.034	0.880159	0.776129	0.741017	0.912363	0.87	2.92	10.32	7.27	5.32909e+07	5.58195e+07	5.93599e+07	5.73043e+07	5.36609e+07	5.41716e+07	5.04126e+07	5.56746e+07	4.79789e+07	5.58404e+07	5.09927e+07	5.71279e+07	High	High	High	High	High	High	High	High	High	High	High	High	cell organization and biogenesis;other metabolic processes;transport;other biological processes
High	mmu:107767; Q8K021	Master Protein	Q8K021	Secretory carrier-associated membrane protein 1 OS=Mus musculus OX=10090 GN=Scamp1 PE=1 SV=1	Scamp1	0	40	166.562	8	8	38	7.71	0.975	1.095	1.344	0.926	0.983911	0.638405	0.145822	0.780336	2.42	0.63	17.49	7.34	5.36408e+07	4.76733e+07	4.74116e+07	5.4454e+07	4.59234e+07	4.02988e+07	4.76709e+07	4.53679e+07	4.43454e+07	5.43927e+07	5.69896e+07	5.99249e+07	High	High	High	High	High	High	High	High	High	High	High	High	transport
High	mmu:54683; P99029; Q9QX45; Q9QZ75	Master Protein	P99029	Peroxiredoxin-5, mitochondrial OS=Mus musculus OX=10090 GN=Prdx5 PE=1 SV=2	Prdx5	0	58	165.344	13	13	21.9	8.85	0.922	1.166	1.073	1.006	0.857282	0.186381	0.898805	0.97289	18.35	3.75	18.98	14.11	1.28379e+08	1.42318e+08	1.37234e+08	1.2669e+08	1.1307e+08	1.21699e+08	1.16023e+08	1.22659e+08	1.02572e+08	1.1493e+08	1.05599e+08	1.1569e+08	High	High	High	High	High	High	High	High	High	High	High	High	other metabolic processes;stress response;other biological processes
High	mmu:11532; P28474; Q3TW83; Q8C662	Master Protein	P28474	Alcohol dehydrogenase class-3 OS=Mus musculus OX=10090 GN=Adh5 PE=1 SV=3	Adh5	0	55	165.266	14	14	39.5	7.25	1.129	1.036	1.007	1.099	0.50671	0.989671	0.990892	0.691078	2.01	3.7	4.9	12.45	1.91131e+07	1.98483e+07	1.8201e+07	2.02466e+07	2.21883e+07	1.96618e+07	1.90382e+07	1.91367e+07	1.80442e+07	1.88105e+07	2.00187e+07	1.87417e+07	High	High	High	High	High	High	High	High	High	High	High	High	protein metabolism;other metabolic processes;stress response;other biological processes
High	mmu:18102; P15532	Master Protein	P15532	Nucleoside diphosphate kinase A OS=Mus musculus OX=10090 GN=Nme1 PE=1 SV=1	Nme1	0	80	165.167	14	9	17.2	7.37	0.91	1.036	0.762	1.233	0.803969	0.941202	0.301484	0.0403381	2.55	2.42	5.24	16.91	1.4618e+08	1.51013e+08	1.52548e+08	1.18918e+08	1.32986e+08	1.41683e+08	1.44506e+08	1.4692e+08	1.33557e+08	1.20499e+08	1.18264e+08	1.15164e+08	High	High	High	High	High	High	High	High	High	High	High	High	DNA metabolism;other metabolic processes;transport;developmental processes;other biological processes
High	mmu:13043; Q3UGC2; Q60598	Master Protein	Q60598	Src substrate cortactin OS=Mus musculus OX=10090 GN=Cttn PE=1 SV=2	Cttn	0	43	165.131	18	18	61.2	5.4	0.941	1.087	1.091	1.006	0.913328	0.678346	0.8543	0.973113	7.31	0.19	0.26	2.42	1.31417e+08	1.07862e+08	1.57929e+08	1.31712e+08	1.1346e+08	1.16277e+08	1.36031e+08	1.28159e+08	1.27003e+08	1.51745e+08	1.36935e+08	1.37588e+08	High	High	High	High	High	High	High	High	High	High	High	High	cell adhesion;cell organization and biogenesis;transport;developmental processes;other biological processes
High	mmu:240058; Q8JZW4	Master Protein	Q8JZW4	Copine-5 OS=Mus musculus OX=10090 GN=Cpne5 PE=1 SV=1	Cpne5	0	49	165.105	22	16	65.6	5.77	0.963	1.169	1.071	0.922	0.989506	0.341251	0.916803	0.75874	19.51	10.27	3.49	16.62	2.14517e+07	2.2721e+07	2.07659e+07	2.45143e+07	1.94875e+07	2.20449e+07	2.08213e+07	2.05109e+07	1.94762e+07	2.32797e+07	2.16636e+07	2.19836e+07	High	High	High	High	High	High	High	High	High	High	High	High	other biological processes
High	mmu:229363; Q3TFR6; Q3THK7; Q3TIH1; Q3UJ21; Q3V343; Q66JZ6	Master Protein	Q3THK7	GMP synthase [glutamine-hydrolyzing] OS=Mus musculus OX=10090 GN=Gmps PE=1 SV=2	Gmps	0	43	164.997	18	18	76.7	6.73	0.758	1.295	0.882	0.965	0.135944	0.0909388	0.806847	0.964067	4.32	21.85	3.27	18.78	1.00955e+07	9.74699e+06	1.01861e+07	9.1567e+06	9.26533e+06	8.87268e+06	9.78333e+06	9.6474e+06	7.71274e+06	8.62462e+06	9.14856e+06	1.00912e+07	High	High	High	High	High	High	High	High	High	High	High	High	other metabolic processes
High	mmu:12034; O35129; O89075; Q61336	Master Protein	O35129	Prohibitin-2 OS=Mus musculus OX=10090 GN=Phb2 PE=1 SV=1	Phb2	0	66	164.927	18	18	33.3	9.83	0.942	1.029	1.158	0.914	0.915479	0.973265	0.711113	0.713572	1.79	0.58	6.45	0.53	1.1462e+08	1.15849e+08	1.19524e+08	1.17259e+08	1.08518e+08	1.10494e+08	1.09758e+08	1.18478e+08	1.07452e+08	1.21592e+08	1.12098e+08	1.25411e+08	High	High	High	High	High	High	High	High	High	High	High	High	cell cycle OR cell proliferation;cell organization and biogenesis;other metabolic processes;stress response;transport;developmental processes;signal transduction;other biological processes
High	mmu:231086; Q3TEH9; Q8BJI5; Q8BJM0; Q8BK52; Q99JY0	Master Protein	Q99JY0	Trifunctional enzyme subunit beta, mitochondrial OS=Mus musculus OX=10090 GN=Hadhb PE=1 SV=1	Hadhb	0	56	164.52	16	16	51.4	9.38	1.034	1.021	0.986	0.972	0.901142	0.982263	0.986907	0.95703	6.57	1.23	3.15	7.77	1.29342e+07	1.21586e+07	1.26977e+07	1.18926e+07	1.34102e+07	1.3122e+07	1.22246e+07	1.28161e+07	1.22964e+07	1.25502e+07	1.14064e+07	1.18393e+07	High	High	High	High	High	High	High	High	High	High	High	High	other metabolic processes
High	mmu:12876; Q00493; Q64439	Master Protein	Q00493	Carboxypeptidase E OS=Mus musculus OX=10090 GN=Cpe PE=1 SV=2	Cpe	0	47	164.394	13	13	53.2	5.19	0.894	1.104	0.999	0.889	0.777914	0.70359	0.996782	0.59767	0.33	6.12	21.54	1.42	2.41662e+07	2.57758e+07	2.62657e+07	2.24288e+07	2.27458e+07	2.2809e+07	2.17573e+07	2.49319e+07	2.25295e+07	2.34964e+07	2.42162e+07	2.44085e+07	High	High	High	High	High	High	High	High	High	High	High	High	cell-cell signaling;protein metabolism;other metabolic processes;transport;developmental processes;signal transduction;other biological processes
High	A2A611; A2A612; A2A613; mmu:14683; P04894; P08755; P63094; Q3KQM5; Q3TFV3; Q3TWS9; Q3UI70; Q58E62; Q6P7U9; Q80ZK6; Q8K5E1; Q9Z1R7	Master Protein	P63094	Guanine nucleotide-binding protein G(s) subunit alpha isoforms short OS=Mus musculus OX=10090 GN=Gnas PE=1 SV=1	Gnas	0	54	164.358	18	15	45.6	5.96	0.996	0.963	1.055	0.949	0.994221	0.88922	0.916803	0.901102	0.02	2.47	19.61	8.11	9.56281e+07	9.17308e+07	9.12243e+07	9.3016e+07	9.86824e+07	9.30992e+07	9.51685e+07	9.72784e+07	9.77567e+07	1.04281e+08	9.40568e+07	1.01137e+08	High	High	High	High	High	High	High	High	High	High	High	High	cell adhesion;DNA metabolism;other metabolic processes;stress response;developmental processes;signal transduction;other biological processes
High	A2AQ20; mmu:228550; Q8R071	Master Protein	Q8R071	Inositol-trisphosphate 3-kinase A OS=Mus musculus OX=10090 GN=Itpka PE=1 SV=1	Itpka	0	58	163.963	20	20	50.9	7.72	1.013	1.036	1.23	0.916	0.962553	0.993748	0.567468	0.737341	10.35	0.21	0.11	15.41	1.71954e+07	1.72138e+07	2.26915e+07	1.89043e+07	2.21743e+07	1.92112e+07	1.76139e+07	1.80231e+07	1.85339e+07	1.93274e+07	2.1857e+07	2.10136e+07	High	High	High	High	High	High	High	High	High	High	High	High	cell organization and biogenesis;protein metabolism;other metabolic processes;developmental processes;other biological processes
High	mmu:66447; Q3UXC5; Q9CPU4; Q9D834	Master Protein	Q9CPU4	Microsomal glutathione S-transferase 3 OS=Mus musculus OX=10090 GN=Mgst3 PE=1 SV=1	Mgst3	0	50	163.512	6	6	16.9	9.5	1.146	0.914	0.944	1.141	0.441732	0.418907	0.932803	0.495695	8.46	3.98	1.1	15.19	1.73262e+07	1.80733e+07	1.88331e+07	1.86701e+07	2.0562e+07	2.30344e+07	2.01967e+07	1.94129e+07	1.91305e+07	2.02158e+07	1.82048e+07	1.72677e+07	High	High	High	High	High	High	High	High	High	High	High	High	other metabolic processes;other biological processes
High	mmu:212307; Q3UF61; Q8BLZ6; Q8BYR6; Q8C177; Q8K109; Q8R001	Master Protein	Q8R001	Microtubule-associated protein RP/EB family member 2 OS=Mus musculus OX=10090 GN=Mapre2 PE=1 SV=1	Mapre2	0	75	162.842	17	16	36.9	5.38	0.95	0.861	0.924	0.947	0.977727	0.109769	0.902078	0.899036	2.63	15.57	2.89	17.01	2.03267e+07	2.27664e+07	2.15951e+07	2.32177e+07	2.09772e+07	2.00083e+07	2.32927e+07	2.18513e+07	1.95818e+07	2.39613e+07	2.45369e+07	2.19969e+07	High	High	High	High	High	High	High	High	High	High	High	High	cell cycle OR cell proliferation;cell organization and biogenesis;other biological processes
High	mmu:27402; Q8BKZ9	Master Protein	Q8BKZ9	Pyruvate dehydrogenase protein X component, mitochondrial OS=Mus musculus OX=10090 GN=Pdhx PE=1 SV=1	Pdhx	0	37	162.595	14	14	54	7.75	0.994	1.029	0.99	1.012	0.998694	0.973265	0.999478	0.962723	3.05	6.56	4.53	0.59	3.83283e+07	3.79333e+07	3.85282e+07	4.01969e+07	3.7226e+07	3.54172e+07	3.55265e+07	3.72785e+07	3.58613e+07	3.86595e+07	3.65251e+07	4.01746e+07	High	High	High	High	High	High	High	High	High	High	High	High	other metabolic processes
High	mmu:29812; Q9QYF9	Master Protein	Q9QYF9	Protein NDRG3 OS=Mus musculus OX=10090 GN=Ndrg3 PE=1 SV=1	Ndrg3	0	63	162.284	15	15	41.5	5.25	0.798	1.053	0.776	1.044	0.223167	0.979659	0.430147	0.934381	5.95	5.54	5.89	13.1	1.42837e+07	1.5697e+07	1.48278e+07	1.13313e+07	1.47233e+07	1.3367e+07	1.40328e+07	1.4277e+07	1.38883e+07	1.08479e+07	1.12162e+07	1.30249e+07	High	High	High	High	High	High	High	High	High	High	High	High	signal transduction
High	mmu:223435; Q0KL02; Q3U522; Q6P9K6; Q80W23	Master Protein	Q0KL02	Triple functional domain protein OS=Mus musculus OX=10090 GN=Trio PE=1 SV=3	Trio	0	11	162.218	25	20	347.6	6.35	0.969	1.029	0.913	1.008	0.992191	0.999123	0.897335	0.985314	9.78	1.56	2.29	3.74	1.70276e+07	1.79266e+07	1.83559e+07	1.68732e+07	1.78398e+07	1.79117e+07	1.84113e+07	1.93415e+07	1.66118e+07	1.69716e+07	1.64123e+07	1.72489e+07	High	High	High	High	High	High	High	High	High	High	High	High	cell organization and biogenesis;protein metabolism;other metabolic processes;developmental processes;other biological processes
High	mmu:83767; Q8R5H6; Q91W51; Q9ERQ9	Master Protein	Q8R5H6	Wiskott-Aldrich syndrome protein family member 1 OS=Mus musculus OX=10090 GN=Wasf1 PE=1 SV=2	Wasf1	0	47	162.13	16	16	61.5	6.37	0.899	1.205	1.124	0.94	0.763715	0.132869	0.82124	0.853264	13.76	13.94	21.32	12.75	3.13488e+07	3.15844e+07	4.18203e+07	3.03788e+07	2.98608e+07	2.83568e+07	2.91836e+07	2.71235e+07	2.72233e+07	3.16429e+07	3.0425e+07	3.73794e+07	High	High	High	High	High	High	High	High	High	High	High	High	cell organization and biogenesis;transport;developmental processes;signal transduction;other biological processes
High	D3YZU1; mmu:243961	Master Protein	D3YZU1	SH3 and multiple ankyrin repeat domains protein 1 OS=Mus musculus OX=10090 GN=Shank1 PE=1 SV=1	Shank1	0	20	162.058	21	21	226.2	8.34	1.33	1.014	1.287	1.056	0.0161731	0.951252	0.389557	0.907383	10.73	14.5	3.94	16.75	9.28814e+06	9.38857e+06	1.1962e+07	1.24133e+07	1.32913e+07	1.18211e+07	1.06868e+07	9.07115e+06	1.00862e+07	1.2761e+07	1.24516e+07	1.29069e+07	High	High	High	High	High	High	High	High	High	High	High	High	cell organization and biogenesis;developmental processes;other biological processes
High	mmu:140919; Q8BLE7; Q920B7	Master Protein	Q8BLE7	Vesicular glutamate transporter 2 OS=Mus musculus OX=10090 GN=Slc17a6 PE=1 SV=1	Slc17a6	0	46	161.383	17	13	64.5	6.68	0.952	1.041	1.016	0.945	0.979506	0.987592	0.981934	0.892508	13.28	19.39	9.69	18.97	1.70455e+07	1.44975e+07	1.37752e+07	1.30966e+07	1.71018e+07	1.48551e+07	1.35343e+07	1.51002e+07	1.43459e+07	1.42529e+07	1.49765e+07	1.46231e+07	High	High	High	High	High	High	High	High	High	High	High	High	cell-cell signaling;transport;developmental processes;other biological processes
High	mmu:228359; Q5FWK3; Q8C3X5; Q923D8	Master Protein	Q5FWK3	Rho GTPase-activating protein 1 OS=Mus musculus OX=10090 GN=Arhgap1 PE=1 SV=1	Arhgap1	0	61	160.932	19	19	50.4	6.44	1.042	1	0.937	1.084	0.92256	0.986715	0.928125	0.679073	2.97	5.87	6.71	2.46	3.89793e+07	3.76664e+07	3.54595e+07	3.72563e+07	3.63059e+07	3.66588e+07	3.5942e+07	3.80883e+07	3.50408e+07	3.51008e+07	3.39305e+07	3.92711e+07	High	High	High	High	High	High	High	High	High	High	High	High	transport;signal transduction;other biological processes
High	A2AE36; mmu:14679; Q3TGV1; Q61019; Q9DC51	Master Protein	Q9DC51	Guanine nucleotide-binding protein G(i) subunit alpha-3 OS=Mus musculus OX=10090 GN=Gnai3 PE=1 SV=3	Gnai3	0	55	160.784	17	8	40.5	5.69	1.13	0.955	1.171	0.972	0.630271	0.696377	0.821891	0.96835	17.72	10.07	5.93	7.45	5.92476e+06	5.56683e+06	5.51718e+06	6.32784e+06	7.1017e+06	5.73231e+06	5.76526e+06	5.51321e+06	6.13476e+06	6.39853e+06	6.04745e+06	6.36611e+06	High	High	High	High	High	High	High	High	High	High	High	High	cell cycle OR cell proliferation;cell organization and biogenesis;other metabolic processes;transport;developmental processes;signal transduction;other biological processes
High	mmu:269109; Q6NXK7; Q6P554; Q8K1H0	Master Protein	Q6NXK7	Inactive dipeptidyl peptidase 10 OS=Mus musculus OX=10090 GN=Dpp10 PE=1 SV=1	Dpp10	0	31	160.781	20	19	90.8	6.48	1.06	0.931	0.923	1.02	0.884395	0.631964	0.908215	0.947537	3.23	3.4	5.15	2.96	3.51087e+07	3.47917e+07	3.5319e+07	3.45348e+07	3.64437e+07	3.43142e+07	3.66386e+07	3.41767e+07	3.40573e+07	3.35175e+07	3.51861e+07	3.32346e+07	High	High	High	High	High	High	High	High	High	High	High	High	protein metabolism;other biological processes
High	mmu:22375; P32921; Q80ZY4; Q99J58; Q9DC65	Master Protein	P32921	Tryptophan--tRNA ligase, cytoplasmic OS=Mus musculus OX=10090 GN=Wars1 PE=1 SV=2	Wars1	0	53	160.506	18	18	54.3	6.89	0.975	1.108	1.099	0.927	0.99982	0.794384	0.87847	0.817683	16.05	18.91	4.6	20.73	1.55049e+07	1.49945e+07	1.67659e+07	1.63623e+07	1.37697e+07	1.52972e+07	1.52971e+07	1.55625e+07	1.3836e+07	1.53637e+07	1.61116e+07	1.47076e+07	High	High	High	High	High	High	High	High	High	High	High	High	protein metabolism;RNA metabolism OR transcription;other metabolic processes;developmental processes;other biological processes
High	B1AX52; mmu:17161; Q64133; Q8K0Z8	Master Protein	Q64133	Amine oxidase [flavin-containing] A OS=Mus musculus OX=10090 GN=Maoa PE=1 SV=3	Maoa	0	46	159.98	17	16	59.6	7.81	1.026	1.058	1.024	1.032	0.93021	0.932185	0.979143	0.934381	5.07	1.18	0.65	5.75	2.51575e+07	2.33874e+07	2.39695e+07	2.46449e+07	2.71298e+07	2.63738e+07	2.35136e+07	2.32072e+07	2.36122e+07	2.50279e+07	2.33456e+07	2.56444e+07	High	High	High	High	High	High	High	High	High	High	High	High	other metabolic processes;other biological processes
High	mmu:103466; Q3T9W5; Q3UHB1	Master Protein	Q3UHB1	5'-nucleotidase domain-containing protein 3 OS=Mus musculus OX=10090 GN=Nt5dc3 PE=1 SV=1	Nt5dc3	0	51	159.832	21	21	63.1	8.56	1.189	1.035	1.065	1.004	0.255069	0.999123	0.916803	0.985745	1.81	13.97	1.3	5.98	1.80356e+07	1.35653e+07	1.769e+07	1.78568e+07	2.30582e+07	2.182e+07	1.85769e+07	1.68545e+07	1.87933e+07	1.98264e+07	2.09878e+07	1.89357e+07	High	High	High	High	High	High	High	High	High	High	High	High	other metabolic processes
High	mmu:14866; P48774; Q545W5	Master Protein	P48774	Glutathione S-transferase Mu 5 OS=Mus musculus OX=10090 GN=Gstm5 PE=1 SV=1	Gstm5	0	70	159.377	16	15	26.6	7.21	0.933	0.987	0.826	1.005	0.901142	0.976053	0.653001	0.974159	8.33	7.83	4.54	0.63	4.80335e+07	4.91205e+07	4.24974e+07	4.47363e+07	4.30926e+07	4.38616e+07	4.69615e+07	4.76374e+07	4.17907e+07	4.0216e+07	3.87906e+07	3.87596e+07	High	High	High	High	High	High	High	High	High	High	High	High	other metabolic processes;stress response;other biological processes
High	mmu:76108; Q3USK1; Q7TSK4; Q80ZJ1; Q810A2; Q9D3D5	Master Protein	Q80ZJ1	Ras-related protein Rap-2a OS=Mus musculus OX=10090 GN=Rap2a PE=1 SV=2	Rap2a	0	71	158.812	10	3	20.6	4.82	1.018	1.041	0.901	0.932	0.934454	0.983063	0.838892	0.882331	17.48	7.84	43.42	10.22	7.40102e+06	6.98829e+06	8.50512e+06	7.13403e+06	8.13045e+06	7.8289e+06	7.45705e+06	7.22285e+06	7.57628e+06	8.3036e+06	7.73973e+06	7.8767e+06	High	High	High	High	High	High	High	High	High	High	High	High	cell organization and biogenesis;signal transduction;other biological processes
High	mmu:72948; Q7TQD2	Master Protein	Q7TQD2	Tubulin polymerization-promoting protein OS=Mus musculus OX=10090 GN=Tppp PE=1 SV=1	Tppp	0	53	158.661	13	13	23.6	9.42	0.687	1.294	1.088	0.847	0.00109245	0.00193062	0.865459	0.240884	12.95	13.34	14.17	28.69	1.08014e+08	1.21636e+08	1.16275e+08	1.05899e+08	8.49248e+07	8.05305e+07	9.82466e+07	1.04414e+08	1.00576e+08	1.04028e+08	9.93505e+07	1.04942e+08	High	High	High	High	High	High	High	High	High	High	High	High	cell cycle OR cell proliferation;cell organization and biogenesis;developmental processes;other biological processes
High	mmu:11757; P20108	Master Protein	P20108	Thioredoxin-dependent peroxide reductase, mitochondrial OS=Mus musculus OX=10090 GN=Prdx3 PE=1 SV=1	Prdx3	0	65	158.135	12	12	28.1	7.58	0.939	1.088	0.997	0.965	0.909112	0.675935	0.993259	0.946993	2.51	1.38	2.38	12.76	4.88658e+07	5.14658e+07	5.43906e+07	5.10019e+07	5.10833e+07	4.95176e+07	4.76239e+07	5.0769e+07	4.64949e+07	5.03398e+07	4.90254e+07	4.77488e+07	High	High	High	High	High	High	High	High	High	High	High	High	cell organization and biogenesis;protein metabolism;other metabolic processes;stress response;developmental processes;other biological processes
High	mmu:20320; P97300; Q3U519; Q8C637; Q8C6H8	Master Protein	P97300	Neuroplastin OS=Mus musculus OX=10090 GN=Nptn PE=1 SV=3	Nptn	0	36	157.479	14	14	44.3	7.74	0.967	0.885	1	1.13	0.977727	0.295148	0.989653	0.406296	1.03	8.03	4.53	18.61	1.30275e+08	1.17466e+08	1.37299e+08	1.23386e+08	1.59069e+08	1.41652e+08	1.49468e+08	1.26228e+08	1.40918e+08	1.4341e+08	1.34638e+08	1.23361e+08	High	High	High	High	High	High	High	High	High	High	High	High	cell adhesion;cell-cell signaling;cell organization and biogenesis;developmental processes;other biological processes
High	A2VDF4; mmu:53623; Q5DTJ0; Q9Z2W9	Master Protein	Q9Z2W9	Glutamate receptor 3 OS=Mus musculus OX=10090 GN=Gria3 PE=1 SV=2	Gria3	0	34	157.439	22	18	100.5	8.38	1.15	0.951	1.071	0.989	0.4213	0.667462	0.916054	0.982259	16.09	4.64	3.07	5.94	1.61706e+07	1.65424e+07	2.00166e+07	1.81771e+07	2.13299e+07	1.86915e+07	1.88656e+07	1.65882e+07	1.60228e+07	1.97543e+07	1.75742e+07	1.81669e+07	High	High	High	High	High	High	High	High	High	High	High	High	cell-cell signaling;transport;signal transduction;other biological processes
High	E9PUL5; mmu:69017	Master Protein	E9PUL5	Proline-rich transmembrane protein 2 OS=Mus musculus OX=10090 GN=Prrt2 PE=1 SV=1	Prrt2	0	47	156.98	9	9	35.9	4.63	1.075	1.141	1.373	0.993	0.82376	0.322953	0.0966509	0.997702	21.02	15.82	12.63	19.64	4.73467e+07	5.14177e+07	6.31901e+07	6.24335e+07	5.42065e+07	4.81815e+07	4.79068e+07	4.90069e+07	4.7812e+07	6.11892e+07	5.31984e+07	6.27553e+07	High	High	High	High	High	High	High	High	High	High	High	High	cell-cell signaling;cell organization and biogenesis;transport;other biological processes
High	mmu:68724; Q8VEH3; Q99KS1; Q9CTB0	Master Protein	Q8VEH3	ADP-ribosylation factor-like protein 8A OS=Mus musculus OX=10090 GN=Arl8a PE=1 SV=1	Arl8a	0	62	156.725	12	4	21.4	7.77	1.274	0.661	0.757	1.113	0.149285	2.42296e-05	0.361465	0.733266	62.51	53.22	9.09	23.83	5.22069e+06	5.8312e+06	4.32131e+06	3.44523e+06	4.49096e+06	4.9844e+06	4573746	5.2711e+06	5.00362e+06	3.68771e+06	3.34895e+06	3.17247e+06	High	High	High	High	High	High	High	High	High	High	High	High	cell cycle OR cell proliferation;transport;other biological processes
High	mmu:13063; P00009; P62897; Q8C2S2	Master Protein	P62897	Cytochrome c, somatic OS=Mus musculus OX=10090 GN=Cycs PE=1 SV=2	Cycs	0	62	156.086	11	11	11.6	9.58	0.914	0.945	0.822	0.993	0.821292	0.776129	0.633492	0.997862	1.42	4.03	8.54	2.28	1.37128e+08	1.3912e+08	1.35582e+08	1.16215e+08	1.10851e+08	1.24607e+08	1.26615e+08	1.23695e+08	1.17642e+08	1.11737e+08	1.07104e+08	9.95647e+07	High	High	High	High	High	High	High	High	High	High	High	High	other metabolic processes;other biological processes
High	mmu:236539; Q3TEE5; Q61753; Q75SV9; Q8C603	Master Protein	Q61753	D-3-phosphoglycerate dehydrogenase OS=Mus musculus OX=10090 GN=Phgdh PE=1 SV=3	Phgdh	0	48	155.598	20	20	56.5	6.54	0.931	1.158	0.882	1.027	0.893279	0.222347	0.821891	0.932137	10.82	4.12	9.79	17.93	6.45417e+07	7.19043e+07	5.92653e+07	6.07618e+07	5.84948e+07	5.66308e+07	5.55687e+07	6.07278e+07	5.67271e+07	5.1991e+07	5.63001e+07	6.35578e+07	High	High	High	High	High	High	High	High	High	High	High	High	cell cycle OR cell proliferation;cell organization and biogenesis;other metabolic processes;developmental processes;other biological processes
High	mmu:94282; Q8BGG3; Q925N0	Master Protein	Q925N0	Sideroflexin-5 OS=Mus musculus OX=10090 GN=Sfxn5 PE=1 SV=2	Sfxn5	0	44	155.534	9	9	37.3	9.44	0.979	1.046	0.997	0.961	0.997369	0.982263	0.999985	0.933876	48.62	21.55	17.61	1.19	1.85651e+07	1.72421e+07	2.35788e+07	2.47564e+07	2.41964e+07	1.72398e+07	1.73448e+07	1.70762e+07	1.82521e+07	1.83225e+07	1.77746e+07	1.68477e+07	High	High	High	High	High	High	High	High	High	High	High	High	transport
High	A2A7U6; mmu:71514; Q8VIJ6; Q9ERW2	Master Protein	Q8VIJ6	Splicing factor, proline- and glutamine-rich OS=Mus musculus OX=10090 GN=Sfpq PE=1 SV=1	Sfpq	0	30	155.124	16	15	75.4	9.44	0.957	1.11	0.934	1.054	0.960638	0.601621	0.916054	0.869716	0.61	11.12	23.4	6.81	3.22511e+07	3.28215e+07	3.25675e+07	2.95274e+07	2.78468e+07	3.13298e+07	2.81683e+07	3.24002e+07	3.39031e+07	2.74877e+07	2.73772e+07	2.99181e+07	High	High	High	High	High	High	High	High	High	High	High	High	cell organization and biogenesis;protein metabolism;DNA metabolism;RNA metabolism OR transcription;other metabolic processes;stress response;transport;other biological processes
High	mmu:12995; Q60737; Q8R0X4	Master Protein	Q60737	Casein kinase II subunit alpha OS=Mus musculus OX=10090 GN=Csnk2a1 PE=1 SV=2	Csnk2a1	0	53	154.95	15	13	45.1	7.74	0.916	1.052	1.063	0.998	0.858721	0.941202	0.927457	0.993068	2.82	4.01	10.46	4.27	2.60274e+07	2.70867e+07	2.90709e+07	2.7468e+07	2.65807e+07	2.74075e+07	2.56932e+07	2.56092e+07	2.52876e+07	2.76483e+07	2.66419e+07	3.08663e+07	High	High	High	High	High	High	High	High	High	High	High	High	cell-cell signaling;cell cycle OR cell proliferation;protein metabolism;other metabolic processes;developmental processes;signal transduction;other biological processes
High	mmu:19182; O88685; Q99JN8	Master Protein	O88685	26S proteasome regulatory subunit 6A OS=Mus musculus OX=10090 GN=Psmc3 PE=1 SV=2	Psmc3	0	50	154.914	19	19	49.5	5.19	1.014	1.043	1.049	0.905	0.937062	0.994246	0.953543	0.797471	11.11	2.44	3.35	8.38	1.02572e+07	1.06754e+07	1.06764e+07	1.11297e+07	9.91283e+06	1.12518e+07	9.66297e+06	1.07154e+07	9.79401e+06	1.02427e+07	1.02138e+07	1.16468e+07	High	High	High	High	High	High	High	High	High	High	High	High	protein metabolism;other metabolic processes;developmental processes;other biological processes
High	mmu:109754; Q9DCN2	Master Protein	Q9DCN2	NADH-cytochrome b5 reductase 3 OS=Mus musculus OX=10090 GN=Cyb5r3 PE=1 SV=3	Cyb5r3	0	52	154.738	12	12	34.1	8.38	0.917	1.057	1.103	0.855	0.837398	0.875674	0.83024	0.295929	2.51	4.73	9.28	4	4.08611e+07	4.31199e+07	4.3168e+07	4.59198e+07	4.02082e+07	3.93332e+07	4.03923e+07	4.08594e+07	3.84607e+07	4.65221e+07	4.3952e+07	5.08446e+07	High	High	High	High	High	High	High	High	High	High	High	High	other metabolic processes
High	mmu:19181; O08531; P46471; Q3TGX5; Q9DBA1	Master Protein	P46471	26S proteasome regulatory subunit 7 OS=Mus musculus OX=10090 GN=Psmc2 PE=1 SV=5	Psmc2	0	68	154.685	26	26	48.6	5.95	0.949	1.077	1.117	0.986	0.962553	0.879094	0.834156	0.980558	4.43	2.16	7.22	11.94	2.25408e+07	2.40986e+07	2.01949e+07	2.40391e+07	2.21596e+07	1.99565e+07	1.98955e+07	2.03549e+07	2.00736e+07	2.22195e+07	2.32991e+07	2.47712e+07	High	High	High	High	High	High	High	High	High	High	High	High	protein metabolism;other metabolic processes;other biological processes
High	mmu:18453; P09103; Q922C8	Master Protein	P09103	Protein disulfide-isomerase OS=Mus musculus OX=10090 GN=P4hb PE=1 SV=2	P4hb	0	48	154.507	19	19	57	4.88	0.983	1.214	1.023	1.041	0.994153	0.174211	0.979143	0.934381	3.76	0.93	18.28	6.67	1.61171e+07	1.64022e+07	1.76258e+07	1.62391e+07	1.60422e+07	1.82476e+07	1.45098e+07	1.57894e+07	1.5316e+07	1.48581e+07	1.41722e+07	1.61207e+07	High	High	High	High	High	High	High	High	High	High	High	High	protein metabolism;other metabolic processes;stress response;other biological processes
High	mmu:11949; Q91VR2	Master Protein	Q91VR2	ATP synthase subunit gamma, mitochondrial OS=Mus musculus OX=10090 GN=Atp5f1c PE=1 SV=1	Atp5f1c	0	53	154.455	14	14	32.9	9.01	0.911	0.993	0.912	1.101	0.805874	0.982263	0.897335	0.570443	9.9	0.31	3.04	16.81	1.99675e+08	1.98848e+08	2.09739e+08	1.78528e+08	1.95158e+08	1.92146e+08	1.98518e+08	2.00818e+08	1.9314e+08	1.91757e+08	1.80399e+08	1.81693e+08	High	High	High	High	High	High	High	High	High	High	High	High	other metabolic processes;transport
High	mmu:14609; P23242; Q544I7; Q8CE05	Master Protein	P23242	Gap junction alpha-1 protein OS=Mus musculus OX=10090 GN=Gja1 PE=1 SV=2	Gja1	0	35	154.059	9	9	43	8.76	0.873	0.73	0.947	0.885	0.776729	0.000409563	0.9373	0.704459	2.12	2.95	0.96	12.89	1.00681e+07	9.93747e+06	1.03521e+07	8.14536e+06	1.19636e+07	1.04996e+07	1.27519e+07	1.08068e+07	1.30545e+07	9.73099e+06	1.07957e+07	7.98097e+06	High	High	High	High	High	High	High	High	High	High	High	High	cell-cell signaling;cell cycle OR cell proliferation;cell organization and biogenesis;stress response;transport;developmental processes;signal transduction;other biological processes
High	mmu:22123; P14685; Q3TP95; Q99LL7	Master Protein	P14685	26S proteasome non-ATPase regulatory subunit 3 OS=Mus musculus OX=10090 GN=Psmd3 PE=1 SV=3	Psmd3	0	48	154.033	19	19	60.7	8.44	1.001	1.03	0.922	1.201	0.979506	0.998037	0.905574	0.233459	2.86	2.58	7.08	4.41	1.73101e+07	1.7443e+07	1.72424e+07	1.73633e+07	1.79872e+07	1.76507e+07	1.69967e+07	1.69674e+07	1.64913e+07	1.4955e+07	1.57749e+07	1.77164e+07	High	High	High	High	High	High	High	High	High	High	High	High	protein metabolism;other metabolic processes;other biological processes
High	E9PW93; E9Q466; mmu:18191; Q6P9K9; Q8CCT8	Master Protein	Q6P9K9	Neurexin-3 OS=Mus musculus OX=10090 GN=Nrxn3 PE=1 SV=2	Nrxn3	0	19	153.775	21	18	173.3	6.14	0.965	0.956	0.91	1.084	0.999602	0.711387	0.865459	0.831583	7.15	6.02	9.38	6.03	7.65479e+06	7.75252e+06	6.69858e+06	6.81418e+06	5.84788e+06	7.92853e+06	6.41763e+06	7.49117e+06	6.50239e+06	5.44356e+06	5.60171e+06	6.64744e+06	High	High	High	High	High	High	High	High	High	High	High	High	cell adhesion;cell-cell signaling;cell organization and biogenesis;transport;developmental processes;other biological processes
High	mmu:56195; Q7TNW7; Q91Z31; Q9CUW2; Q9QYC2; Q9R0V9	Master Protein	Q91Z31	Polypyrimidine tract-binding protein 2 OS=Mus musculus OX=10090 GN=Ptbp2 PE=1 SV=2	Ptbp2	0	52	153.654	13	13	57.5	8.66	0.78	1.244	1.246	0.869	0.17537	0.164861	0.514588	0.577586	32.93	17.98	7.41	5.96	1.20146e+07	1.36451e+07	1.58469e+07	1.40312e+07	9.12789e+06	1.20176e+07	9.04013e+06	1.26206e+07	1.18566e+07	1.10603e+07	1.15177e+07	1.24066e+07	High	High	High	High	High	High	High	High	High	High	High	High	cell organization and biogenesis;RNA metabolism OR transcription;other metabolic processes;developmental processes;other biological processes
High	mmu:109232; Q3TMB9; Q8R127	Master Protein	Q8R127	Saccharopine dehydrogenase-like oxidoreductase OS=Mus musculus OX=10090 GN=Sccpdh PE=1 SV=1	Sccpdh	0	55	153.15	13	13	47.1	8.6	0.918	1.011	0.84	1.017	0.901142	0.979659	0.687126	0.970178	3.53	0.66	3.19	0.5	2.03546e+07	1.93606e+07	1.93218e+07	1.72047e+07	1.94467e+07	1.97283e+07	2.15686e+07	2.10677e+07	1.89115e+07	1.98728e+07	1.8352e+07	1.64101e+07	High	High	High	High	High	High	High	High	High	High	High	High	other metabolic processes
High	mmu:53382; O70379; Q3TI92; Q8CDN6	Master Protein	Q8CDN6	Thioredoxin-like protein 1 OS=Mus musculus OX=10090 GN=Txnl1 PE=1 SV=3	Txnl1	0	67	153.107	16	16	32.2	4.96	0.892	1.145	0.821	1.071	0.803969	0.590784	0.655841	0.852623	5.39	9.97	3.93	16.46	1.39729e+07	1.66581e+07	1.54934e+07	1.30879e+07	1.45809e+07	1.29943e+07	1.43627e+07	1.37042e+07	1.29566e+07	1.02819e+07	1.33797e+07	1.37721e+07	High	High	High	High	High	High	High	High	High	High	High	High
High	mmu:66997; Q9CQT4; Q9CYB3; Q9D8W5	Master Protein	Q9D8W5	26S proteasome non-ATPase regulatory subunit 12 OS=Mus musculus OX=10090 GN=Psmd12 PE=1 SV=4	Psmd12	0	47	153.084	16	16	52.9	7.06	0.976	1.142	1.008	1.033	0.992191	0.766155	0.996782	0.945074	8.08	1.87	23.07	19.44	8.94269e+06	9.08831e+06	9.73669e+06	9.60592e+06	1.04185e+07	9.15449e+06	7.66314e+06	8.57995e+06	7.46395e+06	9.16607e+06	1.02735e+07	9.41752e+06	High	High	High	High	High	High	High	High	High	High	High	High	protein metabolism;other metabolic processes
High	A2ADP8; A2ADP9; A2ADQ4; mmu:12361; O70588; O70589; Q3UW92	Master Protein	O70589	Peripheral plasma membrane protein CASK OS=Mus musculus OX=10090 GN=Cask PE=1 SV=2	Cask	0	35	153.079	22	22	105	6.43	0.972	1.065	1.133	0.898	0.997265	0.973265	0.817584	0.705029	4.3	8.06	9.4	17.74	1.15397e+07	1.15678e+07	1.1479e+07	1.17573e+07	1.26088e+07	1.06252e+07	1.14503e+07	1.17636e+07	1.08726e+07	1.19912e+07	1.21735e+07	1.25093e+07	High	High	High	High	High	High	High	High	High	High	High	High	protein metabolism;other metabolic processes;transport;developmental processes;other biological processes
High	mmu:58810; Q9CQI5; Q9CQT8; Q9CT53; Q9D012; Q9D016; Q9D0I7; Q9D0P3; Q9JII6	Master Protein	Q9JII6	Aldo-keto reductase family 1 member A1 OS=Mus musculus OX=10090 GN=Akr1a1 PE=1 SV=3	Akr1a1	0	67	153.072	17	16	36.6	7.39	0.985	0.985	0.997	1.014	0.993439	0.973265	0.993153	0.956709	2.73	3.37	3.13	3.34	3.8206e+07	3.87555e+07	3.86157e+07	3.8011e+07	3.98185e+07	3.75194e+07	3.97449e+07	3.9054e+07	3.75028e+07	3.44838e+07	3.6329e+07	3.75017e+07	High	High	High	High	High	High	High	High	High	High	High	High	other metabolic processes;other biological processes
High	mmu:116837; Q5DU35; Q5J8K0; Q5J8K1; Q5J8K2; Q5J8K3; Q5J8K4; Q99NE5	Master Protein	Q99NE5	Regulating synaptic membrane exocytosis protein 1 OS=Mus musculus OX=10090 GN=Rims1 PE=1 SV=2	Rims1	0	25	152.978	21	21	163.1	9.42	1.028	1.148	1.074	0.934	0.901142	0.678346	0.916803	0.896881	2.22	4.16	17.78	9.61	1.01109e+07	1.05747e+07	1.05293e+07	1.04642e+07	1.04111e+07	9.85125e+06	9.34864e+06	9.47269e+06	8.66565e+06	9.2168e+06	9.79746e+06	1.11239e+07	High	High	High	High	High	High	High	High	High	High	High	High	cell-cell signaling;cell organization and biogenesis;transport;other biological processes
High	E9NX85; F1DFN1; G3F8Y7; G3F8Y8; G3F8Y9; G3F8Z0; I6VS12; J7K287; mmu:94229; Q5DTL9; Q8CFS3; Q9EST0	Master Protein	Q5DTL9	Sodium-driven chloride bicarbonate exchanger OS=Mus musculus OX=10090 GN=Slc4a10 PE=1 SV=2	Slc4a10	0	19	152.716	17	13	125.7	6.51	1.012	1.05	1.16	0.818	0.937062	0.995139	0.765548	0.315133	10.55	4.55	4.77	4.15	9.69775e+06	9.91246e+06	1.17698e+07	1.03681e+07	1.05831e+07	1.01123e+07	1.01891e+07	9.59146e+06	1.05689e+07	1.12342e+07	1.15742e+07	1.05156e+07	High	High	High	High	High	High	High	High	High	High	High	High	protein metabolism;other metabolic processes;transport;developmental processes;other biological processes
High	B2RQP7; mmu:18844; P70206; Q5DTR0	Master Protein	P70206	Plexin-A1 OS=Mus musculus OX=10090 GN=Plxna1 PE=1 SV=1	Plxna1	0	19	152.32	24	18	211	6.9	0.89	1.112	1.079	0.954	0.871395	0.910656	0.920485	0.944431	1.83	6.53	5.42	11.04	7.84819e+06	7.55777e+06	8.70358e+06	9.1634e+06	7.89738e+06	7.57317e+06	7.29409e+06	7.59617e+06	7.62353e+06	6.95056e+06	8.61998e+06	9.17111e+06	High	High	High	High	High	High	High	High	High	High	High	High	cell organization and biogenesis;developmental processes;signal transduction;other biological processes
High	B2RUF8; mmu:231148; Q6H8P8; Q80WK6; Q8BL65; Q8BUT1; Q8BXI7	Master Protein	Q8BL65	Actin-binding LIM protein 2 OS=Mus musculus OX=10090 GN=Ablim2 PE=1 SV=1	Ablim2	0	37	150.476	13	13	68.1	8.02	1.006	1.023	1.036	0.997	0.956222	0.977376	0.967048	0.99688	9.38	9.02	4.47	4.56	9.36144e+06	9.69388e+06	9.57529e+06	9.89894e+06	9.75343e+06	9.95833e+06	8.93199e+06	9.21743e+06	9.89706e+06	1.00271e+07	9.6596e+06	9.94889e+06	High	High	High	High	High	High	High	High	High	High	High	High	cell organization and biogenesis;RNA metabolism OR transcription;other metabolic processes;other biological processes
High	B1AYJ8; B1AYK0; mmu:67059; Q9CWE2; Q9CX91; Q9CYC9; Q9CZ30; Q9CZ56	Master Protein	Q9CZ30	Obg-like ATPase 1 OS=Mus musculus OX=10090 GN=Ola1 PE=1 SV=1	Ola1	0	52	150.414	15	15	44.7	7.81	0.814	1.022	0.98	0.858	0.251751	0.999123	0.979639	0.37469	9.12	9.33	17.45	17.14	2.75587e+07	3.05958e+07	3.03928e+07	3.08667e+07	2.53796e+07	2.51047e+07	2.68282e+07	2.88485e+07	2.45163e+07	2.86478e+07	2.98157e+07	3.12493e+07	High	High	High	High	High	High	High	High	High	High	High	High	other metabolic processes
High	mmu:22348; O35633	Master Protein	O35633	Vesicular inhibitory amino acid transporter OS=Mus musculus OX=10090 GN=Slc32a1 PE=1 SV=3	Slc32a1	0	37	149.95	15	14	57.3	6.64	0.846	0.954	0.772	0.902	0.39889	0.84788	0.361879	0.634906	1.58	6.67	10.98	14.48	4.69881e+07	5.07582e+07	3.95499e+07	4.34544e+07	3.68716e+07	3.94335e+07	4.63588e+07	5.25227e+07	4.0409e+07	4.07594e+07	4.40307e+07	4.17868e+07	High	High	High	High	High	High	High	High	High	High	High	High	transport;developmental processes;other biological processes
High	mmu:19349; P51150	Master Protein	P51150	Ras-related protein Rab-7a OS=Mus musculus OX=10090 GN=Rab7a PE=1 SV=2	Rab7a	0	81	149.668	17	17	23.5	6.7	1.014	1.049	1.103	1.037	0.980778	0.906566	0.83024	0.900279	2.21	4.17	13.93	0.61	6.96642e+07	6.48515e+07	6.70152e+07	7.32316e+07	7.17202e+07	7.25493e+07	6.73667e+07	6.53448e+07	6.53895e+07	7.19147e+07	6.5013e+07	6.66896e+07	High	High	High	High	High	High	High	High	High	High	High	High	cell organization and biogenesis;protein metabolism;other metabolic processes;transport;other biological processes
High	mmu:94180; Q6ZQ79; Q99PU5	Master Protein	Q99PU5	Long-chain-fatty-acid--CoA ligase ACSBG1 OS=Mus musculus OX=10090 GN=Acsbg1 PE=1 SV=1	Acsbg1	0	37	149.475	18	18	80.4	5.94	1.146	1.005	1.124	0.955	0.433591	0.956354	0.829807	0.912363	2.96	9.57	9.21	10.03	1.55153e+07	1.42217e+07	1.75345e+07	1.7036e+07	1.61864e+07	1.61327e+07	1.45796e+07	1.51484e+07	1.33889e+07	1.77055e+07	1.74294e+07	1.58884e+07	High	High	High	High	High	High	High	High	High	High	High	High	other metabolic processes;other biological processes
High	mmu:59013; O35737	Master Protein	O35737	Heterogeneous nuclear ribonucleoprotein H OS=Mus musculus OX=10090 GN=Hnrnph1 PE=1 SV=3	Hnrnph1	0	40	149.464	12	6	49.2	6.3	0.833	1.189	0.933	1.052	0.317193	0.1055	0.920485	0.831583	0.76	3.18	1.59	7.34	5.32959e+07	5.37573e+07	5.74073e+07	4.9549e+07	4.60829e+07	5.39147e+07	4.38227e+07	4.89637e+07	5.00861e+07	4.55598e+07	4.70459e+07	5.47303e+07	High	High	High	High	High	High	High	High	High	High	High	High	RNA metabolism OR transcription;other metabolic processes;other biological processes
High	mmu:18481; O88645; Q61036; Q8K1R5; Q8K1R6	Master Protein	Q61036	Serine/threonine-protein kinase PAK 3 OS=Mus musculus OX=10090 GN=Pak3 PE=1 SV=2	Pak3	0	50	149.451	19	9	62.4	5.4	0.916	1.127	1.045	0.976	0.926853	0.760788	0.958852	0.97682	8.9	14.66	26.45	8.39	1.04213e+07	1.02967e+07	1.05558e+07	9.25585e+06	8.48272e+06	1.06145e+07	1.0341e+07	1.1256e+07	8.36186e+06	8.69014e+06	8.83133e+06	8.93476e+06	High	High	High	High	High	High	High	High	High	High	High	High	cell organization and biogenesis;protein metabolism;other metabolic processes;developmental processes;signal transduction;other biological processes
High	mmu:20656; P09671; Q64670; Q8VEM5	Master Protein	P09671	Superoxide dismutase [Mn], mitochondrial OS=Mus musculus OX=10090 GN=Sod2 PE=1 SV=3	Sod2	0	76	149.175	12	12	24.6	8.62	0.97	1.006	0.927	1.105	0.980778	0.9997	0.916054	0.547087	9.06	3.8	0.18	11.84	9.02121e+07	9.41425e+07	9.83227e+07	7.84868e+07	9.5013e+07	9.22447e+07	8.78738e+07	9.09013e+07	8.32471e+07	9.05532e+07	8.76517e+07	7.62406e+07	High	High	High	High	High	High	High	High	High	High	High	High	cell organization and biogenesis;other metabolic processes;stress response;developmental processes;signal transduction;other biological processes
High	mmu:18749; P05206; P68181; Q3TQH5; Q3UDD0; Q3UTH5	Master Protein	P68181	cAMP-dependent protein kinase catalytic subunit beta OS=Mus musculus OX=10090 GN=Prkacb PE=1 SV=2	Prkacb	0	50	149.038	16	6	40.7	8.56	0.962	1.168	1.202	0.935	0.991959	0.48603	0.67834	0.861483	30.09	3.06	11	14.53	1.39217e+07	1.41836e+07	1.60064e+07	1.66436e+07	1.22978e+07	1.27464e+07	1.20056e+07	1.25283e+07	9.74293e+06	1.41295e+07	1.22674e+07	1.55217e+07	High	High	High	High	High	High	High	High	High	High	High	High	protein metabolism;other metabolic processes;developmental processes;signal transduction;other biological processes
High	mmu:71911; Q3UJS9; Q3UL45; Q80XN0; Q8BK53; Q8R0C8	Master Protein	Q80XN0	D-beta-hydroxybutyrate dehydrogenase, mitochondrial OS=Mus musculus OX=10090 GN=Bdh1 PE=1 SV=2	Bdh1	0	54	148.576	15	15	38.3	9.01	1.057	1.117	1.31	1.017	0.880159	0.610109	0.28646	0.961302	10.79	0.62	16.09	12.81	3.18039e+07	2.86836e+07	3.34571e+07	4.01588e+07	3.19357e+07	3.3124e+07	2.76946e+07	2.98085e+07	2.79407e+07	3.6073e+07	3.17325e+07	3.66657e+07	High	High	High	High	High	High	High	High	High	High	High	High	other metabolic processes
High	mmu:14252; Q5SS82; Q60634; Q6NS75	Master Protein	Q60634	Flotillin-2 OS=Mus musculus OX=10090 GN=Flot2 PE=1 SV=2	Flot2	0	47	148.351	18	18	47	5.2	0.841	1.037	0.909	0.971	0.366996	0.937015	0.884774	0.96267	8.63	5.16	0.2	6.26	4.24142e+07	3.93187e+07	4.22373e+07	3.5459e+07	3.79129e+07	3.52985e+07	3.76359e+07	3.87935e+07	3.8014e+07	3.72871e+07	3.64865e+07	3.44226e+07	High	High	High	High	High	High	High	High	High	High	High	High	cell adhesion;cell organization and biogenesis;transport;other biological processes
High	mmu:18574; O35384; Q01065	Master Protein	Q01065	Calcium/calmodulin-dependent 3',5'-cyclic nucleotide phosphodiesterase 1B OS=Mus musculus OX=10090 GN=Pde1b PE=1 SV=2	Pde1b	0	50	147.809	19	18	61.2	5.72	0.791	1.163	0.781	1.031	0.208883	0.352538	0.388943	0.947537	4.09	14.36	35.16	24.46	2.58293e+07	2.29791e+07	2.68993e+07	2.07651e+07	1.8059e+07	1.81454e+07	2.1228e+07	2.3454e+07	2.17418e+07	1.82822e+07	1.7927e+07	2.23781e+07	High	High	High	High	High	High	High	High	High	High	High	High	other metabolic processes;signal transduction;other biological processes
High	mmu:69352; Q80W91; Q8BG18	Master Protein	Q8BG18	N-terminal EF-hand calcium-binding protein 1 OS=Mus musculus OX=10090 GN=Necab1 PE=1 SV=1	Necab1	0	48	147.458	12	12	40.9	4.89	1.011	1.053	0.97	1.121	0.940757	0.982537	0.970168	0.666496	10.97	2.32	6.91	16.41	1.17544e+07	1.09405e+07	1.26155e+07	1.25493e+07	1.26042e+07	1.13816e+07	1.18416e+07	1.03941e+07	1.29208e+07	1.24964e+07	1.27608e+07	1.29325e+07	High	High	High	High	High	High	High	High	High	High	High	High	developmental processes;other biological processes
High	mmu:16993; P24527; Q3UY71; Q8VDR8	Master Protein	P24527	Leukotriene A-4 hydrolase OS=Mus musculus OX=10090 GN=Lta4h PE=1 SV=4	Lta4h	0	32	147.41	16	16	69	6.42	0.871	1.017	0.89	0.972	0.703631	0.980426	0.83024	0.956709	0.93	3.89	13.63	11.68	1.49049e+07	1.56827e+07	1.39896e+07	1.27046e+07	1.43886e+07	1.57944e+07	1.5821e+07	1.58077e+07	1.64877e+07	1.36678e+07	1.42122e+07	1.46521e+07	High	High	High	High	High	High	High	High	High	High	High	High	protein metabolism;other metabolic processes
High	mmu:55963; O35874	Master Protein	O35874	Neutral amino acid transporter A OS=Mus musculus OX=10090 GN=Slc1a4 PE=1 SV=1	Slc1a4	0	29	147.242	10	9	56	5.87	0.964	1.066	1.351	0.929	0.991959	0.951252	0.208332	0.801963	31.88	1.75	12.06	23.51	1.46918e+07	1.58028e+07	1.5941e+07	1.76343e+07	1.56643e+07	1.39342e+07	1.29832e+07	1.40561e+07	1.4248e+07	1.69758e+07	1.6314e+07	1.93602e+07	High	High	High	High	High	High	High	High	High	High	High	High	transport;other biological processes
High	mmu:27364; Q401M7; Q5SWE4; Q5SWE5; Q5SWE7; Q8BT19; Q8CD11; Q9QZX7	Master Protein	Q9QZX7	Serine racemase OS=Mus musculus OX=10090 GN=Srr PE=1 SV=1	Srr	0	48	147.035	9	9	36.3	6.02	0.734	1.223	1.004	0.763	0.0207573	0.0925772	0.999935	0.0201764	11	13.83	13.85	2.61	2.28205e+07	2.46607e+07	3.13207e+07	2.13159e+07	1.99746e+07	2.06908e+07	2.31214e+07	2.30862e+07	1.97429e+07	2.3183e+07	2.88835e+07	2.4914e+07	High	High	High	High	High	High	High	High	High	High	High	High	other metabolic processes;developmental processes;other biological processes
High	mmu:50876; Q3UH50; Q8BGX9; Q9CUK4; Q9JKK7; Q9JLH9	Master Protein	Q9JKK7	Tropomodulin-2 OS=Mus musculus OX=10090 GN=Tmod2 PE=1 SV=2	Tmod2	0	65	146.893	13	12	39.5	5.35	0.946	1.151	0.927	1.206	0.973926	0.487614	0.908215	0.245632	2.76	16.03	4.02	8.18	2.01302e+07	1.97485e+07	1.91636e+07	1.6163e+07	1.99602e+07	2.07537e+07	1.6925e+07	1.67045e+07	1.91954e+07	1.57485e+07	1.39352e+07	1.57818e+07	High	High	High	High	High	High	High	High	High	High	High	High	cell-cell signaling;cell organization and biogenesis;other biological processes
High	mmu:14415; O08685; P48318	Master Protein	P48318	Glutamate decarboxylase 1 OS=Mus musculus OX=10090 GN=Gad1 PE=1 SV=2	Gad1	0	39	146.852	14	13	66.6	7.17	0.839	1.117	1.052	0.941	0.504042	0.733809	0.943968	0.877376	18.15	4.89	10.73	18.71	1.70914e+07	1.6825e+07	1.62179e+07	1.5772e+07	1.3271e+07	1.21326e+07	1.31956e+07	1.49824e+07	1.25734e+07	1.40153e+07	1.48459e+07	1.55114e+07	High	High	High	High	High	High	High	High	High	High	High	High	other metabolic processes;other biological processes
High	mmu:67602; Q3TH13; Q78JW3; Q8C4P1; Q9CR95	Master Protein	Q9CR95	Adaptin ear-binding coat-associated protein 1 OS=Mus musculus OX=10090 GN=Necap1 PE=1 SV=2	Necap1	0	50	146.833	9	9	29.6	6.38	0.871	1.069	0.875	1.086	0.574725	0.803354	0.809071	0.660593	10.05	9.99	11.98	0.66	5.01065e+07	5.16219e+07	4.91726e+07	3.984e+07	4.72773e+07	4.86242e+07	4.86597e+07	4.74496e+07	4.39334e+07	4.05139e+07	3.92376e+07	4.35442e+07	High	High	High	High	High	High	High	High	High	High	High	High	transport
High	mmu:15511; P17879; Q61689; Q925V6	Master Protein	P17879	Heat shock 70 kDa protein 1B OS=Mus musculus OX=10090 GN=Hspa1b PE=1 SV=3	Hspa1b	0	37	146.417	16	7	70.1	5.72	1.322	0.91	0.977	1.071	0.0382963	0.471278	0.96326	0.877376	13.17	24.37	5.21	3.27	5.69431e+06	7.19955e+06	4.00262e+06	5.26401e+06	5.7089e+06	6.50953e+06	6.64984e+06	5.68333e+06	5.84959e+06	6.68093e+06	6.00849e+06	5.56349e+06	High	High	High	High	High	High	High	High	High	High	High	High	stress response;transport;other biological processes
High	mmu:16467; Q3TR94; Q8BHE3	Master Protein	Q8BHE3	Caytaxin OS=Mus musculus OX=10090 GN=Atcay PE=1 SV=1	Atcay	0	42	146.226	11	11	42.2	4.68	1.033	0.974	0.89	1.102	0.909761	0.85415	0.83024	0.683833	4.08	6.83	13.35	5.26	1.76425e+07	1.9404e+07	1.74651e+07	1.90502e+07	1.9024e+07	1.85859e+07	1.98038e+07	1.97375e+07	1.77432e+07	1.75513e+07	1.67645e+07	1.82853e+07	High	High	High	High	High	High	High	High	High	High	High	High	cell organization and biogenesis;other metabolic processes;developmental processes;other biological processes
High	mmu:59025; Q543U5; Q923F2; Q9D0L0; Q9JMA1	Master Protein	Q9JMA1	Ubiquitin carboxyl-terminal hydrolase 14 OS=Mus musculus OX=10090 GN=Usp14 PE=1 SV=3	Usp14	0	55	146.013	20	20	56	5.24	0.979	0.973	0.988	0.876	0.998694	0.846055	0.988343	0.502104	1.98	1.48	5.38	8.88	1.49065e+07	1.49471e+07	1.55222e+07	1.69599e+07	1.53699e+07	1.56159e+07	1.53435e+07	1.55161e+07	1.54388e+07	1.48253e+07	1.63748e+07	1.74138e+07	High	High	High	High	High	High	High	High	High	High	High	High	cell-cell signaling;protein metabolism;other metabolic processes;stress response;other biological processes
High	mmu:13854; O70446; Q6NX78; Q80VP1	Master Protein	Q80VP1	Epsin-1 OS=Mus musculus OX=10090 GN=Epn1 PE=1 SV=3	Epn1	0	38	145.899	14	14	60.2	4.81	0.898	1.265	1.041	0.967	0.841817	0.0392456	0.958501	0.943796	35.51	22.56	3.2	11.5	2.35621e+07	2.28727e+07	2.41599e+07	1.97326e+07	2.40108e+07	2.03266e+07	2.13281e+07	1.83349e+07	2.09784e+07	1.81684e+07	1.72459e+07	2.40763e+07	High	High	High	High	High	High	High	High	High	High	High	High	cell organization and biogenesis;transport;developmental processes;signal transduction;other biological processes
High	mmu:19291; O35295	Master Protein	O35295	Transcriptional activator protein Pur-beta OS=Mus musculus OX=10090 GN=Purb PE=1 SV=3	Purb	0	65	145.767	13	11	33.9	5.43	0.841	1.196	0.834	0.998	0.472276	0.195294	0.669073	0.999986	5.71	6.78	0.26	21.86	2.0473e+07	2.35236e+07	2.3593e+07	2.08071e+07	2.0271e+07	1.98815e+07	2.03605e+07	1.96079e+07	1.82243e+07	1.82291e+07	1.90256e+07	2.33178e+07	High	High	High	High	High	High	High	High	High	High	High	High	cell cycle OR cell proliferation;cell organization and biogenesis;other metabolic processes;other biological processes
High	mmu:13427; O88487; Q3TGH7	Master Protein	O88487	Cytoplasmic dynein 1 intermediate chain 2 OS=Mus musculus OX=10090 GN=Dync1i2 PE=1 SV=1	Dync1i2	0	36	145.558	10	10	68.4	5.29	0.802	1.129	1.176	0.837	0.446241	0.90843	0.806647	0.445425	5.61	2.3	32.72	28.01	5.8154e+06	6.58826e+06	6.0047e+06	6.23263e+06	5.87579e+06	5.92355e+06	5.62673e+06	6.11566e+06	5.44089e+06	6.18615e+06	5.87258e+06	7.85307e+06	High	High	High	High	High	High	High	High	High	High	High	High	transport;other biological processes
High	B3RH23; B3RH24; mmu:16905; P11516; P48678; P97859; Q3TIH0; Q3TTS8; Q3U733; Q3U7I5; Q3UCA0; Q3UCJ8; Q3UCU3; Q91WF2; Q9DC21	Master Protein	P48678	Prelamin-A/C OS=Mus musculus OX=10090 GN=Lmna PE=1 SV=2	Lmna	0	37	145.324	19	18	74.2	6.98	0.852	0.981	0.903	1.017	0.508802	0.916065	0.85096	0.967632	2.79	6.75	23.05	7.9	2.7029e+07	2.50601e+07	2.47579e+07	2.41139e+07	2.13736e+07	2.57973e+07	2.33746e+07	2.49365e+07	2.67451e+07	2.57387e+07	2.29667e+07	2.17255e+07	High	High	High	High	High	High	High	High	High	High	High	High	cell cycle OR cell proliferation;cell organization and biogenesis;stress response;transport;developmental processes;other biological processes
High	mmu:27367; O89071; P27659; Q91VJ6	Master Protein	P27659	60S ribosomal protein L3 OS=Mus musculus OX=10090 GN=Rpl3 PE=1 SV=3	Rpl3	0	33	145.117	12	12	46.1	10.21	1.057	0.957	0.798	1.204	0.892719	0.865928	0.502132	0.0872973	23.47	2.38	6.61	6.99	4.43026e+07	4.44272e+07	3.96271e+07	3.68237e+07	4.28433e+07	4.88763e+07	4.39901e+07	5.03046e+07	4.68657e+07	3.90494e+07	3.61651e+07	3.77436e+07	High	High	High	High	High	High	High	High	High	High	High	High	cell organization and biogenesis;protein metabolism;other metabolic processes;other biological processes
High	mmu:18082; O55125	Master Protein	O55125	Protein NipSnap homolog 1 OS=Mus musculus OX=10090 GN=Nipsnap1 PE=1 SV=1	Nipsnap1	0	67	143.256	13	13	33.3	9.44	1.374	0.658	0.892	1.305	0.00457613	6.87258e-10	0.829807	0.00952628	34.81	12.18	4.29	3.4	2.80664e+07	3.0284e+07	2.71884e+07	2.68014e+07	3.35303e+07	3.36972e+07	3.27683e+07	3.18241e+07	3.12316e+07	3.12848e+07	2.82257e+07	2.48953e+07	High	High	High	High	High	High	High	High	High	High	High	High	other biological processes
High	mmu:16785; P14206; Q58E74; Q8BHL0; Q8BNL2; Q91V31; Q9CY13	Master Protein	P14206	40S ribosomal protein SA OS=Mus musculus OX=10090 GN=Rpsa PE=1 SV=4	Rpsa	0	46	143.203	11	11	32.8	4.87	1.06	1.094	1.257	1.037	0.880159	0.642891	0.394512	0.900279	3.88	3.81	29.97	5.28	3.92454e+07	4.14974e+07	4.22432e+07	4.20647e+07	3.8878e+07	4.42878e+07	3.69243e+07	3.84984e+07	2.99272e+07	3.88934e+07	3.7648e+07	4.4992e+07	High	High	High	High	High	High	High	High	High	High	High	High	cell adhesion;cell organization and biogenesis;protein metabolism;other metabolic processes;other biological processes
High	mmu:73834; P57746	Master Protein	P57746	V-type proton ATPase subunit D OS=Mus musculus OX=10090 GN=Atp6v1d PE=1 SV=1	Atp6v1d	0	55	143.142	13	13	28.4	9.45	1.022	1.009	0.939	1.006	0.96921	0.998651	0.932803	0.970178	9.22	8.78	11.58	6.88	7.2366e+07	7.49837e+07	6.92248e+07	7.58957e+07	8.0602e+07	7.45771e+07	7.16469e+07	7.13069e+07	6.88619e+07	7.47197e+07	7.19255e+07	7.65935e+07	High	High	High	High	High	High	High	High	High	High	High	High	cell organization and biogenesis;transport;other biological processes
High	B9EKR1; mmu:19283	Master Protein	B9EKR1	Receptor-type tyrosine-protein phosphatase zeta OS=Mus musculus OX=10090 GN=Ptprz1 PE=1 SV=1	Ptprz1	0	9	143.082	16	16	254.2	4.88	1.061	0.972	1.091	1.034	0.879196	0.926116	0.855164	0.912363	9.03	4.3	2.83	0.45	5.94626e+07	5.93465e+07	5.30381e+07	5.86831e+07	5.99584e+07	6.18412e+07	6.63574e+07	5.2282e+07	5.81909e+07	5.99429e+07	5.80316e+07	6.47752e+07	High	High	High	High	High	High	High	High	High	High	High	High	cell organization and biogenesis;protein metabolism;other metabolic processes;developmental processes;other biological processes
High	A2AIM8; mmu:21894; P26039; Q8VEF0	Master Protein	P26039	Talin-1 OS=Mus musculus OX=10090 GN=Tln1 PE=1 SV=2	Tln1	0	17	142.906	22	16	269.7	6.18	0.934	1.408	1.255	0.929	0.999602	0.190185	0.829807	0.941841	17.77	3.59	6.88	5.54	1.72882e+06	1.83557e+06	1.94831e+06	1.84219e+06	1.8828e+06	2.42435e+06	1.25458e+06	1.55849e+06	1.88012e+06	1.91714e+06	2.09504e+06	1.91485e+06	High	High	High	High	High	High	High	High	High	High	High	High	cell adhesion;cell organization and biogenesis;signal transduction
High	mmu:271457; Q3UCX7; Q4VAA1; Q9CQD1; Q9DCN5	Master Protein	Q9CQD1	Ras-related protein Rab-5A OS=Mus musculus OX=10090 GN=Rab5a PE=1 SV=1	Rab5a	0	66	142.45	10	7	23.6	8.15	0.928	1.093	0.962	0.966	0.938723	0.89915	0.959431	0.965538	11.41	5.38	16	9.63	1.23412e+07	1.19484e+07	1.18948e+07	1.08494e+07	1.07598e+07	1.14459e+07	1.20516e+07	1.12812e+07	1.14464e+07	1.11674e+07	1.05455e+07	1.16595e+07	High	High	High	High	High	High	High	High	High	High	High	High	cell-cell signaling;cell organization and biogenesis;other metabolic processes;transport;signal transduction;other biological processes
High	mmu:22321; Q9QUN2; Q9Z1Q9	Master Protein	Q9Z1Q9	Valine--tRNA ligase OS=Mus musculus OX=10090 GN=Vars1 PE=1 SV=1	Vars1	0	23	142.001	18	18	140.1	7.77	0.938	1.091	0.962	1.039	0.970123	0.914385	0.959219	0.932796	1.98	5.05	12.52	4.11	1.08671e+07	1.16045e+07	1.13286e+07	1.08461e+07	1.14283e+07	1.27668e+07	1.12313e+07	1.08108e+07	1.06872e+07	1.11427e+07	1.0114e+07	1.13046e+07	High	High	High	High	High	High	High	High	High	High	High	High	protein metabolism;RNA metabolism OR transcription;other metabolic processes
High	E9QK46; Q5DU25	Master Protein	Q5DU25	IQ motif and SEC7 domain-containing protein 2 OS=Mus musculus OX=10090 GN=Iqsec2 PE=1 SV=3	Iqsec2	0	22	141.916	21	17	161.7	8.56	1.17	0.994	1.074	1.016	0.3054	0.945343	0.915459	0.96835	3.63	4.86	3.41	3.81	2.33679e+07	2.18797e+07	2.35943e+07	2.40701e+07	2.57792e+07	2.46679e+07	2.29975e+07	2.23438e+07	2.2412e+07	2.28775e+07	2.25816e+07	2.57659e+07	High	High	High	High	High	High	High	High	High	High	High	High	cell organization and biogenesis;other biological processes
High	mmu:15502; P54102; P63037	Master Protein	P63037	DnaJ homolog subfamily A member 1 OS=Mus musculus OX=10090 GN=Dnaja1 PE=1 SV=1	Dnaja1	0	53	141.379	13	13	44.8	7.08	0.864	1.043	0.877	1.017	0.727936	0.99106	0.812221	0.967632	5.78	0.05	0.01	17.21	9.00319e+06	1.09076e+07	1.01211e+07	6.12495e+06	8.80901e+06	9.4463e+06	8.98571e+06	8.42413e+06	9.0115e+06	7.86429e+06	7.39541e+06	8.31675e+06	High	High	High	High	High	High	High	High	High	High	High	High	stress response;transport;signal transduction;other biological processes
High	mmu:69654; Q99KJ8	Master Protein	Q99KJ8	Dynactin subunit 2 OS=Mus musculus OX=10090 GN=Dctn2 PE=1 SV=3	Dctn2	0	57	141.012	15	15	44.1	5.26	0.962	1.087	0.987	1.045	0.976377	0.792347	0.987297	0.899794	16.51	9.05	11.84	0.5	3.01557e+07	3.02936e+07	2.85723e+07	3.07376e+07	2.87002e+07	4.1359e+07	2.757e+07	2.89658e+07	2.66989e+07	3.00677e+07	2.54712e+07	3.02802e+07	High	High	High	High	High	High	High	High	High	High	High	High	cell cycle OR cell proliferation;cell organization and biogenesis;transport;other biological processes
High	mmu:50932; Q5SXG2; Q921M6; Q9JM52; Q9JM92	Master Protein	Q9JM52	Misshapen-like kinase 1 OS=Mus musculus OX=10090 GN=Mink1 PE=1 SV=3	Mink1	0	27	140.832	25	17	147.2	7.44	1.082	0.993	1.204	0.974	0.750358	0.951252	0.668028	0.966032	1.68	3.47	4.43	8.64	2.41221e+07	2.48386e+07	2.70318e+07	2.79769e+07	2.83401e+07	2.71877e+07	2.64188e+07	2.50651e+07	2.59389e+07	2.90822e+07	2.84406e+07	2.88388e+07	High	High	High	High	High	High	High	High	High	High	High	High	cell-cell signaling;cell organization and biogenesis;protein metabolism;other metabolic processes;developmental processes;signal transduction;other biological processes
High	A2RRK1; mmu:12661; P70232; Q8BS24; Q8C6W0; Q8C823; Q8VBY7	Master Protein	P70232	Neural cell adhesion molecule L1-like protein OS=Mus musculus OX=10090 GN=Chl1 PE=1 SV=2	Chl1	0	29	140.746	18	18	135	5.57	1.036	1.037	1.123	0.981	0.893279	0.983063	0.832912	0.981545	33.07	6.45	8.42	12.79	9.76356e+06	9.37004e+06	8.93905e+06	9.75385e+06	8.57199e+06	9.92986e+06	8.80179e+06	8.32878e+06	8.52257e+06	9.0089e+06	1.03818e+07	9.98385e+06	High	High	High	High	High	High	High	High	High	High	High	High	cell adhesion;cell organization and biogenesis;stress response;developmental processes;other biological processes
High	Q68FF6	Master Protein	Q68FF6	ARF GTPase-activating protein GIT1 OS=Mus musculus OX=10090 GN=Git1 PE=1 SV=1	Git1	0	42	140.499	22	22	85.2	6.93	0.917	1.049	0.936	1.042	0.884395	0.961245	0.916054	0.918893	12.44	6.56	5.92	0.11	2.36501e+07	2.33978e+07	2.5342e+07	2.2483e+07	2.40753e+07	2.26593e+07	2.21567e+07	2.5245e+07	2.37132e+07	2.31902e+07	2.35948e+07	2.33729e+07	High	High	High	High	High	High	High	High	High	High	High	High	cell organization and biogenesis;developmental processes;signal transduction;other biological processes
High	E9QNW9; mmu:16800; O09115; Q3TBI4; Q3TJ16; Q60875; Q8CHE1; Q923E0; Q9ESG7	Master Protein	Q60875	Rho guanine nucleotide exchange factor 2 OS=Mus musculus OX=10090 GN=Arhgef2 PE=1 SV=4	Arhgef2	0	25	140.403	14	14	111.9	7.25	1.082	1.172	1.339	0.94	0.744404	0.639114	0.302432	0.916361	17.67	17.6	10.22	24.75	8.25881e+06	8.8004e+06	9.40446e+06	9.92384e+06	1.0737e+07	7.80981e+06	7.17677e+06	7.99524e+06	6.62826e+06	9.08656e+06	9.04893e+06	1.07238e+07	High	High	High	High	High	High	High	High	High	High	High	High	cell cycle OR cell proliferation;cell organization and biogenesis;stress response;developmental processes;signal transduction;other biological processes
High	mmu:15254; P70349	Master Protein	P70349	Histidine triad nucleotide-binding protein 1 OS=Mus musculus OX=10090 GN=Hint1 PE=1 SV=3	Hint1	0	79	139.649	9	9	13.8	6.87	0.919	1.1	0.791	1.188	0.849755	0.601621	0.452293	0.228701	2.62	12.88	8.32	0.43	3.34794e+07	3.97771e+07	3.81037e+07	3.17987e+07	3.06187e+07	3.61402e+07	3.78393e+07	3.71649e+07	3.36117e+07	2.93431e+07	2.79133e+07	2.98423e+07	High	High	High	High	High	High	High	High	High	High	High	High	other metabolic processes;signal transduction;other biological processes
High	mmu:22070; P14701; P63028; Q3TMT0; Q3TWS8; Q3TWX0; Q3UAG7; Q569M9	Master Protein	P63028	Translationally-controlled tumor protein OS=Mus musculus OX=10090 GN=Tpt1 PE=1 SV=1	Tpt1	0	52	139.564	5	5	19.5	4.86	0.977	1.001	0.789	1.12	0.991959	0.94093	0.440221	0.672899	32.71	2.64	35.23	11.34	1.10373e+07	1.0114e+07	9.81911e+06	8.76849e+06	1.03243e+07	1.18344e+07	1.10466e+07	1.09471e+07	1.02035e+07	9.31539e+06	8.79235e+06	7.83046e+06	High	High	High	High	High	High	High	High	High	High	High	High	other biological processes
High	mmu:17876; Q60690; Q6P930; Q6ZPT3; Q8C854; Q8QZZ1	Master Protein	Q8C854	Myelin expression factor 2 OS=Mus musculus OX=10090 GN=Myef2 PE=1 SV=1	Myef2	0	36	139.439	12	12	63.3	8.87	0.938	1.356	1.24	0.997	0.981378	0.258596	0.744796	0.98605	1.66	2.48	18.19	19.46	3.91762e+06	3.81076e+06	3.71466e+06	4.1608e+06	3.46232e+06	3.18172e+06	2.74997e+06	3.3283e+06	3.49799e+06	3.36537e+06	3.55844e+06	4.35427e+06	High	High	High	High	High	High	High	High	High	High	High	High	stress response;other biological processes
High	mmu:12848; O88950; P61202; Q15647; Q3V1W6; Q8R5B0; Q9CWU1; Q9R249; Q9UNQ5	Master Protein	P61202	COP9 signalosome complex subunit 2 OS=Mus musculus OX=10090 GN=Cops2 PE=1 SV=1	Cops2	0	57	139.325	17	17	51.6	5.53	0.88	0.906	0.972	0.989	0.779061	0.380555	0.977883	0.985075	10.94	3.14	7.59	7.97	1.36935e+07	1.18803e+07	1.19413e+07	1.24289e+07	1.47806e+07	1.5222e+07	1.3786e+07	1.41499e+07	1.40166e+07	1.36916e+07	1.34108e+07	1.26222e+07	High	High	High	High	High	High	High	High	High	High	High	High	cell cycle OR cell proliferation;protein metabolism;other metabolic processes;developmental processes;other biological processes
High	mmu:53972; Q8CHT1; Q8R204; Q923H2; Q9JHT9	Master Protein	Q8CHT1	Ephexin-1 OS=Mus musculus OX=10090 GN=Ngef PE=1 SV=1	Ngef	0	25	139.185	13	13	82.1	5.99	0.667	1.217	1.102	1.076	0.00708339	0.467552	0.906863	0.856569	0.74	3.36	45.45	13.91	8.13252e+06	8.69306e+06	9.04909e+06	7.60201e+06	5.65254e+06	6.71904e+06	6.89369e+06	6.71675e+06	5.10493e+06	6.30583e+06	5.3554e+06	7.61996e+06	High	High	High	High	High	High	High	High	High	High	High	High	cell organization and biogenesis;developmental processes;signal transduction;other biological processes
High	mmu:66904; Q99MN9; Q9DBG2	Master Protein	Q99MN9	Propionyl-CoA carboxylase beta chain, mitochondrial OS=Mus musculus OX=10090 GN=Pccb PE=1 SV=2	Pccb	0	42	138.786	15	15	58.4	7.66	0.854	1.14	1.176	0.864	0.630271	0.62833	0.733074	0.507861	19.1	1.95	10.72	25.33	1.14195e+07	1.34234e+07	1.28645e+07	1.39356e+07	1.17853e+07	1.06893e+07	1.16155e+07	1.36979e+07	1.18552e+07	1.3864e+07	1.31637e+07	1.13267e+07	High	High	High	High	High	High	High	High	High	High	High	High
High	mmu:18643; P10924; P62962	Master Protein	P62962	Profilin-1 OS=Mus musculus OX=10090 GN=Pfn1 PE=1 SV=2	Pfn1	0	89	138.707	11	11	14.9	8.28	0.793	1.164	1.034	1.042	0.152258	0.334758	0.967535	0.912363	2.93	28.29	23.41	27.06	2.65416e+07	3.01855e+07	2.87772e+07	2.82501e+07	3.09709e+07	3.11241e+07	2.85355e+07	2.18883e+07	1.84362e+07	2.57655e+07	2.76974e+07	2.77305e+07	High	High	High	High	High	High	High	High	High	High	High	High	cell organization and biogenesis;developmental processes;other biological processes
High	mmu:11615; mmu:269378; P50247; Q91WF1	Master Protein	P50247	Adenosylhomocysteinase OS=Mus musculus OX=10090 GN=Ahcy PE=1 SV=3	Ahcy	0	60	138.311	20	20	47.7	6.54	1.014	0.99	1.008	1.071	0.97457	0.951173	0.988343	0.779059	5.13	4.02	7.52	1.01	3.17386e+07	2.97298e+07	2.71966e+07	2.78388e+07	3.33156e+07	3.14297e+07	3.0808e+07	3.12635e+07	3.24733e+07	3.19076e+07	2.99428e+07	2.71556e+07	High	High	High	High	High	High	High	High	High	High	High	High	other metabolic processes;stress response;other biological processes
High	mmu:65246; Q3TP94; Q80TS9; Q8BSK5; Q8C9M7; Q8CB42; Q8CBL8; Q8CEF5; Q9EPK7	Master Protein	Q9EPK7	Exportin-7 OS=Mus musculus OX=10090 GN=Xpo7 PE=1 SV=3	Xpo7	0	23	138.162	18	18	123.7	6.38	0.868	1.162	1.192	0.89	0.733575	0.619968	0.700955	0.715536	14.94	0.42	11.78	23.31	1.15711e+07	1.12901e+07	1.05059e+07	1.01852e+07	9.87647e+06	9.52181e+06	8.93974e+06	9.6628e+06	8.99005e+06	1.07009e+07	9.90275e+06	1.16815e+07	High	High	High	High	High	High	High	High	High	High	High	High	transport
High	Q812F7; Q8VHH5	Master Protein	Q8VHH5	Arf-GAP with GTPase, ANK repeat and PH domain-containing protein 3 OS=Mus musculus OX=10090 GN=Agap3 PE=1 SV=1	Agap3	0	22	138.148	11	8	97.9	7.75	0.904	1.096	1.045	0.898	0.860743	0.859421	0.952373	0.679073	5.62	5.69	4.58	7.3	1.51028e+07	1.41902e+07	1.60955e+07	1.49367e+07	1.35776e+07	1.31521e+07	1.36517e+07	1.40971e+07	1.48506e+07	1.43545e+07	1.47906e+07	1.56341e+07	High	High	High	High	High	High	High	High	High	High	High	High	protein metabolism;other metabolic processes;stress response;transport;signal transduction
High	mmu:23999; Q3TD06; Q3TZG2; Q8BN77; Q9DCK8; Q9Z0P5	Master Protein	Q9Z0P5	Twinfilin-2 OS=Mus musculus OX=10090 GN=Twf2 PE=1 SV=1	Twf2	0	43	138.13	10	10	39.4	6.8	0.908	1.173	1.188	1.009	0.901142	0.494989	0.711113	0.985314	20.73	19.49	12.31	20.02	1.1579e+07	1.22831e+07	1.48246e+07	1.39184e+07	1.19498e+07	1.22726e+07	1.12529e+07	1.23327e+07	1.10969e+07	1.38689e+07	1.35683e+07	1.44663e+07	High	High	High	High	High	High	High	High	High	High	High	High	cell organization and biogenesis;developmental processes;signal transduction;other biological processes
High	A0JP66; mmu:216810; Q5SRX1; Q5SRX7; Q5SRY0; Q6P5D7; Q8C6J0; Q8C935; Q8CB51; Q8R4H1	Master Protein	Q5SRX1	TOM1-like protein 2 OS=Mus musculus OX=10090 GN=Tom1l2 PE=1 SV=1	Tom1l2	0	56	138.055	17	17	55.6	4.82	0.875	1.111	1.218	0.798	0.641551	0.651098	0.601632	0.0725939	21.04	14.02	11.94	44.7	2.49136e+07	2.71387e+07	2.74169e+07	2.80407e+07	2.5736e+07	2.42569e+07	2.41785e+07	2.61344e+07	2.35382e+07	2.95157e+07	2.87298e+07	3.1653e+07	High	High	High	High	High	High	High	High	High	High	High	High	transport;signal transduction;other biological processes
High	mmu:16653; P04200; P08643; P32883	Master Protein	P32883	GTPase KRas OS=Mus musculus OX=10090 GN=Kras PE=1 SV=1	Kras	0	58	137.984	9	2	21.6	6.77	1.225	0.877	0.839	0.964	0.226499	0.292525	0.6948	0.967632	6.23	8.29	11.19	6.34	4.04546e+06	3.62973e+06	3.15166e+06	4.73617e+06	4.50054e+06	4.55747e+06	4.26033e+06	4.23176e+06	4.2641e+06	5.1355e+06	4.38649e+06	4.35485e+06	High	High	High	High	High	High	High	High	High	High	High	High	cell-cell signaling;cell organization and biogenesis;stress response;developmental processes;signal transduction;other biological processes
High	mmu:67201; Q3UUS8; Q9CPV4; Q9CY26; Q9D9F5	Master Protein	Q9CPV4	Glyoxalase domain-containing protein 4 OS=Mus musculus OX=10090 GN=Glod4 PE=1 SV=1	Glod4	0	58	137.898	12	12	33.3	5.47	0.797	0.893	0.79	0.838	0.227939	0.307573	0.437415	0.256208	0.79	7.68	29.49	26.59	2.04358e+07	1.8413e+07	2.11871e+07	1.82751e+07	1.80277e+07	1.64148e+07	2.19658e+07	2.66005e+07	2.64416e+07	2.50921e+07	2.61939e+07	1.90807e+07	High	High	High	High	High	High	High	High	High	High	High	High
High	mmu:12313; mmu:12314; mmu:12315; P02593; P0DP26; P62204; P70667; P99014; Q3TEH7; Q3THK5; Q3U6Z5; Q3U7C7; Q498A3; Q61379; Q61380; Q8BNC9; Q91VQ9; Q9D6G4	Master Protein	P0DP26	Calmodulin-1 OS=Mus musculus OX=10090 GN=Calm1 PE=1 SV=1	Calm1	0	70	137.375	9	9	16.8	4.22	1.076	1.198	1.012	1.149	0.777254	0.569011	0.999502	0.557111	4.04	2.81	1.89	11.43	7.52624e+06	7.69519e+06	7.7108e+06	7.75115e+06	6.68157e+06	8.70571e+06	6.51825e+06	6.08075e+06	7.00925e+06	6.29464e+06	6.51151e+06	6.84259e+06	High	High	High	High	High	High	High	High	High	High	High	High	cell cycle OR cell proliferation;cell organization and biogenesis;other metabolic processes;signal transduction;other biological processes
High	mmu:14555; P13707; Q3UVM3; Q5DTS5	Master Protein	P13707	Glycerol-3-phosphate dehydrogenase [NAD(+)], cytoplasmic OS=Mus musculus OX=10090 GN=Gpd1 PE=1 SV=3	Gpd1	0	55	137.367	15	13	37.5	7.17	0.856	0.76	0.795	0.937	0.653776	0.000695333	0.521398	0.907383	25.81	7.63	34.37	5.71	1.32137e+07	1.09174e+07	1.09818e+07	8.76892e+06	9.6306e+06	9.95204e+06	13856541	1.4347e+07	1.31512e+07	9.65029e+06	1.42408e+07	1.04905e+07	High	High	High	High	High	High	High	High	High	High	High	High	other metabolic processes;other biological processes
High	mmu:19325; O88386; P61027; Q9D7X6	Master Protein	P61027	Ras-related protein Rab-10 OS=Mus musculus OX=10090 GN=Rab10 PE=1 SV=1	Rab10	0	55	137.355	13	11	22.5	8.38	1.118	0.894	0.963	0.998	0.625716	0.365095	0.970168	0.985314	5.59	0.16	0.68	0.08	5.32649e+07	5.15158e+07	6.08623e+07	5.50001e+07	5.0676e+07	5.07667e+07	5.32277e+07	5.45171e+07	5.3838e+07	5.56664e+07	5.2981e+07	5.19538e+07	High	High	High	High	High	High	High	High	High	High	High	High	cell cycle OR cell proliferation;cell organization and biogenesis;transport;developmental processes;other biological processes
High	mmu:330814; Q3UH90; Q7TNE5; Q80T49; Q80TR1	Master Protein	Q80TR1	Adhesion G protein-coupled receptor L1 OS=Mus musculus OX=10090 GN=Adgrl1 PE=1 SV=2	Adgrl1	0	20	137.334	15	15	161.6	6.48	0.965	1.176	1.038	1.063	0.999647	0.620098	0.977439	0.861974	1.49	2.42	5.04	3.99	8.71445e+06	9.03848e+06	7.19795e+06	8.87752e+06	8.27269e+06	7.93657e+06	7.14638e+06	7.56376e+06	6.96687e+06	7.76263e+06	7.68087e+06	8.57658e+06	High	High	High	High	High	High	High	High	High	High	High	High	cell adhesion;signal transduction;other biological processes
High	mmu:606496; Q2NL51	Master Protein	Q2NL51	Glycogen synthase kinase-3 alpha OS=Mus musculus OX=10090 GN=Gsk3a PE=1 SV=2	Gsk3a	0	43	137.127	12	9	51.6	8.81	0.813	1.112	1.072	0.994	0.427404	0.838567	0.916054	0.997862	19	16.97	6.97	21.36	9.60883e+06	1.12563e+07	1.11764e+07	1.14989e+07	8.75375e+06	9.18652e+06	9.97688e+06	1.02175e+07	8.19327e+06	9.96978e+06	9.76246e+06	1.1476e+07	High	High	High	High	High	High	High	High	High	High	High	High	cell-cell signaling;cell organization and biogenesis;protein metabolism;other metabolic processes;transport;developmental processes;signal transduction;other biological processes
High	mmu:26572; O88543	Master Protein	O88543	COP9 signalosome complex subunit 3 OS=Mus musculus OX=10090 GN=Cops3 PE=1 SV=3	Cops3	0	38	137.047	10	10	47.8	6.65	1.013	1.108	1.03	0.97	0.937284	0.919915	0.980514	0.967632	32.28	3.12	8.49	7.83	6.11211e+06	7.62696e+06	7.41539e+06	7.57695e+06	7.26478e+06	7.04396e+06	7.47708e+06	7.11351e+06	7.58828e+06	7.54492e+06	6.8287e+06	7.97058e+06	High	High	High	High	High	High	High	High	High	High	High	High	protein metabolism;other metabolic processes;developmental processes
High	mmu:69597; Q8JZQ2	Master Protein	Q8JZQ2	AFG3-like protein 2 OS=Mus musculus OX=10090 GN=Afg3l2 PE=1 SV=1	Afg3l2	0	32	137.037	21	20	89.5	8.6	1.048	1.05	1.232	0.85	0.884395	0.979659	0.569481	0.358222	1.17	1.36	6.09	4.25	1.85955e+07	1.90382e+07	1.78394e+07	1.99806e+07	1.74239e+07	1.80243e+07	1.47438e+07	1.81461e+07	1.73245e+07	1.79645e+07	1.99445e+07	2.06459e+07	High	High	High	High	High	High	High	High	High	High	High	High	cell organization and biogenesis;protein metabolism;other metabolic processes;transport;developmental processes;other biological processes
High	mmu:16201; Q80VD5; Q812A1; Q8BP80; Q8C2H8; Q8K588; Q9Z1X4	Master Protein	Q9Z1X4	Interleukin enhancer-binding factor 3 OS=Mus musculus OX=10090 GN=Ilf3 PE=1 SV=2	Ilf3	0	26	137.029	10	10	96	8.76	0.941	1.138	0.937	0.943	0.982346	0.918343	0.90497	0.934381	13.31	17.77	14.82	1.89	5.49389e+06	4.78152e+06	5.06027e+06	4.22561e+06	4.45316e+06	4.90231e+06	4.49139e+06	4.6573e+06	4.94238e+06	4.71209e+06	4.28335e+06	4.03338e+06	High	High	High	High	High	High	High	High	High	High	High	High	protein metabolism;other metabolic processes;stress response;other biological processes
High	mmu:227700; Q3TIQ1; Q3U2J4; Q3U824; Q8K140; Q8R3V5; Q91ZI7	Master Protein	Q8R3V5	Endophilin-B2 OS=Mus musculus OX=10090 GN=Sh3glb2 PE=1 SV=2	Sh3glb2	0	44	136.753	13	13	44.5	5.82	0.928	1.033	1.039	0.944	0.888803	0.965178	0.94845	0.877376	1.64	2.72	11.96	1.01	3.54166e+07	3.74276e+07	3.728e+07	3.51777e+07	3.44461e+07	3.36341e+07	3.25132e+07	3.55604e+07	3.26401e+07	3.53324e+07	3.30518e+07	3.69042e+07	High	High	High	High	High	High	High	High	High	High	High	High
High	mmu:16592; Q05816	Master Protein	Q05816	Fatty acid-binding protein 5 OS=Mus musculus OX=10090 GN=Fabp5 PE=1 SV=3	Fabp5	0	86	136.742	11	11	15.1	6.54	0.913	0.99	0.756	1.306	0.906598	0.916476	0.255912	0.067183	13.31	0.08	12.09	7.2	1.06189e+07	1.13731e+07	9.70774e+06	9.22025e+06	1.08509e+07	1.08481e+07	1.10645e+07	1.09196e+07	1.03697e+07	8.23411e+06	8.42723e+06	8.1921e+06	High	High	High	High	High	High	High	High	High	High	High	High	other metabolic processes;transport;other biological processes
High	mmu:18984; P37040	Master Protein	P37040	NADPH--cytochrome P450 reductase OS=Mus musculus OX=10090 GN=Por PE=1 SV=2	Por	0	31	136.631	14	14	77	5.53	1.295	0.778	1.189	0.948	0.0488139	0.00692104	0.744515	0.932796	46.5	36.26	2.66	30.79	7.03718e+06	6.68724e+06	6.10327e+06	7.06623e+06	7.65624e+06	8.96089e+06	8.33164e+06	8.01571e+06	8.45996e+06	8.2058e+06	7.56939e+06	8.19601e+06	High	High	High	High	High	High	High	High	High	High	High	High	protein metabolism;other metabolic processes;other biological processes
High	mmu:53610; Q63887; Q99K48; Q9CYQ4; Q9DBP2	Master Protein	Q99K48	Non-POU domain-containing octamer-binding protein OS=Mus musculus OX=10090 GN=Nono PE=1 SV=3	Nono	0	52	136.007	17	16	54.5	8.95	0.806	1.04	0.864	1.073	0.308438	0.991789	0.790798	0.850756	0.13	0.15	6.23	10.85	1.37177e+07	1.29688e+07	1.41813e+07	1.14812e+07	1.1967e+07	1.3441e+07	1.23955e+07	1.30922e+07	1.58422e+07	1.08643e+07	1.12985e+07	1.26268e+07	High	High	High	High	High	High	High	High	High	High	High	High	DNA metabolism;RNA metabolism OR transcription;other metabolic processes;stress response;other biological processes
High	mmu:28000; Q3TP64; Q4ADG5; Q8BKZ5; Q8BVQ4; Q99KP6	Master Protein	Q99KP6	Pre-mRNA-processing factor 19 OS=Mus musculus OX=10090 GN=Prpf19 PE=1 SV=1	Prpf19	0	57	135.169	13	13	55.2	6.61	0.953	1.072	0.944	1.042	0.986915	0.979659	0.923899	0.926369	10.15	1.13	5.27	10.02	8.3109e+06	9.44578e+06	8.59303e+06	7.38907e+06	8.39845e+06	9.28094e+06	7.89458e+06	8.64595e+06	8.40069e+06	6.83376e+06	8.05432e+06	8.89369e+06	High	High	High	High	High	High	High	High	High	High	High	High	cell organization and biogenesis;protein metabolism;DNA metabolism;RNA metabolism OR transcription;other metabolic processes;stress response;developmental processes;signal transduction;other biological processes
High	mmu:16498; P62482; P97381; Q60942; Q64284	Master Protein	P62482	Voltage-gated potassium channel subunit beta-2 OS=Mus musculus OX=10090 GN=Kcnab2 PE=1 SV=1	Kcnab2	0	49	134.733	12	9	41	9	0.948	0.884	0.954	0.974	0.977727	0.236575	0.952373	0.963002	10.29	0.3	14.86	10.87	1.33637e+07	1.35569e+07	1.48373e+07	1.49779e+07	1.35085e+07	1.30674e+07	1.51903e+07	1.47315e+07	1.30561e+07	1.45164e+07	1.45704e+07	1.37701e+07	High	High	High	High	High	High	High	High	High	High	High	High	other metabolic processes;transport;developmental processes;other biological processes
High	mmu:52822; Q3U348; Q3UF96; Q6PE64; Q8VD10; Q9D394	Master Protein	Q9D394	Protein RUFY3 OS=Mus musculus OX=10090 GN=Rufy3 PE=1 SV=1	Rufy3	0	45	134.636	18	18	53	5.49	0.944	0.97	0.913	0.999	0.926853	0.918343	0.897335	0.985314	10.74	6.48	6.76	3.57	3.91153e+07	3.73443e+07	3.8547e+07	3.47229e+07	3.40042e+07	3.44197e+07	3.85711e+07	3.97358e+07	3.45402e+07	3.60614e+07	3.49352e+07	3.74995e+07	High	High	High	High	High	High	High	High	High	High	High	High	cell organization and biogenesis;developmental processes;other biological processes
High	mmu:68505; Q0VF89; Q0VF90; Q3UK22; Q3UVL4; Q9CXM6	Master Protein	Q3UVL4	Vacuolar protein sorting-associated protein 51 homolog OS=Mus musculus OX=10090 GN=Vps51 PE=1 SV=2	Vps51	0	41	134.596	21	21	86.1	6.24	1.007	1.162	0.985	1.01	0.95005	0.652364	0.979143	0.975641	8.74	3.7	2.34	9.15	9.46515e+06	9.72678e+06	9.42326e+06	1.06064e+07	9.00336e+06	9.57009e+06	8.17257e+06	8.93304e+06	8.50049e+06	9.01892e+06	8.45163e+06	1.0289e+07	High	High	High	High	High	High	High	High	High	High	High	High	cell organization and biogenesis;other metabolic processes;transport;developmental processes
High	mmu:11843; P36403; P61750; Q3TGC2; Q9CXX3	Master Protein	P61750	ADP-ribosylation factor 4 OS=Mus musculus OX=10090 GN=Arf4 PE=1 SV=2	Arf4	0	59	134.331	9	4	20.4	7.14	0.769	1.033	0.612	1.199	0.266367	0.957867	0.00836068	0.456108	14.44	0.33	16.04	12.7	4.7659e+06	4.44355e+06	4.49478e+06	3.36455e+06	4.03033e+06	3.96558e+06	4.39857e+06	4.61515e+06	4.30149e+06	2.98155e+06	3.27021e+06	3.01808e+06	High	High	High	High	High	High	High	High	High	High	High	High	cell organization and biogenesis;protein metabolism;other metabolic processes;stress response;transport;developmental processes;signal transduction;other biological processes
High	mmu:18125; Q3UR10; Q64208; Q9Z0J4	Master Protein	Q9Z0J4	Nitric oxide synthase, brain OS=Mus musculus OX=10090 GN=Nos1 PE=1 SV=1	Nos1	0	26	134.206	24	24	160.4	7.15	0.994	1.076	0.954	1.019	0.982346	0.926116	0.952029	0.96835	0.65	4.9	21.08	11.02	1.57009e+07	1.59201e+07	1.51006e+07	1.45966e+07	1.43316e+07	1.82822e+07	1.33193e+07	1.428e+07	1.29175e+07	1.49342e+07	1.45303e+07	1.4208e+07	High	High	High	High	High	High	High	High	High	High	High	High	cell-cell signaling;protein metabolism;other metabolic processes;stress response;developmental processes;signal transduction;other biological processes
High	mmu:226414; Q3U987; Q922B2	Master Protein	Q922B2	Aspartate--tRNA ligase, cytoplasmic OS=Mus musculus OX=10090 GN=Dars1 PE=1 SV=2	Dars1	0	49	134.099	19	19	57.1	6.49	0.963	1.053	0.944	1.022	0.982346	0.949173	0.925266	0.95703	4.54	6.51	8.29	4.81	2.3307e+07	2.62013e+07	2.53857e+07	2.42457e+07	2.47171e+07	2.53378e+07	2.49526e+07	2.35026e+07	2.34533e+07	2.42988e+07	2.28152e+07	2.6004e+07	High	High	High	High	High	High	High	High	High	High	High	High	protein metabolism;RNA metabolism OR transcription;other metabolic processes
High	mmu:53333; Q3TBZ2; Q3TQA1; Q8VI26; Q8VI27; Q9QYA2; Q9Z2N1	Master Protein	Q9QYA2	Mitochondrial import receptor subunit TOM40 homolog OS=Mus musculus OX=10090 GN=Tomm40 PE=1 SV=3	Tomm40	0	32	133.994	7	7	37.9	7.74	0.707	1.153	0.999	0.916	0.101226	0.914683	0.968713	0.884251	47.24	27.53	18.76	7.81	2.59334e+06	3.27507e+06	2.57342e+06	2.97185e+06	3.32982e+06	3.42906e+06	3.18521e+06	3.11815e+06	2.65836e+06	3.91352e+06	3.53501e+06	2.79087e+06	High	High	High	High	High	High	High	High	High	High	High	High	cell organization and biogenesis;transport;other biological processes
High	mmu:260299; Q8R464	Master Protein	Q8R464	Cell adhesion molecule 4 OS=Mus musculus OX=10090 GN=Cadm4 PE=1 SV=1	Cadm4	0	40	133.807	8	8	42.7	6.3	0.815	1.006	0.972	1.045	0.325869	0.965178	0.979143	0.920476	1.48	4.65	3.19	6	1.95066e+07	2.20102e+07	1.93146e+07	1.83157e+07	1.80831e+07	1.61036e+07	1.69164e+07	1.75508e+07	1.68328e+07	1.62472e+07	1.76715e+07	1.86128e+07	High	High	High	High	High	High	High	High	High	High	High	High	cell adhesion;other biological processes
High	mmu:327814; Q6P1D2; Q8BN73; Q8BSS9	Master Protein	Q8BSS9	Liprin-alpha-2 OS=Mus musculus OX=10090 GN=Ppfia2 PE=1 SV=2	Ppfia2	0	20	133.635	16	14	143.1	6.11	0.969	1.011	0.662	1.788	0.99982	0.9314	0.0461853	7.39724e-07	12.15	1.8	10.38	1.62	7.20503e+06	7.26551e+06	7.37839e+06	7.20736e+06	7.1445e+06	6.41617e+06	7.00902e+06	7.02339e+06	7.03883e+06	4.40824e+06	4.44307e+06	7.79719e+06	High	High	High	High	High	High	High	High	High	High	High	High	cell organization and biogenesis;transport;other biological processes
High	A2RTC5; mmu:11844; P26437; P84084	Master Protein	P84084	ADP-ribosylation factor 5 OS=Mus musculus OX=10090 GN=Arf5 PE=1 SV=2	Arf5	0	64	133.624	9	4	20.5	6.79	0.989	0.953	0.993	0.904	0.981378	0.74018	0.993519	0.737341	43.15	20.14	18.52	0.39	1.21801e+07	1.07392e+07	1.1454e+07	1.13169e+07	1.02487e+07	1.06593e+07	1.13993e+07	1.19248e+07	1.28775e+07	1.27091e+07	1.21889e+07	1.18905e+07	High	High	High	High	High	High	High	High	High	High	High	High	transport
High	E9Q6V1; mmu:18573; O35388; Q5I7S8; Q61481; Q8BRR9; Q9JLL9	Master Protein	Q61481	Calcium/calmodulin-dependent 3',5'-cyclic nucleotide phosphodiesterase 1A OS=Mus musculus OX=10090 GN=Pde1a PE=1 SV=3	Pde1a	0	50	133.492	19	18	62.3	5.91	1.017	0.814	0.841	1.195	0.937284	0.0087445	0.711113	0.248736	13.83	2.54	10.37	0.95	1.67726e+07	1.54746e+07	1.64494e+07	1.59427e+07	1.67996e+07	1.61787e+07	1.79756e+07	1.84593e+07	1.67958e+07	1.50552e+07	1.78317e+07	1.56482e+07	High	High	High	High	High	High	High	High	High	High	High	High	other metabolic processes;signal transduction;other biological processes
High	mmu:11428; P28271; Q3TQ15; Q99K54	Master Protein	P28271	Cytoplasmic aconitate hydratase OS=Mus musculus OX=10090 GN=Aco1 PE=1 SV=3	Aco1	0	28	133.294	15	15	98.1	7.5	0.913	1.188	1.12	0.956	0.915479	0.529273	0.852011	0.946993	5.58	8.53	5.08	24.69	8.81273e+06	1.01046e+07	1.05944e+07	1.03496e+07	8.86068e+06	8.94717e+06	8.25813e+06	8.56371e+06	7.14518e+06	9.40764e+06	9.06894e+06	1.08738e+07	High	High	High	High	High	High	High	High	High	High	High	High	other metabolic processes;transport;developmental processes;other biological processes
High	E9Q3A4; mmu:19166; P49722; Q6ZWV8	Master Protein	P49722	Proteasome subunit alpha type-2 OS=Mus musculus OX=10090 GN=Psma2 PE=1 SV=3	Psma2	0	63	133.137	11	11	25.9	7.43	0.943	1.111	1.126	0.903	0.926853	0.627098	0.819398	0.67564	8.32	11.56	19.54	14.57	3.01594e+07	3.06459e+07	3.18091e+07	3.04494e+07	2.93924e+07	2.99184e+07	2.74273e+07	3.00423e+07	2.65064e+07	2.97024e+07	2.96957e+07	3.0781e+07	High	High	High	High	High	High	High	High	High	High	High	High	protein metabolism;other metabolic processes;other biological processes
High	Q8BLK3	Master Protein	Q8BLK3	Limbic system-associated membrane protein OS=Mus musculus OX=10090 GN=Lsamp PE=1 SV=1	Lsamp	0	44	133.071	14	14	38.1	6.65	1.043	1.039	1.057	1.088	0.915479	0.932185	0.916054	0.650192	5.16	10.78	0.44	6.2	1.05597e+08	9.95099e+07	1.04983e+08	1.08377e+08	1.17786e+08	1.13278e+08	9.29546e+07	9.66954e+07	1.01302e+08	1.09655e+08	1.12919e+08	1.05233e+08	High	High	High	High	High	High	High	High	High	High	High	High	cell adhesion;other biological processes
High	mmu:76707; Q505G6; Q6DI75; Q6PG14; Q80TV8; Q8BNS4; Q99JH5; Q99JI2; Q9CVU1	Master Protein	Q80TV8	CLIP-associating protein 1 OS=Mus musculus OX=10090 GN=Clasp1 PE=1 SV=2	Clasp1	0	18	132.608	20	16	169.1	9.03	0.858	1.083	1.145	0.939	0.771687	0.993748	0.881138	0.930282	0.06	0.08	0.3	6.86	4.26731e+06	4.07536e+06	5.1033e+06	5.679e+06	3.95248e+06	3.7868e+06	3.93568e+06	3.86653e+06	4.08537e+06	5.41596e+06	4.61806e+06	5.15846e+06	High	High	High	High	High	High	High	High	High	High	High	High	cell cycle OR cell proliferation;cell organization and biogenesis;transport;other biological processes
High	mmu:14651; Q3TMR4; Q3UCF6; Q8WUR9; Q99KB8	Master Protein	Q99KB8	Hydroxyacylglutathione hydrolase, mitochondrial OS=Mus musculus OX=10090 GN=Hagh PE=1 SV=2	Hagh	0	49	132.575	9	9	34.1	7.75	0.954	1.171	0.917	1.046	0.981378	0.436717	0.904649	0.927533	5.82	2.17	16.74	3.27	1.49604e+07	1.59813e+07	1.5012e+07	1.24086e+07	1.34334e+07	1.45143e+07	1.51429e+07	1.43256e+07	1.38721e+07	1.27435e+07	1.28078e+07	1.43974e+07	High	High	High	High	High	High	High	High	High	High	High	High	other metabolic processes
High	A2AGC7; mmu:99512; Q80TP4; Q8CGF6	Master Protein	Q8CGF6	WD repeat-containing protein 47 OS=Mus musculus OX=10090 GN=Wdr47 PE=1 SV=2	Wdr47	0	33	132.286	19	19	102.2	5.97	1.111	1.052	1.013	0.93	0.568656	0.983063	0.986266	0.877263	2.26	3.39	1.03	10.29	9.62567e+06	1.07106e+07	1.17261e+07	1.16841e+07	1.21562e+07	1.2113e+07	1.07528e+07	1.09074e+07	1.03834e+07	1.25033e+07	1.07709e+07	1.2067e+07	High	High	High	High	High	High	High	High	High	High	High	High
High	mmu:20527; P32037	Master Protein	P32037	Solute carrier family 2, facilitated glucose transporter member 3 OS=Mus musculus OX=10090 GN=Slc2a3 PE=1 SV=1	Slc2a3	0	18	132.071	9	9	53.4	4.98	0.969	1.05	1.087	1.001	0.980778	0.928459	0.865988	0.985314	5.6	1.78	26.04	10.59	3.38195e+07	3.35863e+07	3.43615e+07	3.43798e+07	3.43178e+07	3.33853e+07	3.22698e+07	3.12346e+07	3.28867e+07	3.16565e+07	3.43594e+07	3.56157e+07	High	High	High	High	High	High	High	High	High	High	High	High	transport
High	A2ACG6; mmu:20014; Q3TKY0; Q91XH0; Q9DBG6	Master Protein	Q9DBG6	Dolichyl-diphosphooligosaccharide--protein glycosyltransferase subunit 2 OS=Mus musculus OX=10090 GN=Rpn2 PE=1 SV=1	Rpn2	0	32	131.708	13	13	69	5.81	0.717	1.429	1.51	0.914	0.0368651	0.00625831	0.0492987	0.828861	15.21	25.35	30.36	20.51	8.82974e+06	8.36162e+06	1.10436e+07	1.14191e+07	8.08776e+06	8.0194e+06	6.18645e+06	7.43334e+06	6.31242e+06	1.01581e+07	9.17244e+06	1.16711e+07	High	High	High	High	High	High	High	High	High	High	High	High	protein metabolism;other metabolic processes;other biological processes
High	E9QKH9; mmu:382018; Q3UHG2; Q4KUS2	Master Protein	Q4KUS2	Protein unc-13 homolog A OS=Mus musculus OX=10090 GN=Unc13a PE=1 SV=3	Unc13a	0	20	131.702	23	23	193.7	5.25	1.037	1.014	1.011	0.941	0.884395	0.978049	0.988343	0.904534	7.89	2.03	12.69	1.31	1.13075e+07	1.00905e+07	1.08345e+07	1.12534e+07	1.14354e+07	1.14071e+07	1.09822e+07	1.08999e+07	1.03854e+07	1.0919e+07	1.12358e+07	1.09335e+07	High	High	High	High	High	High	High	High	High	High	High	High	cell-cell signaling;cell organization and biogenesis;other metabolic processes;transport;developmental processes;signal transduction;other biological processes
High	B1AX56; mmu:102866; Q3TUZ5; Q99K51	Master Protein	Q99K51	Plastin-3 OS=Mus musculus OX=10090 GN=Pls3 PE=1 SV=3	Pls3	0	47	131.569	21	15	70.7	5.62	0.966	0.924	0.906	0.941	0.998804	0.539227	0.87847	0.887335	11.08	9.8	13.06	6.5	1.1358e+07	9.63202e+06	1.19238e+07	8.87049e+06	1.52714e+07	1.5052e+07	1.37276e+07	1.44094e+07	1.40878e+07	9.49328e+06	1.17484e+07	1.09063e+07	High	High	High	High	High	High	High	High	High	High	High	High	cell organization and biogenesis;developmental processes;other biological processes
High	mmu:13033; P18242	Master Protein	P18242	Cathepsin D OS=Mus musculus OX=10090 GN=Ctsd PE=1 SV=1	Ctsd	0	37	131.552	11	11	44.9	7.15	0.968	1.102	0.921	1.038	0.984404	0.714905	0.897335	0.926369	6.84	8.03	2.03	12.68	2.41468e+07	2.66613e+07	2.62703e+07	2.35116e+07	2.71989e+07	2.57242e+07	2.45723e+07	2.34885e+07	2.22394e+07	2.31082e+07	2.14939e+07	2.29814e+07	High	High	High	High	High	High	High	High	High	High	High	High	cell organization and biogenesis;protein metabolism;other metabolic processes;other biological processes
High	mmu:11308; Q3U8V0; Q60747; Q8CBW3; Q91ZM5; Q923I9; Q99KH4	Master Protein	Q8CBW3	Abl interactor 1 OS=Mus musculus OX=10090 GN=Abi1 PE=1 SV=3	Abi1	0	36	131.546	15	11	52.3	7.64	0.942	1.057	0.854	1.156	0.9634	0.978049	0.752149	0.474036	14.05	7.45	4.47	3.89	1.58392e+07	1.51597e+07	1.50027e+07	1.27734e+07	1.54086e+07	1.6074e+07	1.55514e+07	1.38638e+07	1.53823e+07	1.28753e+07	1.31536e+07	1.2755e+07	High	High	High	High	High	High	High	High	High	High	High	High	cell-cell signaling;cell organization and biogenesis;protein metabolism;other metabolic processes;developmental processes;signal transduction;other biological processes
High	mmu:56431; Q9R0P5	Master Protein	Q9R0P5	Destrin OS=Mus musculus OX=10090 GN=Dstn PE=1 SV=3	Dstn	0	82	131.509	15	14	18.5	7.97	0.782	1.12	0.895	1.004	0.0871056	0.466894	0.847133	0.97682	5.52	4.19	1.21	6.14	3.92797e+07	4.18297e+07	4.4302e+07	3.72936e+07	3.80148e+07	3.99621e+07	3.98414e+07	4.02118e+07	3.89304e+07	3.86897e+07	3.70801e+07	3.68889e+07	High	High	High	High	High	High	High	High	High	High	High	High	cell organization and biogenesis;other biological processes
High	mmu:13437; Q56A00; Q9Z2W0	Master Protein	Q9Z2W0	Aspartyl aminopeptidase OS=Mus musculus OX=10090 GN=Dnpep PE=1 SV=2	Dnpep	0	52	131.373	14	14	52.2	7.25	0.929	1.175	1.02	1.041	0.901142	0.259461	0.981898	0.912363	3.26	8.27	21.45	3.5	2.91545e+07	2.9718e+07	2.69247e+07	2.73937e+07	2.86773e+07	2.74671e+07	2.8604e+07	2.50346e+07	2.53564e+07	2.54801e+07	2.6823e+07	2.8287e+07	High	High	High	High	High	High	High	High	High	High	High	High	protein metabolism
High	mmu:23827; Q3U8Z5; Q91XB9; Q9D7Y0; Q9Z0S1	Master Protein	Q9Z0S1	3'(2'),5'-bisphosphate nucleotidase 1 OS=Mus musculus OX=10090 GN=Bpnt1 PE=1 SV=2	Bpnt1	0	42	131.155	9	9	33.2	5.82	1.033	0.933	0.822	1.112	0.913328	0.567688	0.631769	0.612147	0.25	1.44	0.24	1.11	1.45992e+07	1.80271e+07	1.70373e+07	1.66278e+07	1.87429e+07	1.8379e+07	1.98377e+07	2.02396e+07	1.96812e+07	1.54353e+07	1.69726e+07	1.66424e+07	High	High	High	High	High	High	High	High	High	High	High	High	other metabolic processes
High	mmu:56041; Q3T9L9; Q3TH58; Q3U1C7; Q3UMW6; Q91WE7; Q99JZ5; Q9Z1Z0	Master Protein	Q9Z1Z0	General vesicular transport factor p115 OS=Mus musculus OX=10090 GN=Uso1 PE=1 SV=2	Uso1	0	32	130.8	19	19	106.9	4.93	0.896	1.228	1.278	0.947	0.872345	0.27528	0.440221	0.931774	22.46	1.98	6.43	16.31	1.06188e+07	1.11822e+07	1.22102e+07	1.1109e+07	8.76003e+06	9.99871e+06	1.00962e+07	9.89543e+06	1.0026e+07	1.19395e+07	8.91027e+06	1.10611e+07	High	High	High	High	High	High	High	High	High	High	High	High	cell organization and biogenesis;transport;signal transduction;other biological processes
High	mmu:69923; Q9D087; Q9ESW4	Master Protein	Q9ESW4	Acylglycerol kinase, mitochondrial OS=Mus musculus OX=10090 GN=Agk PE=1 SV=1	Agk	0	49	130.745	13	13	46.9	8.4	0.995	1.015	1.029	1.024	0.982346	0.979659	0.967048	0.95553	1.63	1.75	7.76	12.65	1.69737e+07	1.52316e+07	1.89946e+07	1.6336e+07	1.77729e+07	1.84998e+07	1.64011e+07	1.66263e+07	1.63345e+07	1.67258e+07	1.73314e+07	1.68164e+07	High	High	High	High	High	High	High	High	High	High	High	High	cell organization and biogenesis;other metabolic processes;transport
High	mmu:109731; Q14CG9; Q8BW75; Q8C0B2	Master Protein	Q8BW75	Amine oxidase [flavin-containing] B OS=Mus musculus OX=10090 GN=Maob PE=1 SV=4	Maob	0	41	130.469	16	15	58.5	8.29	0.928	1.107	0.957	0.921	0.931283	0.813608	0.958501	0.811078	1.77	5.64	16.17	23.04	1.38523e+07	1.4538e+07	1.4742e+07	1.16102e+07	1.36143e+07	1.29432e+07	1.27381e+07	1.30362e+07	1.36546e+07	1.29481e+07	1.26781e+07	1.13104e+07	High	High	High	High	High	High	High	High	High	High	High	High	other metabolic processes;other biological processes
High	mmu:26949; Q62465; Q8R3G0; Q8R3T8	Master Protein	Q62465	Synaptic vesicle membrane protein VAT-1 homolog OS=Mus musculus OX=10090 GN=Vat1 PE=1 SV=3	Vat1	0	43	130.389	12	12	43.1	6.37	0.798	0.912	0.904	0.951	0.166816	0.461355	0.852011	0.912363	2.08	2.42	20.24	12.34	2.65087e+07	2.70945e+07	2.19313e+07	2.1184e+07	2.37201e+07	2.71307e+07	2.57457e+07	2.91649e+07	2.62756e+07	2.5962e+07	2.5178e+07	2.27497e+07	High	High	High	High	High	High	High	High	High	High	High	High	other biological processes
High	mmu:12307; P12658; Q545N6	Master Protein	P12658	Calbindin OS=Mus musculus OX=10090 GN=Calb1 PE=1 SV=2	Calb1	0	67	130.382	18	17	30	4.83	0.837	1.285	1.296	0.831	0.346491	0.0057234	0.292825	0.17158	3.19	17.99	24.5	2.96	3.48526e+07	3.72578e+07	3.44756e+07	3.83069e+07	3.01849e+07	3.53603e+07	2.76627e+07	3.05755e+07	2.95452e+07	3.54133e+07	3.33564e+07	3.82723e+07	High	High	High	High	High	High	High	High	High	High	High	High	developmental processes;other biological processes
High	mmu:19058; Q3V067; Q5F225; Q63810	Master Protein	Q63810	Calcineurin subunit B type 1 OS=Mus musculus OX=10090 GN=Ppp3r1 PE=1 SV=3	Ppp3r1	0	74	130.365	8	8	19.3	4.81	0.893	1.261	1.292	0.885	0.901142	0.51974	0.652453	0.735531	27.76	21.83	1.56	28.29	4.42936e+06	4.44122e+06	5.76542e+06	5.60018e+06	3.67871e+06	4.98719e+06	4.14328e+06	3.72538e+06	4.63341e+06	5.18849e+06	4.68138e+06	4.84802e+06	High	High	High	High	High	High	High	High	High	High	High	High	protein metabolism;other metabolic processes;transport;developmental processes;signal transduction;other biological processes
High	A2A5I0; Q8VE33	Master Protein	Q8VE33	Ganglioside-induced differentiation-associated protein 1-like 1 OS=Mus musculus OX=10090 GN=Gdap1l1 PE=1 SV=1	Gdap1l1	0	42	130.34	9	9	42.3	6.6	0.957	1.057	1.226	0.879	0.991736	0.982263	0.596411	0.587545	8.99	12.24	1.16	16.18	1.0847e+07	1.0955e+07	1.20859e+07	1.21665e+07	1.11566e+07	1.1095e+07	1.09229e+07	1.10392e+07	9.72233e+06	1.26781e+07	1.24669e+07	1.22958e+07	High	High	High	High	High	High	High	High	High	High	High	High	other metabolic processes
High	mmu:17975; P09405; Q548M9; Q61991; Q8BQD8; Q99K50	Master Protein	P09405	Nucleolin OS=Mus musculus OX=10090 GN=Ncl PE=1 SV=2	Ncl	0	30	130.338	17	17	76.7	4.75	1.016	1.142	1.099	1.041	0.977727	0.314599	0.839504	0.879532	4.45	4.56	24.35	12.63	4.13396e+07	4.07647e+07	3.6222e+07	4.08008e+07	3.65687e+07	4.01089e+07	3.31957e+07	3.73584e+07	3.4077e+07	3.71661e+07	3.63256e+07	4.48116e+07	High	High	High	High	High	High	High	High	High	High	High	High	transport;developmental processes;other biological processes
High	mmu:20977; Q62277; Q8BRQ0; Q91WI8	Master Protein	Q62277	Synaptophysin OS=Mus musculus OX=10090 GN=Syp PE=1 SV=2	Syp	0	30	130.039	10	10	34	4.94	1.047	1.033	0.915	1.138	0.909112	0.95513	0.904551	0.368069	21.64	1.05	27.34	7.5	1.85901e+08	1.75798e+08	1.81081e+08	1.64907e+08	2.09676e+08	2.11427e+08	2.11079e+08	1.84813e+08	2.33496e+08	1.85727e+08	2.01646e+08	1.66766e+08	High	High	High	High	High	High	High	High	High	High	High	High	cell-cell signaling;transport;other biological processes
High	Q8VHW2	Master Protein	Q8VHW2	Voltage-dependent calcium channel gamma-8 subunit OS=Mus musculus OX=10090 GN=Cacng8 PE=1 SV=1	Cacng8	0	44	129.983	11	11	43.4	9.2	1.068	1.056	1.092	1.066	0.803969	0.973265	0.887065	0.843367	5.25	7.52	12.99	0.49	1.64627e+07	1.65599e+07	1.62677e+07	1.65006e+07	2.12658e+07	1.90304e+07	1.98565e+07	1.70066e+07	1.3615e+07	1.91311e+07	1.90059e+07	1.48134e+07	High	High	High	High	High	High	High	High	High	High	High	High	other metabolic processes;transport;other biological processes
High	mmu:13169; Q3TG34; Q3U5X3; Q3U8I5; Q3UZ33; Q5NCI5; Q5NCI6; Q5NCI7; Q62418; Q80WP1; Q8BH56	Master Protein	Q62418	Drebrin-like protein OS=Mus musculus OX=10090 GN=Dbnl PE=1 SV=2	Dbnl	0	40	129.845	13	13	48.7	4.92	1.154	0.934	1.063	1.077	0.338172	0.58561	0.923451	0.816342	0.05	2.18	12.37	13	1.43813e+07	1.29275e+07	1.54686e+07	1.58138e+07	1.56411e+07	1.65072e+07	1.45274e+07	1.42382e+07	1.58402e+07	1.53835e+07	1.6016e+07	1.44404e+07	High	High	High	High	High	High	High	High	High	High	High	High	cell organization and biogenesis;transport;developmental processes;signal transduction;other biological processes
High	mmu:56637; Q9WV60	Master Protein	Q9WV60	Glycogen synthase kinase-3 beta OS=Mus musculus OX=10090 GN=Gsk3b PE=1 SV=2	Gsk3b	0	51	129.743	14	11	46.7	8.78	1.049	1.119	0.968	1.028	0.880988	0.682225	0.970939	0.951284	10.44	6.91	3.98	1.91	1.87866e+07	1.71494e+07	2.1388e+07	1.8508e+07	1.71525e+07	1.74507e+07	1.81571e+07	1.80768e+07	1.74841e+07	1.83876e+07	1.79151e+07	1.76674e+07	High	High	High	High	High	High	High	High	High	High	High	High	cell-cell signaling;cell cycle OR cell proliferation;cell organization and biogenesis;protein metabolism;other metabolic processes;stress response;transport;developmental processes;signal transduction;other biological processes
High	mmu:259302; Q80U09; Q812A2; Q8BKP4; Q8BLD0; Q925I2	Master Protein	Q812A2	SLIT-ROBO Rho GTPase-activating protein 3 OS=Mus musculus OX=10090 GN=Srgap3 PE=1 SV=1	Srgap3	0	22	129.3	18	18	124.3	6.67	0.932	1.143	1.119	0.945	0.96921	0.792347	0.87847	0.925222	2.26	7.23	8.71	1.07	8.01226e+06	7.86265e+06	8.52428e+06	7.45032e+06	7.76274e+06	7.25892e+06	7.03718e+06	7.23331e+06	6.99815e+06	8.1787e+06	7.93348e+06	7.8933e+06	High	High	High	High	High	High	High	High	High	High	High	High	signal transduction;other biological processes
High	mmu:269713; Q7TSI9; Q8CHU1; Q9EP81; Q9Z0H8	Master Protein	Q9Z0H8	CAP-Gly domain-containing linker protein 2 OS=Mus musculus OX=10090 GN=Clip2 PE=1 SV=2	Clip2	0	28	129.226	18	17	115.8	6.48	1.114	1.057	1.154	0.929	0.562363	0.979659	0.787892	0.831583	10.43	8.19	5.37	0.78	1.29706e+07	1.30824e+07	1.32642e+07	1.33231e+07	1.30296e+07	1.33388e+07	1.23659e+07	1.31002e+07	1.29873e+07	1.26585e+07	1.45269e+07	1.46436e+07	High	High	High	High	High	High	High	High	High	High	High	High	cell organization and biogenesis
High	mmu:69908; Q80WV9; Q920F1; Q9CZT8	Master Protein	Q9CZT8	Ras-related protein Rab-3B OS=Mus musculus OX=10090 GN=Rab3b PE=1 SV=1	Rab3b	0	58	129.071	11	6	24.7	5.11	0.531	1.114	1.064	0.835	1.20881e-05	0.952379	0.971548	0.562154	26.38	9.37	49.62	30.82	4.61513e+06	5.74459e+06	7.0031e+06	4.72092e+06	3.04865e+06	3.59774e+06	4.42493e+06	5.12413e+06	3.05186e+06	4.45482e+06	3.53278e+06	5.00588e+06	High	High	High	High	High	High	High	High	High	High	High	High	cell organization and biogenesis;protein metabolism;other metabolic processes;transport;other biological processes
High	A2AT03; mmu:386649; Q80Y15; Q8BYL3; Q9CZ44	Master Protein	Q9CZ44	NSFL1 cofactor p47 OS=Mus musculus OX=10090 GN=Nsfl1c PE=1 SV=1	Nsfl1c	0	45	128.75	11	11	40.7	5.15	0.957	1.166	0.977	0.949	0.982346	0.401265	0.979143	0.908992	17.29	0.4	1.75	27.7	1.72336e+07	1.98415e+07	1.75186e+07	1.86752e+07	1.57839e+07	1.57539e+07	1.56102e+07	1.56082e+07	1.59092e+07	1.60331e+07	1.46351e+07	1.98338e+07	High	High	High	High	High	High	High	High	High	High	High	High	cell cycle OR cell proliferation;cell organization and biogenesis;protein metabolism;other metabolic processes;other biological processes
High	mmu:19345; P35278; Q8R1V8; Q8R2N8	Master Protein	P35278	Ras-related protein Rab-5C OS=Mus musculus OX=10090 GN=Rab5c PE=1 SV=2	Rab5c	0	72	128.601	11	8	23.4	8.41	1.008	1.043	0.98	1.008	0.984404	0.928459	0.988343	0.96835	7.4	7.03	3.2	6.44	3.96051e+07	3.87115e+07	3.90028e+07	3.93693e+07	4.07115e+07	3.89397e+07	3.83203e+07	3.68548e+07	4.05048e+07	3.63913e+07	3.7103e+07	4.00351e+07	High	High	High	High	High	High	High	High	High	High	High	High	cell organization and biogenesis;transport;other biological processes
High	mmu:67895; Q9D819	Master Protein	Q9D819	Inorganic pyrophosphatase OS=Mus musculus OX=10090 GN=Ppa1 PE=1 SV=1	Ppa1	0	53	128.549	11	11	32.6	5.6	1.184	0.909	0.935	1.201	0.286684	0.361916	0.916803	0.237879	7.86	6.09	12.08	19.07	1.90161e+07	1.81925e+07	1.67784e+07	1.93385e+07	1.99028e+07	2.06182e+07	1.91275e+07	1.95667e+07	1.78177e+07	1.76366e+07	1.80774e+07	1.71512e+07	High	High	High	High	High	High	High	High	High	High	High	High	other metabolic processes
High	mmu:18103; Q01768	Master Protein	Q01768	Nucleoside diphosphate kinase B OS=Mus musculus OX=10090 GN=Nme2 PE=1 SV=1	Nme2	0	74	128.453	11	6	17.4	7.5	1.062	0.972	0.921	1.087	0.802734	0.836627	0.90497	0.799773	39.18	5.01	21.17	7.07	1.48999e+07	1.54013e+07	1.23647e+07	1.11216e+07	1.52096e+07	1.42071e+07	1.37377e+07	1.15797e+07	1.38333e+07	9.7906e+06	1.11354e+07	1.28488e+07	High	High	High	High	High	High	High	High	High	High	High	High	protein metabolism;other metabolic processes;stress response;signal transduction;other biological processes
High	mmu:19184; O35051; P47210; P52915; P52916; P62196; Q3UL51; Q9CWN5	Master Protein	P62196	26S proteasome regulatory subunit 8 OS=Mus musculus OX=10090 GN=Psmc5 PE=1 SV=1	Psmc5	0	57	128.358	16	14	45.6	7.55	0.996	1.037	1.102	0.918	0.980778	0.995727	0.875006	0.751713	5.34	7.36	0.92	28.57	1.51144e+07	1.49966e+07	1.55725e+07	1.58956e+07	1.34256e+07	1.4574e+07	1.55682e+07	1.51319e+07	1.49937e+07	1.64254e+07	1.68895e+07	1.84496e+07	High	High	High	High	High	High	High	High	High	High	High	High	protein metabolism;other metabolic processes;other biological processes
High	mmu:18242; P29758	Master Protein	P29758	Ornithine aminotransferase, mitochondrial OS=Mus musculus OX=10090 GN=Oat PE=1 SV=1	Oat	0	59	128.33	16	16	48.3	6.62	0.839	1.083	1.099	0.914	0.492828	0.909957	0.873298	0.76456	2.24	4.68	6.92	5.28	1.36925e+07	1.51094e+07	1.58254e+07	1.39404e+07	1.24252e+07	1.36396e+07	1.20935e+07	1.37852e+07	1.26771e+07	1.54369e+07	1.37185e+07	1.33301e+07	High	High	High	High	High	High	High	High	High	High	High	High	other metabolic processes
High	mmu:227446; Q148V6; Q148V7; Q6PAN5; Q6ZPQ2; Q8C9Z0; Q8CCT3; Q8CD48	Master Protein	Q148V7	RAB11-binding protein RELCH OS=Mus musculus OX=10090 GN=Relch PE=1 SV=1	Relch	0	23	128.192	16	16	134.5	5.34	0.875	1.345	1.072	0.963	0.801663	0.102781	0.94845	0.95553	8.72	22.15	25.34	24.53	7.80335e+06	6.28948e+06	7.91841e+06	7.51386e+06	5.86401e+06	5.96565e+06	5.6805e+06	6.14742e+06	5.6346e+06	6.38511e+06	6.28672e+06	7.85445e+06	High	High	High	High	High	High	High	High	High	High	High	High	transport
High	mmu:109905; P10113; P62835	Master Protein	P62835	Ras-related protein Rap-1A OS=Mus musculus OX=10090 GN=Rap1a PE=1 SV=1	Rap1a	0	82	128.133	15	4	21	6.67	0.999	0.946	0.989	0.955	0.992191	0.792347	0.999478	0.925222	2.14	2.58	8.77	0.46	5.94952e+07	5.74293e+07	5.95687e+07	5.79332e+07	5.86763e+07	5.40439e+07	5.62322e+07	5.67415e+07	5.23012e+07	5.82641e+07	5.92e+07	5.65584e+07	High	High	High	High	High	High	High	High	High	High	High	High	developmental processes;signal transduction;other biological processes
High	mmu:12558; P15116; Q64260; Q6GU11	Master Protein	P15116	Cadherin-2 OS=Mus musculus OX=10090 GN=Cdh2 PE=1 SV=2	Cdh2	0	22	128.117	10	10	99.7	4.78	0.922	1.198	1.545	1.001	0.937062	0.427268	0.0112692	0.992525	13.2	13.63	29.12	36.85	1.00768e+07	1.06253e+07	1.34255e+07	1.44663e+07	1.02784e+07	1.09503e+07	8216234	9.1902e+06	8.36951e+06	1.13821e+07	1.13237e+07	1.24311e+07	High	High	High	High	High	High	High	High	High	High	High	High	cell adhesion;cell organization and biogenesis;developmental processes;other biological processes
High	mmu:72927; Q640R3	Master Protein	Q640R3	Hepatocyte cell adhesion molecule OS=Mus musculus OX=10090 GN=Hepacam PE=1 SV=2	Hepacam	0	31	127.942	9	9	46.3	9.42	0.923	1.228	1.155	1.144	0.911711	0.16139	0.787892	0.530974	15.37	9.76	16.97	4.22	1.52238e+07	1.65695e+07	1.58719e+07	1.49688e+07	1.46114e+07	1.46184e+07	1.25927e+07	1.41767e+07	1.26442e+07	1.41248e+07	1.38208e+07	1.51307e+07	High	High	High	High	High	High	High	High	High	High	High	High	cell adhesion;cell cycle OR cell proliferation;other biological processes
High	mmu:11765; P22892	Master Protein	P22892	AP-1 complex subunit gamma-1 OS=Mus musculus OX=10090 GN=Ap1g1 PE=1 SV=3	Ap1g1	0	33	127.887	20	20	91.3	6.8	0.955	1.052	1.029	0.948	0.982346	0.978049	0.967048	0.890762	0.27	2.01	6.45	7.3	1.97585e+07	1.97832e+07	1.95291e+07	2.02087e+07	1.86295e+07	1.88379e+07	1.66625e+07	1.89913e+07	1.8985e+07	1.87227e+07	1.80313e+07	2.0935e+07	High	High	High	High	High	High	High	High	High	High	High	High	cell organization and biogenesis;transport;other biological processes
High	mmu:242894; Q641P0; Q7TSH1	Master Protein	Q641P0	Actin-related protein 3B OS=Mus musculus OX=10090 GN=Actr3b PE=1 SV=1	Actr3b	0	45	127.718	12	9	47.5	6.02	1.031	1.066	1.162	0.903	0.901142	0.962266	0.77467	0.729653	33.76	7.92	4.04	10.16	1.21237e+07	1.17584e+07	1.37233e+07	1.39049e+07	1.2408e+07	1.24573e+07	1.17641e+07	1.25038e+07	1.25926e+07	1.27503e+07	1.28738e+07	1.33017e+07	High	High	High	High	High	High	High	High	High	High	High	High
High	mmu:13859; Q3U7L9; Q3UIS9; Q60902; Q8CB60; Q8CB70; Q91WH8	Master Protein	Q60902	Epidermal growth factor receptor substrate 15-like 1 OS=Mus musculus OX=10090 GN=Eps15l1 PE=1 SV=3	Eps15l1	0	32	127.692	17	17	99.2	5.02	1.039	1.215	1.212	0.971	0.884395	0.358146	0.6744	0.968468	7.82	2.5	41.72	21.85	1.0168e+07	1.02886e+07	9.82214e+06	1.09593e+07	9.24114e+06	9.76272e+06	9.01452e+06	8.979e+06	8.55644e+06	1.00283e+07	8.60327e+06	1.1408e+07	High	High	High	High	High	High	High	High	High	High	High	High	transport
[truncated: 2,119 more rows]
[truncated: 3 more columns]

## Sheet: group
Sample ID	Experiment	Genotype	Treatment
Wh_F13: Sample, 1, TH	1TotalTbr1H2O	Tbr1+/–	H2O
Wh F14: Sample, 2, TH	1TotalTbr1H2O	Tbr1+/–	H2O
Wh_F15: Sample, 3, TH	1TotalTbr1H2O	Tbr1+/–	H2O
[truncated: 9 more rows]

## Sheet: Selected proteins for PyWGCNA
Sample_ID	ENSMUSG00000074582	ENSMUSG00000053580	ENSMUSG00000034685	ENSMUSG00000041020	ENSMUSG00000040549	ENSMUSG00000029419	ENSMUSG00000028849	ENSMUSG00000041351	ENSMUSG00000066036	ENSMUSG00000036053	ENSMUSG00000036617	ENSMUSG00000078137	ENSMUSG00000026819	ENSMUSG00000061751	ENSMUSG00000025738	ENSMUSG00000033769	ENSMUSG00000061759	ENSMUSG00000013236	ENSMUSG00000075318	ENSMUSG00000045589	ENSMUSG00000061689	ENSMUSG00000057614	ENSMUSG00000036606	ENSMUSG00000020189	ENSMUSG00000000416	ENSMUSG00000068748	ENSMUSG00000021057	ENSMUSG00000038665	ENSMUSG00000038738	ENSMUSG00000026103	ENSMUSG00000045114	ENSMUSG00000041638	ENSMUSG00000041720	ENSMUSG00000021313	ENSMUSG00000033530	ENSMUSG00000033768	ENSMUSG00000056602	ENSMUSG00000067629	ENSMUSG00000025555	ENSMUSG00000040022	ENSMUSG00000019943	ENSMUSG00000069601	ENSMUSG00000026509	ENSMUSG00000045092	ENSMUSG00000040118	ENSMUSG00000024381	ENSMUSG00000027879	ENSMUSG00000022048	ENSMUSG00000028478
[truncated: 12 more rows]
[truncated: 2,055 more columns]
