# Supplementary material for: Low-dose mixtures of dietary nutrients ameliorate behavioral deficits in multiple mouse models of autism
Source: PLoS Biol. 2025 Dec 2;23(12):e3003231. doi: 10.1371/journal.pbio.3003231 (PMC12671748; doi:10.1371/journal.pbio.3003231)
Supplement: S2 Data — The connectivity, as well as the mean and individual relative levels of selected proteins within the Black module, are listed. Related to Fig 2. (XLSX) [file pbio.3003231.s011.xlsx]

## Sheet: S2_Data Module Black 
connectivity	protein_name	Tbr1_water mean	Tbr1_cocktail mean	WT_water mean	WT_cocktail mean	Wh_F13: Sample, 1, Tbr1_water	Wh F14: Sample, 2, Tbr1_water	Wh_F15: Sample, 3, Tbr1_water	Wh_F16: Sample, 1, Tbr1_cocktail	Wh_F17: Sample, 2, Tbr1_cocktail	Wh_ F18: Sample, 3, Tbr1_cocktail	Wh_ F19: Sample, 1, WT_water	Wh_ F20: Sample, 2, WT_water	Wh_F21: Sample, 3, WT_water	Wh_ F22: Sample, 1, WT_cocktail	Wh_ F23: Sample, 2, WT_cocktail	Wh_ F24: Sample, 3, WT_cocktail
4.20749	Tars1	0.841702	1.13251	1.11954	0.906249	0.945559	0.773284	0.806263	0.906898	1.18696	1.30369	1.1986	1.07745	1.08256	1.02346	1.07543	0.619853
4.19919	Syngap1	0.949563	1.0461	0.945003	1.05933	0.904093	0.92172	1.02288	1.04437	1.07717	1.01676	0.965845	0.923924	0.94524	1.05454	1.05557	1.06789
4.17766	Shank1	0.90029	1.10266	0.876943	1.12011	0.81877	0.827624	1.05448	1.09426	1.17166	1.04205	0.942068	0.799642	0.889119	1.12491	1.09764	1.13777
4.13245	mt-Co1	0.694226	1.20964	1.2668	0.829328	1.00374	0.623506	0.455435	0.742827	1.36475	1.52135	1.29307	1.06658	1.44076	0.975767	0.934966	0.577252
3.85808	Acadsb	0.900778	1.0528	1.05989	0.986532	0.931578	0.863011	0.907744	0.953174	1.10288	1.10235	1.07198	1.0413	1.0664	1.06024	1.09523	0.804124
3.8115	Hgs	0.560896	1.35089	1.18698	0.901242	0.741565	0.409557	0.531566	0.87781	1.42986	1.74499	1.15742	1.14023	1.26327	1.03863	1.17686	0.48824
3.76328	Cox4i1	0.917626	1.07939	1.15251	0.850483	1.00735	0.854021	0.891512	0.819454	1.14426	1.27444	1.14649	1.10678	1.20425	0.992727	0.897803	0.660919
3.50855	Abi2	0.931907	1.06537	0.934125	1.0686	0.903982	0.92435	0.967388	1.07998	1.09308	1.02304	0.963335	0.897552	0.941487	1.03029	1.04514	1.13038
3.36656	Capzb	0.94933	1.06119	1.11737	0.872106	1.03807	0.918979	0.890937	0.824032	1.20679	1.15275	1.08555	1.00964	1.25693	0.907631	0.942632	0.766055
3.35536	Sorbs2	0.92329	1.0954	0.866394	1.11492	0.887048	0.905914	0.976908	1.06402	1.12947	1.09271	0.836695	0.816338	0.94615	1.06067	1.09905	1.18503
3.33881	Arpc3	0.940265	1.03321	0.957961	1.06856	0.895398	0.921993	1.0034	1.03849	1.05197	1.00919	0.980649	0.9304	0.962833	1.07951	1.05569	1.07048
3.25134	Actr2	0.970229	1.0269	1.04893	0.953949	0.992822	0.922052	0.995814	0.899632	1.09645	1.0846	1.04365	1.00527	1.09786	0.978827	0.989006	0.894012
3.21729	Mrps22	0.805085	1.06502	1.16188	0.968011	0.861336	0.632253	0.921667	0.778901	1.14119	1.27497	1.18676	1.16006	1.13883	1.10779	1.25655	0.539696
3.16333	Gria1	0.926076	1.06365	0.921931	1.08834	0.950106	0.914928	0.913195	1.09164	1.07878	1.02054	0.917918	0.917441	0.930435	1.10059	1.04319	1.12124
3.1276	Rala	0.888913	1.07917	1.08951	0.942411	0.970351	0.880884	0.815505	0.761472	1.26	1.21604	1.02967	1.00969	1.22916	1.03766	1.00865	0.780931
3.10596	Ndufs3	0.917037	1.07934	1.06556	0.938062	0.974607	0.858736	0.917766	1.0082	1.08955	1.14026	1.00989	1.08454	1.10227	1.10081	1.02788	0.685495
3.10404	Ndufa4	0.921365	1.05662	1.06304	0.958974	0.975295	0.805762	0.983037	0.991228	1.04465	1.13397	1.04316	1.07766	1.06831	1.09285	1.07179	0.712283
3.07154	Icam5	0.895014	1.0486	0.921449	1.13494	0.869497	0.866605	0.948939	1.06384	1.11959	0.962371	0.895777	0.867561	1.00101	1.12732	1.09954	1.17795
3.05142	Rack1	0.901303	1.15046	0.992233	0.956	0.939119	0.860166	0.904623	0.953127	1.2227	1.27557	0.997887	0.932196	1.04662	1.0698	0.992967	0.805233
3.01708	Atp2b1	0.980438	1.03725	0.946225	1.03609	0.936141	0.926499	1.07867	1.02526	1.08376	1.00273	0.944376	0.905424	0.988876	1.01418	1.05533	1.03875
2.99794	Ndufb6	0.808536	1.14423	1.11112	0.936122	1.04195	0.628778	0.754875	0.913035	1.31642	1.20322	1.08495	1.12311	1.12528	1.26907	0.969558	0.569734
2.95597	Ndufb1	0.850576	1.15301	1.22412	0.772287	0.933045	0.674478	0.944206	0.82913	1.2322	1.39771	1.27985	1.23045	1.16207	0.935477	1.02511	0.356278
2.88449	Cox6b1	0.861975	1.12448	1.09696	0.916591	0.888272	0.91682	0.780832	0.830496	1.17027	1.37267	1.04725	1.11937	1.12425	1.08287	1.04916	0.617738
2.85731	Gprin1	0.983383	1.03021	0.930675	1.05573	0.944363	0.927031	1.07875	1.00587	1.08591	0.99886	0.950068	0.886105	0.955851	1.00332	1.05648	1.10739
2.8226	Slc6a7	0.840282	1.05729	1.23054	0.871885	1.07526	0.667137	0.778447	0.831175	1.1996	1.14109	1.24416	1.06661	1.38087	0.957348	0.99233	0.665976
2.80233	Rab18	0.869792	1.12128	1.09775	0.91118	1.10032	0.766637	0.742417	1.00073	1.19924	1.16387	1.10279	1.07968	1.11077	1.06691	0.921992	0.744644
2.7077	Grk2	0.798824	1.12722	1.30592	0.768038	1.12967	0.539273	0.727531	0.371114	1.25802	1.75251	1.26006	0.986033	1.67167	1.24956	0.775676	0.278882
2.6996	Syp	0.938936	1.01372	1.08876	0.958586	0.964749	0.912322	0.939737	0.855804	1.08814	1.09722	1.09542	0.959105	1.21175	0.96385	1.04646	0.865449
2.64228	Ptprs	0.934071	1.0889	0.915706	1.06132	0.932985	0.897796	0.971432	1.1105	1.07395	1.08225	0.917224	0.92932	0.900573	1.07338	1.0428	1.06778
2.62119	Abhd16a	0.856064	1.03758	1.25757	0.848784	0.929691	0.818157	0.820346	0.878003	1.08151	1.15324	1.1915	1.14662	1.43458	0.916738	1.04825	0.581362
2.54119	Sec22b	0.905451	1.16953	1.03712	0.887908	1.04569	0.813646	0.857017	0.84377	1.28009	1.38472	1.0104	1.02864	1.07231	1.01747	0.865875	0.780381
2.53834	Tubb2a	0.885668	1.02044	1.11748	0.976409	0.937314	0.83826	0.88143	0.929829	1.01432	1.11718	1.11001	1.0779	1.16453	1.01733	1.08458	0.827316
2.45814	Skp1	0.756317	1.06873	1.5893	0.585654	0.931612	0.902845	0.434494	0.464532	1.05737	1.68429	1.29566	1.16771	2.30453	0.791392	0.730286	0.235283
2.45452	Myadm	0.835234	1.08737	0.904999	1.17239	0.838638	0.846127	0.820937	1.12678	1.17129	0.964042	0.911703	0.911902	0.891391	1.07546	1.18035	1.26137
2.45344	Cops2	0.928455	1.05013	1.03827	0.983139	1.0167	0.882071	0.886598	0.922802	1.09741	1.13018	1.02356	1.05058	1.04068	1.01655	0.995705	0.937157
2.37885	Atp9a	0.760677	1.05413	1.40778	0.777406	0.924506	0.716486	0.641039	0.71669	0.98886	1.45685	1.4321	1.04301	1.74824	0.889332	0.835035	0.607851
2.26968	Rab1a	0.962534	1.0512	1.0476	0.93866	0.986629	0.949097	0.951877	1.00199	1.09882	1.05279	1.04266	1.0386	1.06155	0.980843	0.961856	0.873281
2.26707	Nectin1	0.866741	1.2132	1.00015	0.919914	0.931247	0.844227	0.82475	0.990038	1.33043	1.31912	1.09076	0.876451	1.03324	0.927172	1.05275	0.779824
2.24745	Psd3	0.974884	1.02693	0.947997	1.05018	0.884311	0.926126	1.11422	1.02505	1.08034	0.975415	0.958143	0.881747	1.0041	1.01388	1.07461	1.06207
2.23475	Letm1	0.960045	1.02244	0.937334	1.08018	0.939429	0.940012	1.00069	1.04782	1.01454	1.00496	0.942673	0.923108	0.946221	1.0202	1.08048	1.13986
2.21762	Clvs1	0.981748	1.08466	0.818604	1.11498	0.954062	0.839742	1.15144	1.12511	1.12294	1.00594	0.813279	0.800066	0.842466	1.07705	1.09982	1.16809
2.21689	Atp2b4	0.950063	1.0706	1.02933	0.95001	0.96719	0.961478	0.92152	0.964891	1.15109	1.09581	1.0715	0.990206	1.02629	0.976674	0.936411	0.936946
2.21479	Acot7	0.861974	1.0769	1.0623	0.998832	0.893818	0.835293	0.856811	0.984018	1.10139	1.14528	1.07773	1.00189	1.10727	1.00734	1.07659	0.912559
2.20981	Kpna1	0.785786	1.1786	1.13815	0.897468	0.923498	0.757224	0.676636	1.13778	1.18369	1.21433	1.10742	1.22931	1.0777	1.16033	0.986775	0.545305
2.20846	Slc12a5	0.963321	1.05688	0.963919	1.01588	0.970151	0.928444	0.991368	1.05596	1.07029	1.0444	0.961659	0.955837	0.974259	1.02463	0.990545	1.03245
2.20732	Cnpy2	0.974942	1.07337	0.911303	1.04038	0.958795	0.946929	1.0191	1.06339	1.11071	1.04602	0.904694	0.863931	0.965283	0.975449	1.02962	1.11607
2.19288	Slc25a25	0.929734	1.00829	0.924634	1.13734	0.914641	0.831824	1.04274	1.05796	1.02232	0.944589	0.934198	0.887156	0.952548	1.14734	1.10669	1.15799
2.18723	Xpo7	0.885736	1.11925	1.06843	0.926591	1.04099	0.872275	0.743947	1.05634	1.20548	1.09591	1.01709	1.10992	1.07827	1.05999	0.925048	0.794731
2.15397	Arsb	0.902598	1.22178	1.05515	0.820473	0.912673	0.844453	0.950667	0.862401	1.40531	1.39764	1.14077	1.00245	1.02222	0.814375	0.826407	0.820636
2.15357	Hint3	0.831073	1.16803	1.02446	0.976438	0.815895	0.770796	0.906529	0.92315	1.17658	1.40437	1.00221	0.998168	1.07299	1.02157	1.07506	0.832677
2.13122	Ola1	0.961551	1.02731	1.01704	0.994092	1.00096	0.955692	0.928001	0.956129	1.06396	1.06185	0.976697	1.04321	1.03122	1.05588	1.01465	0.911751
2.12948	Rab15	0.904439	1.10788	1.09304	0.89464	0.959194	0.884594	0.869528	0.882789	1.26099	1.17986	1.16556	0.982421	1.13114	0.881594	0.86196	0.940365
2.11527	Rab3c	1.01274	1.0448	1.07141	0.871051	1.04699	0.984761	1.00647	0.867084	1.10629	1.16103	1.01768	1.01608	1.18045	0.949739	0.863297	0.800118
2.10463	Prnp	0.834322	1.02788	1.21119	0.926608	0.949446	0.796181	0.757338	0.874084	1.03188	1.17766	1.01882	0.995423	1.61934	0.937349	1.02305	0.819421
2.10253	Htra2	0.929868	1.02814	0.973992	1.068	0.949167	0.893281	0.947156	1.03205	1.0275	1.02487	0.967609	0.971345	0.983023	1.07286	1.07213	1.05902
2.07034	Cadm3	0.922817	1.18742	0.806655	1.08311	0.863105	0.705545	1.1998	1.19502	1.26569	1.10156	0.959475	0.697217	0.763273	1.0488	1.08364	1.11688
2.06353	Slc12a6	0.86139	1.09563	1.08408	0.958901	0.968421	0.901135	0.714615	0.951802	1.17027	1.16481	1.11956	0.996636	1.13605	0.966017	0.992981	0.917706
2.03256	Sptan1	0.978589	1.05352	0.947377	1.02051	0.992998	0.938272	1.0045	1.01663	1.09191	1.05203	0.969563	0.896541	0.976027	1.01816	1.02113	1.02225
2.0321	Cox7c	1.01293	1.06307	1.06671	0.857297	1.05385	1.01369	0.971242	0.812566	1.15128	1.22535	0.949342	0.937213	1.31357	0.858608	0.902754	0.81053
2.01221	Synpo	0.960388	1.03403	0.924554	1.08102	0.942768	0.903033	1.03536	0.984308	1.10822	1.00957	0.935597	0.843714	0.994352	1.04157	1.14247	1.05903
1.98843	Ntrk2	0.922369	1.10205	1.01995	0.955638	0.88797	0.936148	0.942988	0.971995	1.19661	1.13753	0.983549	1.00161	1.07468	1.05475	0.966655	0.84551
1.97509	Vps29	0.971487	1.03243	1.00046	0.995621	0.979401	0.949489	0.98557	0.994412	1.02798	1.07491	1.01518	1.0128	0.973397	1.04104	1.05771	0.888121
1.9683	Gabbr2	0.945747	1.06971	0.902271	1.08228	0.907862	0.910948	1.01843	0.944824	1.1726	1.09169	0.904257	0.866574	0.935983	1.05589	1.11274	1.0782
1.95747	Fech	0.938028	1.10781	0.994224	0.959935	0.976546	0.884627	0.952913	0.923244	1.27044	1.12975	1.04636	0.968489	0.967827	1.03011	1.06937	0.780322
1.95203	Grin2b	0.919723	1.08843	0.947549	1.0443	0.91892	0.860812	0.979439	1.04604	1.18327	1.03598	0.959126	0.89013	0.993392	1.00488	1.08369	1.04431
1.94797	Ctnna2	0.951279	1.03846	0.961885	1.04838	0.99568	0.905022	0.953134	1.09216	1.05532	0.967894	0.963557	0.97711	0.944988	1.06168	1.02289	1.06056
1.94384	Pa2g4	0.966588	1.10476	0.980927	0.947728	1.00412	0.896092	0.999551	0.933188	1.17157	1.20951	1.00457	0.923889	1.01433	0.958666	0.944129	0.940388
1.93309	Arl6ip5	0.858195	1.1611	1.02632	0.954389	1.04105	0.654948	0.878584	1.13151	1.12874	1.22305	0.967308	1.04833	1.06332	1.14485	1.04831	0.67001
1.93	Opa3	0.913392	1.19922	1.12803	0.759353	0.943653	0.941113	0.855408	0.945737	1.33505	1.31689	1.28785	1.08309	1.01316	0.893033	0.916016	0.469009
1.92546	Slc6a1	0.960555	1.07021	0.991005	0.978233	0.93512	0.933332	1.01321	0.919004	1.14335	1.14827	0.996273	0.945656	1.03109	0.99666	1.02772	0.91032
1.92415	Sgip1	0.970251	1.0385	0.944161	1.04709	0.99483	0.963536	0.952387	1.0188	1.053	1.0437	0.948766	0.906527	0.977192	1.01606	1.05371	1.07151
1.8917	Syngr1	0.921008	1.06234	0.924951	1.0917	0.991198	0.879595	0.892231	1.16693	1.0398	0.980287	0.956487	0.851242	0.967125	1.12718	1.02028	1.12764
1.89057	Msn	0.949171	1.07981	0.995664	0.97535	1.03557	0.897371	0.914572	1.01401	1.12153	1.10391	0.94826	1.00164	1.0371	1.03831	1.05603	0.831715
1.88807	Plxna4	0.975087	1.02673	0.969703	1.02848	0.975545	0.941909	1.00781	1.02819	1.02537	1.02663	0.955344	0.988379	0.965388	1.02194	1.00605	1.05745
1.8848	Adam23	0.94287	1.01337	1.06535	0.978412	0.969103	0.931532	0.927975	0.957625	1.03849	1.04401	0.993014	1.03715	1.16587	1.02972	0.994408	0.911104
1.85817	Septin7	0.932468	1.00068	0.962078	1.10477	0.924138	0.913486	0.959781	1.06507	0.994638	0.942347	0.958183	0.916768	1.01128	1.12407	1.09916	1.09107
1.84336	Itpka	0.977086	1.03165	0.926952	1.06431	0.882724	0.883668	1.16487	0.970447	1.13831	0.986202	0.904207	0.925211	0.951437	0.99217	1.12203	1.07873
1.83899	Tpi1	0.967325	1.01489	1.01624	1.00155	0.956242	0.932382	1.01335	0.987498	1.03616	1.02102	1.02583	1.02327	0.999604	1.04396	1.05679	0.903894
1.82328	Ptprd	0.902349	1.03311	0.970743	1.0938	0.888597	0.883011	0.935438	1.00257	1.04357	1.05318	0.93657	0.985657	0.990003	1.11872	1.05949	1.10319
1.81355	Cyrib	0.889334	1.03669	1.09356	0.980415	0.946007	0.721372	1.00062	0.982371	1.00064	1.12706	1.13855	1.10876	1.03339	1.1105	1.06469	0.766054
1.80572	D630045J12Rik	0.918313	1.08695	0.873238	1.1215	0.963809	0.775801	1.01533	1.13898	1.07998	1.0419	0.817658	0.902005	0.900051	0.985091	1.13808	1.24132
1.80445	Atp1a1	0.960651	1.03397	0.986443	1.01894	0.983052	0.94312	0.955782	1.04036	1.07563	0.98592	0.998408	0.972192	0.988729	1.02395	0.996846	1.03602
1.80378	Dlgap2	0.854321	1.0727	0.94369	1.12929	0.907979	0.759472	0.895511	1.20347	1.19229	0.822336	0.94261	0.92834	0.96012	1.09765	1.09924	1.19098
1.79989	Bcan	0.89096	1.08231	1.0498	0.976933	1.0144	0.917141	0.741343	1.03161	1.15121	1.06411	1.05773	1.03033	1.06133	1.03776	1.03203	0.861007
1.78057	Fh1	0.957105	1.019	1.04614	0.977752	1.01845	0.963966	0.888895	0.973234	1.03015	1.05362	1.02856	1.01419	1.09568	0.961951	1.02944	0.941863
1.77356	Ncam2	0.910928	1.10923	0.94963	1.03021	0.918044	0.832834	0.981907	0.98986	1.19675	1.1411	0.948167	0.864596	1.03613	0.979626	1.0227	1.0883
1.76206	Grm1	0.917495	1.12429	0.914715	1.0435	0.878978	0.953222	0.920286	1.14674	1.14255	1.08357	0.958541	0.918842	0.866761	1.06382	1.01165	1.05504
1.75916	Pgam5	0.960795	1.08834	0.869633	1.08123	0.901008	0.862718	1.11866	0.986628	1.13995	1.13844	0.967157	0.77087	0.870873	1.07319	1.00869	1.16182
1.74605	Hexb	0.977117	1.03573	1.0124	0.974758	1.01672	0.963584	0.951049	0.95937	1.07534	1.07246	1.03141	0.925728	1.08006	1.00414	0.999924	0.920211
1.72901	Mpc1	0.745415	1.55266	1.51533	0.18659	0.78509	1.09399	0.357162	0.0358701	1.95375	2.66836	0.517677	0.284485	3.74384	0.0499438	0.43296	0.0768652
1.7255	Gk	0.924456	1.02828	0.915499	1.13176	0.972462	0.895284	0.905622	1.04291	1.10427	0.937666	0.959948	0.920301	0.866249	1.12569	1.06433	1.20527
1.69742	Rgs7	0.956736	1.03723	1.00445	1.00158	1.01062	0.928788	0.930795	0.9844	1.09464	1.03265	1.03627	0.995095	0.982	1.07174	1.03753	0.895473
1.6677	Tst	0.860573	1.1264	0.884724	1.12831	0.890991	0.941306	0.749423	1.17167	1.0998	1.10772	0.923921	0.876462	0.853789	1.1644	1.09996	1.12056
1.66312	Cd200	0.811569	1.14599	1.14878	0.893655	0.929031	0.626277	0.879399	0.892905	1.28005	1.26502	1.19611	1.01874	1.23151	0.894219	0.854036	0.932711
1.6418	Pdk1	0.992469	1.05544	0.849285	1.10281	0.974695	0.967351	1.03536	1.02708	1.12889	1.01034	0.79806	0.875143	0.874652	1.05214	1.11143	1.14486
1.62823	Naga	0.80532	1.42995	0.819743	0.944985	0.794021	0.758715	0.863224	0.985917	1.7356	1.56833	0.829387	0.823167	0.806676	0.90976	0.96277	0.962425
1.60994	mt-Co2	0.925616	1.02889	1.08604	0.959461	0.964967	0.951894	0.859986	0.907805	1.09188	1.08697	0.966626	0.997875	1.29361	0.895741	1.10923	0.873413
1.60678	Ctnnb1	0.949976	1.04935	1.00461	0.996067	0.928935	0.952059	0.968932	0.943189	1.11565	1.08922	0.996591	1.02799	0.989236	1.09268	1.00007	0.895441
1.59897	Lsamp	0.977978	1.07055	0.917619	1.03385	0.999113	0.941519	0.993301	1.02542	1.11444	1.07179	0.879496	0.914889	0.958471	1.03751	1.06839	0.995669
1.58584	Krt2	0.979952	0.958925	1.18277	0.878351	1.08242	0.664218	1.19322	0.887486	1.04889	0.940402	0.886882	0.831519	1.82991	1.01864	0.91645	0.699964
1.58531	Ndufa11	0.9179	1.06309	0.919911	1.0991	0.990366	0.927974	0.83536	1.17346	1.02808	0.987716	0.990406	0.868642	0.900684	1.17882	0.98032	1.13817
1.58496	Gnb1	0.905412	1.02628	0.974413	1.09389	0.923074	0.832917	0.960245	1.02796	1.07324	0.977653	0.986955	0.92399	1.01229	1.13278	1.12596	1.02294
1.58295	Krt10	1.01512	0.976778	1.12076	0.887343	1.16512	0.651506	1.22872	0.880002	1.13854	0.911796	0.943471	0.807873	1.61094	0.990057	0.940421	0.731551
1.5686	Calr	0.940164	1.07316	0.978365	1.00831	0.941113	0.905818	0.973561	0.946149	1.18345	1.08987	0.974696	0.978039	0.982361	1.01362	1.09185	0.919468
1.56814	Amph	0.978807	1.00494	0.953388	1.06286	0.97854	0.93755	1.02033	0.985297	1.02203	1.00751	0.94389	0.91861	0.997663	1.06815	1.02914	1.0913
1.56463	Cox6a1	0.743773	1.2582	1.03042	0.967608	0.553719	0.750312	0.927287	0.989574	1.30092	1.4841	0.954582	1.28842	0.848266	1.1952	1.41807	0.289551
1.56077	Dnaja3	0.923354	1.03874	1.19123	0.846684	0.900472	0.710193	1.1594	0.690678	1.14061	1.28493	1.16775	1.10622	1.2997	0.945836	0.877253	0.716962
1.55844	Ncam1	0.966685	1.04575	0.957543	1.03002	0.95855	0.946563	0.994943	1.0408	1.01609	1.08037	0.940475	0.947788	0.984366	1.03381	1.01531	1.04093
1.55162	Gnb5	0.929464	1.01182	1.05555	1.00316	0.958088	0.910797	0.919508	0.871169	1.07284	1.09146	1.06466	0.919572	1.18242	0.986812	1.04714	0.975541
1.53424	Stx1a	0.988904	1.01352	0.94303	1.05454	0.984151	0.917096	1.06547	1.02658	1.08864	0.92535	0.953065	0.851012	1.02501	1.04363	1.01626	1.10373
1.53388	Dpp6	1.0116	1.11208	1.04994	0.826384	1.0218	0.997596	1.0154	0.926577	1.20937	1.20028	1.02473	0.995784	1.12931	0.892748	0.779164	0.80724
1.53076	Pacsin1	0.948621	1.10684	0.988629	0.955909	0.988209	0.894287	0.963366	1.01981	1.16518	1.13553	0.944716	0.968723	1.05245	0.953794	0.979433	0.934498
1.51976	Igsf21	0.763427	1.19578	0.815624	1.22517	0.752769	0.727096	0.810415	1.45925	1.07081	1.05727	1.02192	0.793684	0.631264	1.04658	1.19103	1.4379
1.50381	Fscn1	0.953326	1.0335	0.967169	1.04601	0.95175	0.955226	0.953002	1.05312	1.07817	0.96921	1.02766	0.93816	0.935684	0.997879	1.0525	1.08764
1.50283	Cacna2d1	0.974715	1.0773	0.953341	0.994648	0.993779	0.882233	1.04813	0.961083	1.15275	1.11805	0.980225	0.904049	0.975748	0.960995	0.995051	1.0279
1.49857	Mmab	0.965059	1.0714	0.940782	1.02276	0.982295	0.909418	1.00346	1.12213	1.12993	0.962131	0.963329	0.912225	0.946791	1.0175	0.995387	1.0554
1.49615	Dpysl3	0.891501	1.21974	0.934523	0.954238	0.94855	0.877444	0.848508	1.14728	1.21419	1.29775	0.954028	0.928682	0.920859	0.903674	0.820053	1.13899
1.48451	Grin2a	0.961386	1.21252	0.603244	1.22285	0.923775	1.13086	0.829524	1.14154	1.29611	1.1999	0.644181	0.362639	0.802912	1.11725	1.20065	1.35065
1.4833	Ankfy1	0.983884	1.11118	1.09573	0.809211	1.00938	1.06482	0.877458	0.48961	1.19777	1.64614	1.04343	1.02178	1.22198	1.13849	0.987253	0.301889
1.48275	Hsp90b1	0.994635	1.06109	0.924264	1.02002	1.03113	0.950144	1.00264	1.04144	1.09517	1.04665	0.922123	0.930423	0.920245	1.02413	1.02252	1.0134
1.47093	Bsn	0.98234	1.01696	0.933692	1.06701	0.909674	0.994399	1.04295	1.01664	1.09039	0.943844	0.937069	0.901817	0.962191	1.02585	1.04198	1.1332
1.47014	Cadps	0.98307	1.03014	0.983181	1.00361	0.979195	0.990801	0.979215	0.984964	1.05463	1.05082	0.990802	0.967356	0.991384	0.988061	0.994667	1.0281
1.45687	Atic	0.879641	1.13132	1.00444	0.984604	0.973258	0.80462	0.861044	1.10066	1.14821	1.14509	1.02123	1.03418	0.957907	0.92175	0.966054	1.06601
1.44992	Pmpca	0.939764	1.05873	0.962111	1.0394	0.98206	0.922731	0.914501	1.04887	1.17714	0.95016	0.955622	0.913843	1.01687	1.06059	1.0024	1.05521
1.43331	Atp6v1a	0.956795	1.00531	1.01145	1.02644	0.968196	0.943616	0.958573	0.953393	1.03918	1.02337	1.02413	1.01055	0.999671	1.05302	1.05261	0.97369
1.42151	Necab1	0.972792	1.00654	0.968553	1.05212	0.971491	0.904223	1.04266	1.03719	1.04173	0.940681	0.978699	0.859067	1.06789	1.03282	1.05467	1.06886
1.41468	Plcl2	0.928047	0.989843	0.990704	1.09141	0.932779	0.866215	0.985147	1.00148	1.07679	0.891258	0.974371	0.929842	1.0679	1.10605	1.095	1.07318
1.41055	Ndufa12	0.916695	0.998517	1.04033	1.04446	0.922039	0.850889	0.977156	0.896515	1.01462	1.08441	1.01787	1.02491	1.0782	1.1245	1.10355	0.905334
1.38982	Ywhah	0.949903	0.982744	0.98074	1.08661	0.941719	0.931475	0.976515	1.02405	0.98808	0.936098	0.940155	0.989479	1.01259	1.09788	1.12717	1.03479
1.38876	Stum	0.946446	0.991701	0.918472	1.14338	0.979431	0.885772	0.974136	1.0154	1.03274	0.926964	0.965342	0.853152	0.936922	1.05858	1.19799	1.17357
1.37172	Acat1	0.965138	1.02103	0.98149	1.03235	0.965345	0.960397	0.969671	1.01637	1.02876	1.01795	0.950713	0.975643	1.01811	1.04303	0.992155	1.06186
1.36305	Rragc	0.898789	1.07028	1.15305	0.877879	0.93047	0.789076	0.97682	0.72669	1.25106	1.23309	1.12459	1.18045	1.15411	0.77771	0.962458	0.893469
1.36104	Actn4	0.961298	1.02129	0.968338	1.04908	0.975526	0.93385	0.974518	0.971918	1.08475	1.00719	0.91869	0.888487	1.09784	1.04228	1.01741	1.08754
1.35496	Iqsec2	0.975314	1.05572	0.959891	1.00908	0.993189	0.929939	1.00281	1.02303	1.09568	1.04844	0.977447	0.949664	0.952562	0.972347	0.95977	1.09511
1.34438	Camk1d	1.0013	1.04944	1.03214	0.917123	1.07089	0.935991	0.997022	0.961785	1.10912	1.07741	1.04188	1.03196	1.02257	0.900099	0.93865	0.91262
1.34236	Gnaq	0.975895	1.05424	0.983283	0.986586	0.995635	0.977958	0.954092	1.03909	1.08246	1.04117	1.00488	0.965952	0.979015	0.988792	0.95433	1.01664
1.34191	Clptm1	0.964767	1.06981	1.01771	0.947711	1.15983	0.875428	0.859041	0.823107	1.27381	1.11252	1.05077	0.859228	1.14313	1.10011	0.914259	0.828763
1.34022	Rras2	0.934497	1.08054	1.01713	0.967831	0.996984	0.880042	0.926466	1.08476	1.06293	1.09394	1.04484	1.01279	0.993758	0.944449	0.915584	1.04346
1.33864	Frrs1l	0.959875	0.984788	0.960384	1.09495	0.920686	0.894583	1.06436	0.958024	1.01476	0.981584	0.921058	0.964807	0.995288	1.03474	1.13601	1.1141
1.33495	Maoa	0.9832	1.05959	0.953624	1.00358	1.02331	0.951306	0.974986	1.00246	1.10353	1.07278	0.956442	0.943978	0.960453	1.01804	0.949605	1.04311
1.33217	L1cam	0.949698	1.05071	0.978376	1.02122	0.991309	0.884306	0.973481	1.0437	1.04273	1.06571	0.991152	0.96178	0.982198	1.01393	1.00139	1.04832
1.32222	Coro1a	0.971831	1.00012	0.976251	1.0518	0.964549	0.896257	1.05469	0.987096	1.08393	0.929329	0.981803	0.931563	1.01539	0.993404	1.10682	1.05517
1.32103	Mpst	0.921568	1.00508	0.942009	1.13134	0.88011	0.891178	0.993416	0.839147	1.18762	0.988469	0.931799	0.670982	1.22324	1.15496	1.03685	1.20222
1.3169	Suclg1	0.95272	0.988189	0.993772	1.06532	0.968703	0.927806	0.96165	1.00627	1.00439	0.95391	0.959399	1.00267	1.01925	1.10276	1.03367	1.05953
1.31627	Neo1	0.908547	1.06217	0.900906	1.12838	0.757202	0.997035	0.971405	0.973272	1.11092	1.10231	0.924051	0.90912	0.869546	1.14009	1.06674	1.17831
1.31576	Chmp6	0.947501	1.25229	0.855268	0.94494	1.01009	0.851105	0.981306	1.21429	1.2553	1.28728	0.856995	0.750562	0.958249	0.828954	0.876181	1.12968
1.31459	Rpl18a	0.959563	1.06722	0.988767	0.98445	0.962114	1.01609	0.900485	0.958777	1.12688	1.116	1.01075	0.992211	0.963339	0.954187	0.996144	1.00302
1.29991	Rap2a	0.993639	1.00227	0.965938	1.03815	0.963632	0.909894	1.10739	0.92887	1.05861	1.01934	0.970927	0.940435	0.986451	1.08115	1.00773	1.02557
1.29776	Camk2d	0.972158	0.996626	1.01442	1.0168	0.97254	0.951251	0.992684	0.935428	1.01776	1.03669	1.02171	1.04417	0.977373	1.09275	1.04769	0.909953
1.29652	Rasal1	0.986868	1.03597	0.943746	1.03342	0.963939	0.944732	1.05193	0.992568	1.04782	1.06752	0.961785	0.96208	0.907372	1.02774	1.0484	1.02412
1.29502	Sfxn3	0.967582	1.05726	1.01302	0.962139	1.01596	0.965795	0.920988	1.00429	1.10442	1.06307	1.01918	0.953075	1.0668	1.05604	0.919585	0.910797
1.27995	Fahd1	0.786818	1.22365	0.997208	0.992328	1.10073	0.586804	0.672914	1.33297	1.24151	1.09647	0.975418	1.13984	0.876367	1.33945	1.06203	0.575509
1.27779	Ache	0.915048	1.16881	0.875314	1.04082	0.873915	1.01714	0.854089	1.23657	1.27783	0.992041	0.869786	0.829637	0.926518	1.06325	1.01635	1.04287
1.27675	Ldha	0.981878	1.02818	0.992755	0.997187	0.985761	0.971423	0.98845	1.0007	1.06832	1.01552	1.01442	0.969816	0.994032	0.973918	1.01103	1.00661
1.27586	Rhob	0.999867	1.05385	1.01166	0.934625	0.994593	1.02495	0.980056	0.997368	1.10587	1.05832	1.02116	1.02709	0.986727	0.988019	0.954942	0.860913
1.26059	Rmdn1	0.853625	1.09697	0.776544	1.27286	0.666035	1.01717	0.877669	1.06917	1.17927	1.04247	0.628821	0.920884	0.779926	1.45834	1.15273	1.2075
1.25668	Ywhae	1.01338	1.03158	1.02624	0.928801	1.04433	0.971735	1.02408	0.953136	1.11762	1.02398	1.06388	0.980876	1.03396	0.90079	0.938596	0.947018
1.25024	mt-Nd1	0.871583	1.0456	0.954573	1.12824	1.04112	0.79759	0.776034	1.20773	0.983641	0.945433	0.97588	0.991326	0.896514	1.13385	1.08575	1.16513
1.24214	Gapdhs	0.911468	1.14391	0.975562	0.969058	0.977859	0.92495	0.831595	0.994822	1.2316	1.20531	0.964284	0.855756	1.10665	0.896211	0.928238	1.08273
1.23836	Adss2	0.974032	1.04818	0.954993	1.0228	0.972909	0.927071	1.02212	1.09543	1.04716	1.00195	1.04935	0.955787	0.859844	1.00996	0.998303	1.06013
1.23601	Tnr	0.9919	1.03414	0.95511	1.01885	0.997808	1.01227	0.965626	1.0037	1.0522	1.04651	0.94885	0.935345	0.981136	1.0166	1.04171	0.998252
1.2339	Psd	0.894807	1.09529	0.840866	1.16904	0.56608	0.893921	1.22442	1.02551	1.33881	0.921549	0.887167	0.931116	0.704314	1.17379	1.17895	1.15437
1.22401	Ncan	0.994674	1.01318	0.972909	1.01924	0.958695	0.898946	1.12638	0.969126	1.03547	1.03493	1.02189	0.924684	0.972152	1.07731	0.986849	0.993555
1.21607	Nrcam	0.987823	1.04424	0.93997	1.02796	0.990552	0.936118	1.0368	0.96593	1.09513	1.07167	0.991595	0.921338	0.906977	0.985824	1.09667	1.0014
1.20957	Plpbp	1.01781	1.03471	0.93491	1.01257	0.99209	0.967936	1.0934	1.03763	1.10047	0.96604	0.931276	0.905166	0.968288	1.00534	1.03865	0.99372
1.20479	Tpp2	0.92826	1.09069	0.963822	1.01723	0.896202	0.943031	0.945548	1.00779	1.14831	1.11597	1.03681	0.889999	0.964659	0.941605	1.11325	0.996822
1.204	Wdr47	0.947185	1.06213	0.946634	1.04405	0.853085	0.949234	1.03924	1.03551	1.07735	1.07353	0.952976	0.966684	0.920242	1.10812	0.954579	1.06945
1.19808	Dagla	0.758951	1.16721	0.729604	1.34424	0.702508	0.938708	0.635638	1.04501	1.05771	1.39889	0.569636	0.955172	0.664005	1.60365	1.28187	1.1472
1.19409	Uqcrfs1	0.980911	1.06304	0.929669	1.02638	0.986255	0.994812	0.961666	1.03414	1.04649	1.10849	0.923046	0.934898	0.931063	0.998009	0.954386	1.12675
1.19254	Homer1	0.96796	1.06835	0.944959	1.01873	0.890534	0.91101	1.10234	1.00103	1.17466	1.02936	1.03895	0.91353	0.882395	1.08789	0.967831	1.00047
1.1921	Pgm2l1	0.961215	1.03955	0.974422	1.02481	0.939943	0.966381	0.977322	1.05679	1.0427	1.01916	1.0669	0.984027	0.872339	1.02136	0.986606	1.06647
1.18776	Ap2m1	0.914433	1.01904	1.04449	1.02204	0.892758	0.937955	0.912587	0.957525	1.08893	1.01065	1.08224	1.02226	1.02897	1.05005	1.06085	0.955228
1.18744	Prkar2b	0.988687	1.07138	0.959518	0.980413	0.984595	0.968511	1.01296	1.05179	1.14786	1.0145	0.959851	0.96278	0.955922	0.970729	0.972256	0.998253
1.18291	Ehd3	0.925655	1.05807	0.991899	1.02437	1.08877	0.90311	0.785088	1.08481	1.10282	0.986585	0.984895	0.964511	1.02629	1.11796	1.0764	0.878759
1.17583	Dctn2	1.00201	1.01655	0.970825	1.01062	1.00525	0.959312	1.04145	0.987742	1.0606	1.00132	0.973945	0.984655	0.953874	0.993274	1.02529	1.01328
1.17342	Bphl	0.916498	0.964978	1.06209	1.05643	0.994054	0.896913	0.858525	0.754757	1.07712	1.06305	1.07458	1.01654	1.09516	1.09192	1.15417	0.9232
1.17179	Xpnpep1	1.01735	1.05764	0.95043	0.974579	1.04302	0.923052	1.08598	1.00915	1.12121	1.04256	0.975459	0.970389	0.905441	0.912057	0.962385	1.0493
1.17126	Vamp2	0.923489	0.974127	0.99301	1.10937	0.903273	0.926923	0.940271	1.00454	0.927647	0.990193	0.907482	1.04277	1.02878	1.17938	1.10257	1.04617
1.16942	Nomo1	0.996693	1.09759	0.877652	1.02806	0.928701	0.986959	1.07442	1.05178	1.05685	1.18415	0.864788	0.851641	0.916528	1.05788	0.907509	1.11879
1.16858	Vars1	0.914412	1.04962	1.00305	1.03292	0.982508	0.883386	0.877341	1.04638	1.06613	1.03634	0.998457	1.02609	0.984614	1.0102	1.00299	1.08557
1.16626	Atp6v1d	0.981414	1.04712	0.95985	1.01161	0.983787	1.01937	0.941083	1.03177	1.09575	1.01385	0.97401	0.969388	0.93615	1.01578	0.977798	1.04126
1.16516	Pitpnm1	0.967573	1.06107	0.952766	1.01859	0.966967	1.01436	0.92139	1.05664	1.03113	1.09544	0.957032	0.964465	0.936802	1.02165	0.993518	1.0406
1.16356	Epha4	0.880161	1.13094	0.982342	1.00656	0.847093	0.845182	0.948206	1.18306	1.20367	1.00609	0.961893	0.937464	1.04767	1.04648	0.964772	1.00842
1.15711	Lingo1	0.983218	1.03903	1.01107	0.966687	1.04833	0.945202	0.956122	0.929673	1.14877	1.03863	0.93302	0.994946	1.10524	0.948332	1.02862	0.923113
1.15178	Coro1c	0.988124	1.02983	1.02444	0.957609	1.01659	0.935565	1.01221	0.964091	1.08475	1.04065	1.0288	0.997235	1.04728	0.901303	1.02751	0.944014
1.15102	Plcb1	0.986091	1.03749	0.988521	0.987901	0.972396	1.00912	0.976762	0.981554	1.04882	1.08208	1.00284	0.985985	0.976741	0.957626	1.02661	0.979471
1.15088	Txnrd2	0.906993	1.0302	0.957646	1.10516	0.774407	0.827573	1.119	0.907865	1.12662	1.0561	0.932573	0.869656	1.07071	1.23946	0.997889	1.07815
1.14985	Mlycd	0.987214	1.03836	1.00804	0.966385	0.986526	0.971671	1.00344	1.01002	1.07341	1.03166	1.04727	0.969377	1.00747	0.939454	0.972747	0.986954
1.14955	Erp29	0.942493	1.14333	0.900124	1.01405	0.896594	0.9571	0.973786	1.26659	1.13107	1.03234	0.879501	0.945035	0.875836	1.11059	0.945263	0.986289
1.14748	C2cd2l	0.937236	1.02139	0.994344	1.04703	0.920629	0.914633	0.976447	0.973583	1.04725	1.04333	0.980932	0.964263	1.03784	1.01345	1.01736	1.11029
1.14359	Mrpl1	0.956255	0.998592	0.987716	1.05744	0.905848	0.931984	1.03093	0.962989	1.04002	0.992772	1.0048	0.960849	0.997499	1.07597	1.09158	1.00476
1.14158	Slc9a1	0.965683	0.975517	0.984061	1.07474	0.927426	0.947065	1.02256	0.963549	0.987164	0.975837	0.892276	1.00961	1.0503	1.00841	1.11364	1.10217
1.13312	Mrpl41	0.384749	1.20289	1.05602	1.35633	0.0586417	0.129878	0.965726	1.30774	1.16375	1.1372	0.98723	1.12686	1.05398	1.4148	1.23552	1.41868
1.12935	Agap2	0.963245	1.03534	0.992935	1.00848	0.922415	0.950028	1.01729	1.00868	1.0879	1.00942	1.03602	0.954367	0.988419	1.01778	1.02533	0.982342
1.12459	Adam22	0.87376	1.03768	0.970247	1.11832	0.915159	0.912533	0.793588	0.961477	1.09298	1.05858	1.01684	0.921577	0.972327	1.10301	1.05476	1.19718
1.10272	Arpc2	1.01301	1.06167	0.984854	0.940471	1.11084	0.764113	1.16406	0.973586	1.20308	1.00834	1.03047	1.08549	0.8386	0.85585	0.918681	1.04688
1.10182	Ctnnd1	0.972115	1.07131	0.925355	1.03122	1.02337	0.795355	1.09762	1.01827	1.01196	1.18369	0.883528	0.944216	0.948322	1.02638	0.978625	1.08866
1.09966	Tbc1d24	0.964963	1.03866	0.932387	1.06399	0.951631	0.979704	0.963554	1.09421	1.03052	0.991259	0.939135	0.945001	0.913024	1.06522	1.11603	1.01072
1.09746	Elmo1	0.920779	1.0948	1.02212	0.962301	0.879562	1.13328	0.749495	0.922967	1.19446	1.16698	1.02314	1.12257	0.920651	0.861165	0.966417	1.05932
1.09365	Myh9	1.00503	1.07519	0.914849	1.00494	0.935676	0.92497	1.15444	0.969913	1.0188	1.23685	0.814695	0.960872	0.968979	1.01256	0.942676	1.05957
1.09044	Baiap2	1.00945	1.03561	0.965533	0.989404	1.02024	0.960456	1.04765	1.04783	1.09148	0.967534	0.974679	0.99023	0.931691	0.997338	0.967624	1.00325
1.08132	Acp1	0.757835	1.22803	0.85237	1.16176	0.673583	0.864145	0.735778	1.0406	1.68022	0.963271	0.679476	1.01946	0.858169	0.837425	1.22835	1.41952
1.07721	Adh5	0.981122	1.06581	0.964932	0.988132	0.984156	1.02202	0.937194	1.04252	1.1425	1.01241	0.980304	0.985375	0.929118	0.968575	1.03079	0.965035
1.07482	Dnajb6	0.946118	1.03695	0.996874	1.02005	1.03451	0.967496	0.836353	1.06816	0.998131	1.04457	0.984351	0.931691	1.07458	1.12207	1.03576	0.90233
1.07428	Crmp1	0.974403	1.03801	1.01291	0.974675	0.992363	0.973577	0.95727	1.00064	1.01068	1.10271	1.07583	1.0004	0.962491	0.979752	0.94867	0.995603
1.07368	Dpp7	1.0037	1.03132	0.96767	0.997306	0.998239	0.895781	1.11709	0.960732	1.04524	1.08799	0.964563	0.977805	0.960644	0.983658	1.01927	0.988987
1.07302	Rph3a	0.995483	1.03011	0.972773	1.00164	0.917251	0.968586	1.10061	0.966267	1.0824	1.04166	1.03767	0.928277	0.952369	0.96914	0.984681	1.05109
1.07202	Map1b	0.980723	1.02613	1.00349	0.989664	0.983384	0.994904	0.96388	0.990077	1.01973	1.06857	1.03241	1.01281	0.965235	1.02584	0.959696	0.983454
1.07199	Add1	0.918404	1.12657	0.953126	1.0019	0.840332	0.97811	0.93677	0.987677	1.21989	1.17214	0.838219	0.953871	1.06729	0.849777	1.04284	1.11308
1.06727	Synpr	1.01241	1.00814	1.03911	0.940328	0.932512	1.02799	1.07674	0.86892	1.05885	1.09666	1.08399	0.954692	1.07866	0.967091	0.981919	0.871975
1.06388	Pkp4	0.974392	0.970978	1.00598	1.04865	0.963916	0.965954	0.993305	1.01706	0.984114	0.911761	0.921523	1.03217	1.06425	1.0744	1.09149	0.980049
1.06267	Gabrb1	0.97301	1.05651	0.834981	1.13549	1.06041	0.916007	0.942614	0.933124	1.38648	0.849943	0.683713	0.838406	0.982822	0.991052	1.12433	1.2911
1.05786	Kcnma1	0.934503	1.0812	1.00276	0.98154	0.84818	0.856644	1.09869	1.00753	1.19776	1.03831	0.999101	0.986177	1.023	1.0358	0.926706	0.982114
1.05749	Arhgap32	1.02284	1.06673	0.866642	1.04379	0.966141	0.879555	1.22281	1.0042	1.16786	1.02813	0.954555	0.902911	0.742462	1.12527	0.839942	1.16616
1.05695	Asah1	1.01515	1.03713	0.949647	0.998074	1.02805	1.00288	1.01453	1.01827	1.07874	1.01437	0.991272	0.919651	0.938019	0.969621	0.987688	1.03691
1.05332	Pfkm	0.975077	1.03825	0.965483	1.02119	0.936007	1.06011	0.929112	1.00417	1.07666	1.03393	0.995324	0.968996	0.93213	1.00629	1.02781	1.02946
1.05327	Pdpk1	0.95168	0.986449	0.982235	1.07964	0.962358	0.933288	0.959395	0.98576	0.98797	0.985617	0.973406	1.04388	0.929417	1.15531	1.07112	1.01248
1.0531	Gstz1	0.933015	1.07167	0.992135	1.00318	0.935226	0.873439	0.990379	1.10914	1.06807	1.0378	1.04595	1.00601	0.924446	0.994944	1.01178	1.00281
1.051	Dbi	1.05154	1.19378	0.742942	1.01174	1.26084	0.836579	1.05719	1.12018	1.22844	1.23274	0.573079	0.618361	1.03739	0.881453	0.997498	1.15626
1.05065	Bsg	0.989799	1.02884	0.957441	1.02392	1.00272	0.967155	0.999526	1.03819	1.01238	1.03596	0.979883	0.929008	0.963432	1.02707	1.0612	0.983486
1.05041	Smpd3	0.935877	1.04397	1.02969	0.990464	0.874582	0.960922	0.972129	0.938632	1.16288	1.03041	1.02701	0.955408	1.10664	0.936343	1.14153	0.893516
1.04888	Taldo1	1.02746	1.14522	0.911314	0.916013	0.963602	0.89493	1.22383	1.28496	1.25589	0.894813	0.900262	0.886323	0.947356	0.951006	0.922572	0.874461
1.04659	Rheb	0.911881	0.99673	1.11879	0.972597	0.908621	0.981285	0.845737	0.898269	1.0645	1.02742	1.1698	1.15375	1.03282	1.01183	1.02648	0.879474
1.04643	Cask	0.985801	0.997343	0.97155	1.04531	0.98673	0.989133	0.98154	1.00534	1.07815	0.90854	0.979085	1.00588	0.929688	1.02534	1.04093	1.06964
1.04575	Setd7	0.963579	1.09903	0.934535	1.00285	0.967373	1.03801	0.885351	1.18922	1.22553	0.882345	1.0046	1.02311	0.775901	0.98357	1.0557	0.969284
1.04567	Aldh5a1	0.960485	0.98693	1.0284	1.02418	0.991463	0.986933	0.903058	0.931423	1.04732	0.982048	1.03571	1.04175	1.00775	1.04583	1.03574	0.990984
1.04422	Rps2	1.01026	1.02702	0.998948	0.963768	1.03497	1.01508	0.980738	0.982753	1.08776	1.01055	0.954872	1.00886	1.03311	0.958877	1.03554	0.896882
1.04209	Csnk2a2	0.943988	1.00688	0.997468	1.05167	0.921727	0.960601	0.949636	0.956232	1.10783	0.956568	1.0505	0.992846	0.949063	1.00085	1.04954	1.10462
1.03991	Elfn2	1.0243	1.08051	0.925803	0.969389	1.00327	1.03658	1.03305	0.995826	1.21624	1.02946	0.922307	0.921621	0.933481	1.03649	0.914223	0.957455
1.03874	Tln1	0.989613	1.1039	0.842498	1.06399	0.931049	0.988537	1.04925	0.992103	1.01397	1.30562	0.675648	0.839318	1.01253	1.03247	1.12827	1.03123
1.03747	Gls	1.00862	1.02801	1.00255	0.960819	0.942901	0.932981	1.14999	0.943139	1.08924	1.05165	1.04343	1.0033	0.960913	0.964151	0.94489	0.973417
1.03653	Sncb	0.97916	1.00234	0.966045	1.05246	0.936384	1.06873	0.93237	0.951617	1.01443	1.04096	0.953015	1.00832	0.936802	1.07765	1.04858	1.03114
1.03496	Wbp2	0.947757	1.01948	1.0567	0.976062	1.00847	0.985317	0.849482	1.04614	0.935935	1.07638	0.991	1.02748	1.15161	0.958199	1.01327	0.95672
1.03482	Mff	1.08151	1.01829	0.911902	0.988306	0.963437	0.888641	1.39244	0.918059	1.24918	0.887616	0.878653	0.969131	0.88792	1.05443	0.892453	1.01804
1.03442	Myo1b	0.849414	1.12028	1.24815	0.782152	1.74789	0.414737	0.385615	1.0184	1.52835	0.814094	1.35841	0.643215	1.74283	0.715582	0.754065	0.876809
1.03257	Hdhd3	0.998524	1.01517	1.00526	0.981055	1.027	0.978888	0.989682	0.98336	1.03493	1.02721	1.04908	0.967254	0.999435	0.989913	0.949627	1.00362
1.03169	Rab7	0.982179	1.06001	0.965462	0.992348	1.01854	0.948179	0.979813	1.0707	1.04861	1.06073	0.984952	0.955391	0.956044	1.05145	0.95054	0.975054
1.03096	Tjp1	0.898022	1.01974	0.979101	1.10314	1.02557	0.975015	0.693479	1.04811	1.32365	0.687457	0.936587	1.00994	0.990775	1.08505	1.08177	1.14259
1.02977	Fkbp8	0.988395	1.0338	1.00486	0.972938	1.07261	0.930615	0.961958	1.05408	1.05283	0.994502	0.988504	0.958166	1.06792	0.918783	1.00628	0.993756
1.02969	Dgkb	1.0092	0.971467	1.03777	0.981558	1.04063	0.939788	1.04719	0.881492	1.05542	0.977484	0.995523	1.01827	1.09953	1.02335	1.02264	0.89869
1.02534	Prune2	0.904922	0.971628	1.02882	1.09463	0.837157	0.785846	1.09177	0.876825	1.30407	0.733991	1.05284	0.957347	1.07628	0.953736	1.46615	0.864
1.02384	Tmem11	0.939161	1.06129	0.981401	1.01815	1.0229	0.961497	0.833084	1.06057	1.08699	1.03631	0.976411	1.03566	0.932135	1.07246	0.949195	1.03278
1.02302	Ephb2	1.00936	1.02714	1.01835	0.945148	1.10676	0.884702	1.03663	0.976279	1.06683	1.03832	1.14447	0.907742	1.00283	0.845638	0.902985	1.08682
1.02163	Dlg1	0.977518	1.02581	1.00015	0.99652	1.01817	0.953119	0.961263	1.05634	1.0282	0.992902	0.988196	1.00448	1.00777	1.01627	0.979384	0.993904
1.02087	Septin11	1.01042	0.956193	1.05229	0.981089	0.976832	1.02329	1.03115	0.878206	0.989923	1.00045	1.06669	1.01251	1.07768	0.994985	1.00985	0.938437
1.01943	Aimp2	0.859207	1.00542	0.952207	1.18317	1.1885	0.640518	0.748602	1.16995	0.984486	0.86182	1.09098	0.544959	1.22068	1.28798	1.04028	1.22123
1.01937	Cntnap2	0.930328	0.816922	1.16234	1.09041	0.950029	0.855994	0.984959	0.849584	0.838084	0.763099	1.02116	1.23662	1.22923	1.16649	1.21772	0.887034
1.01773	Mlec	0.979804	1.02761	0.988598	1.00399	1.02658	0.874699	1.03814	0.891576	1.05955	1.13171	0.929716	1.02432	1.01176	0.96863	0.98776	1.05557
1.01607	Slc2a13	0.911852	1.00658	1.0097	1.07187	0.944507	0.910128	0.880922	1.08303	1.04122	0.895504	0.940677	1.0495	1.03891	0.961664	1.13316	1.12079
1.01595	Nlgn2	0.981845	0.974744	0.992387	1.05102	0.975266	0.951738	1.01853	0.891112	1.03701	0.996109	0.964774	0.998835	1.01355	1.05697	1.06732	1.02878
1.01534	Rgs7bp	0.712908	0.57026	0.896946	1.81989	0.218932	0.209887	1.7099	0.291192	1.25762	0.161967	2.21006	0.25195	0.228834	1.38332	2.49099	1.58535
1.01459	Arf5	0.984992	0.923427	1.03738	1.0542	1.04709	0.923221	0.98467	0.972884	0.88105	0.916347	0.979965	1.02514	1.10704	1.09257	1.04784	1.02219
1.01425	Gpm6a	0.998469	0.988765	0.991394	1.02137	0.98314	0.931213	1.08106	0.946246	1.0686	0.951444	1.055	0.927091	0.992093	0.993446	0.984601	1.08607
1.01151	Gdpd1	0.987979	1.12145	0.923054	0.967517	0.929087	1.04313	0.991723	0.945926	0.951861	1.46656	0.881725	0.931123	0.956315	0.972993	0.861328	1.06823
1.01123	Cspg4	1.09587	0.946297	0.952338	1.00549	1.03903	0.86987	1.37873	0.831625	1.08183	0.925439	0.866656	0.983697	1.00666	1.31878	0.666675	1.03102
1.0111	Cops8	0.794828	0.843686	1.09337	1.26812	0.553043	0.492335	1.33911	0.614347	1.22264	0.694071	0.514059	1.60387	1.16218	1.09605	1.24268	1.46562
1.0093	Napa	0.942393	0.999682	1.02487	1.03306	0.995394	0.942616	0.889171	1.11881	0.924191	0.956048	0.948627	1.02817	1.0978	1.04968	1.11012	0.939384
1.00903	Vps26b	0.982829	0.991235	0.98814	1.0378	0.940433	0.985223	1.02283	0.907187	1.023	1.04352	1.06065	0.935923	0.967848	0.985079	1.09924	1.02907
1.00845	Tspan7	0.944966	0.923786	1.04509	1.08616	0.957884	0.86889	1.00812	0.866733	0.981398	0.923226	1.04192	1.0142	1.07913	1.15751	1.03149	1.06948
1.00841	Vti1b	1.04959	1.05229	0.937052	0.961066	1.06527	0.996633	1.08686	1.03556	1.11968	1.00164	1.00161	0.835813	0.973733	1.0042	0.840535	1.03847
1.00729	Tmod1	1.03757	0.926349	0.905705	1.13038	0.977126	1.15652	0.979063	0.664652	1.15084	0.963554	0.910618	0.71633	1.09017	1.117	0.921705	1.35242
1.00557	Cd81	0.94856	1.00568	1.00035	1.0454	0.931506	1.03868	0.875498	1.12744	0.91134	0.978269	1.02309	0.989221	0.988747	1.09741	1.13062	0.908177
1.00518	Rab11fip2	0.875757	1.08494	0.997143	1.04216	0.596296	1.00541	1.02556	1.03348	1.17942	1.04193	1.02748	0.993208	0.970747	0.872411	1.10124	1.15283
1.0041	Slc25a4	1.01431	1.02493	0.989876	0.970892	1.03724	0.955632	1.05004	1.01427	1.02881	1.0317	0.968624	1.00878	0.992218	0.96018	0.994332	0.958163
1.00351	Arhgef7	0.99607	0.979242	1.01468	1.01001	0.975551	0.90046	1.1122	0.927292	0.981683	1.02875	1.01278	1.04749	0.983766	0.976123	1.00407	1.04983
1.00348	Ivd	1.07812	1.06662	0.917537	0.937721	0.954112	1.11788	1.16236	1.03035	1.30252	0.866997	0.873097	1.01481	0.864701	1.27596	0.419031	1.11817
1.00333	Lin7a	0.778061	0.976	1.10999	1.13595	0.898133	0.73861	0.697441	1.02022	0.998073	0.909708	1.35865	1.02594	0.945372	0.99565	1.007	1.40519
1.00299	Syncrip	0.972998	1.12542	0.951626	0.949952	0.979051	0.921045	1.0189	1.26238	1.01762	1.09628	0.921676	0.883149	1.05005	0.916865	0.973864	0.959126
1.00123	Smap1	1.06025	0.865988	0.882837	1.19092	1.0924	1.19862	0.889738	0.866612	0.910832	0.820522	0.565718	1.0543	1.0285	1.3256	1.28255	0.964616
1.001	Wdr37	0.983893	0.952672	1.01055	1.05289	1.04899	0.976441	0.926251	0.975733	0.928972	0.953311	0.968649	1.02755	1.03545	0.998004	1.16508	0.995569
1.00091	Aldh7a1	0.936711	1.01551	0.993765	1.05401	0.883798	0.956702	0.969633	1.02442	0.96105	1.06106	1.08303	0.928687	0.969576	1.1538	0.974173	1.03406
