# Supplementary material for: Low-dose mixtures of dietary nutrients ameliorate behavioral deficits in multiple mouse models of autism
Source: PLoS Biol. 2025 Dec 2;23(12):e3003231. doi: 10.1371/journal.pbio.3003231 (PMC12671748; doi:10.1371/journal.pbio.3003231)
Supplement: S3 Data — Related to Figs 3B, 4B–4F, 5B, 5D, 6B–6E, 7B, 7D, 8B–8G, 8I, S5D, S8, S9. (XLSX) [file pbio.3003231.s012.xlsx]

## Sheet: Fig3B
	Genotype	Treatment	GRIA1	GRIN2A	GRIN2B	DPYSL3	HOMER1	LIN7	GABBR2	SYNPO	SAP97
	WT	H2O	0.8561	0.7838	0.8705	0.8062	1.0573	1.1127	0.9098	0.915	0.9686
	WT	H2O	1.138	1.2187	0.9653	1.1653	1.0379	1.0414	1.0769	1.01	1.0157
	WT	H2O	1.0059	0.9975	1.1642	1.0285	0.9049	0.8459	1.0133	1.075	1.0158
	WT	H2O	0.9233	0.8587	0.8296	0.9425	1.0373	0.9484	1.0968	0.8642	0.8413
	WT	H2O	1.0767	1.1413	1.1704	1.0575	0.9627	1.0516	0.9032	1.1358	1.1587
	WT	H2O	0.9981	0.8395	0.9463	1.028	0.9971	1.0004	0.7966	1.1757	0.9172
	WT	H2O	0.7419	0.8596	0.9785	0.9362	0.9615	0.9469	1.116	0.9716	0.9747
	WT	H2O	1.26	1.3009	1.0752	1.0358	1.0415	1.0527	1.0874	0.8527	1.1081
	Tbr1	H2O	0.699	0.689	0.718	0.482	0.9139	0.7712	0.7702	0.9987	0.8756
	Tbr1	H2O	1.1373	1.6456	1.6713	0.7014	1.1158	1.0505	1.2304	1.495	1.6743
	Tbr1	H2O	0.883	1.0806	1.2087	0.8725	0.96	0.8487	1.0678	1.137	1.4164
	Tbr1	H2O	1.1227	1.0928	1.2787	0.9123	0.8793	0.9566	1.02	1.1602	1.1442
	Tbr1	H2O	0.7686	0.7184	0.9904	0.5738	0.7829	0.7518	0.7551	1.239	0.816
	Tbr1	H2O	1.2289	1.5112	1.0661	0.9114	0.7751	1.1188	0.959	0.9142	1.0151
	Tbr1	H2O	1.1793	1.3063	1.0189	1.0095	0.9124	0.8855	1.2277	0.7757	1.1148
	Tbr1	H2O	1.2517	1.2127	0.9859	0.9879	1.11	0.7502	1.1399	0.738	0.8401
	WT	cocktail	1.02	1.5843	1.5318	0.8327	1.2132	0.9906	1.3242	1.1719	1.5521
	WT	cocktail	1.0881	1.4739	1.7455	0.7434	1.1585	1.0944	1.1805	1.3565	1.4102
	WT	cocktail	1.1518	1.6621	1.9158	1.3649	1.1403	1.0659	1.3463	1.3395	1.1658
	WT	cocktail	0.8105	0.6955	0.7423	0.7619	0.84	0.7631	0.83	1.1324	0.8183
	WT	cocktail	1.0649	1.042	1.7555	1.0709	0.8602	0.9492	1.2484	1.2953	1.1905
	WT	cocktail	1.383	1.3116	1.0754	1.2416	1.2472	0.8034	0.9584	0.7821	1.0784
	WT	cocktail	1.6676	1.3559	1.1254	1.3717	1.0833	0.9059	1.067	0.73	1.0588
	WT	cocktail	1.3097	1.2192	1.1264	1.1871	1.5431	0.8519	1.064	0.719	1.0465
	Tbr1	cocktail	0.9474	1.2703	1.4198	0.9436	1.141	1.0932	0.9902	1.2606	1.1893
	Tbr1	cocktail	1.0514	1.4484	1.3324	1.357	1.252	1.0999	1.2203	1.4011	1.4357
	Tbr1	cocktail	1.1269	1.8068	1.5978	2.0239	1.2286	1.2361	1.4539	1.557	1.7934
	Tbr1	cocktail	1.1394	0.9359	1.5049	1.028	0.9434	0.8965	1.2305	1.2338	0.9645
	Tbr1	cocktail	1.4195	1.4475	1.7824	1.0319	1.0543	1.0281	1.067	1.5092	1.1924
	Tbr1	cocktail	1.6559	1.2966	1.1614	1.1475	1.4845	0.9957	1.1234	0.8256	1.1616
	Tbr1	cocktail	1.9682	1.3632	1.0457	1.0288	1.109	1.1809	0.6138	0.7508	1.1055
	Tbr1	cocktail	1.39	1.0488	1.2321	0.8483	1.4955	1.1457	0.8463	0.8703	1.1625
	Average ± SEM		GRIA1	GRIN2A	GRIN2B	DPYSL3	HOMER1	LIN7	GABBR2	SYNPO	SAP97
	WT	H2O	1 ±0.0576	1 ±0.6951	1 ±0.0447	1 ±0.0374	1 ±0.0188	1 ±0.0296	1 ± 0.0413	1 ± 0.0429	1 ± 0.03561
	Tbr1	H2O	1.034 ± 0.0768	1.157 ± 0.1203	1.117 ± 0.0988	0.8064 ± 0.0696	0.7751 ± 0.0456	0.8917 ± 0.0495	1.021 ± 0.0655	1.057 ± 0.0893	1.112 ± 0.1066
	WT	cocktail	1.187 ±0.0926	1.293 ±0.1105	1.377 ±0.1472	1.072 ±0.0925	1.136 ±0.0792	0.9281 ±0.0423	1.127 ±0.0639	1.066 ±0.0983	1.165 ±0.0806
	Tbr1	cocktail	1.337 ±0.1215	1.327 ±0.0941	1.385 ±0.0856	1.176 ±0.1322	1.214 ±0.0693	1.085 ±0.0384	1.068 ±0.0909	1.176±0.1129	1.251 ±0.0901

## Sheet: Fig4B
	OE
	Frame	0	1	2	3	4	5	6	7	8	9	10	11	12	13	14	15	16	17	18	19	20	21	22	23	24	25	26	27	28	29	30	31	32	33	34	35	36	37	38	39	40	41	42	43	44	45	46	47
	Binary_behavior_mask	0	0	0	0	0	0	0	0	0	0	0	0	0	0	0	0	0	0	0	0	0	0	0	0	0	0	0	0	0	0	0	0	0	0	0	0	0	0	0	0	1	1	1	1	1	1	1	1
	Ensemble 1_neuron activity	3.5411	0.109782	5.5064	3.26786	3.35969	4.79172	2.71361	3.82948	15.5474	15.5794	2.34847	5.51648	4.6257	4.63861	11.4118	10.6586	4.47454	4.38152	4.22796	4.32275	10.7499	10.465	3.03906	3.95148	4.58328	4.73375	1.04788	-0.504692	0.403679	-0.447056	5.41314	5.09092	5.67799	6.47408	1.42023	2.14125	2.54323	3.16737	8.93264	6.8998	8.06682	10.4379	7.86122	8.02038	3.94138	6.0859	0.897113	4.67676
		12.0556	10.5837	16.7106	18.504	12.4287	13.2299	15.5376	15.4936	12.3091	13.2778	15.0076	14.8799	12.4117	10.856	15.0437	17.814	11.9685	12.0332	11.0566	10.4036	11.3743	12.1599	12.0145	12.2431	19.4552	18.6193	14.3294	12.4523	16.0039	16.1757	29.3263	30.1943	31.214	33.4884	38.3248	37.7987	45.9501	47.227	55.4423	57.5232	58.1434	61.1769	68.6103	71.1086	76.017	74.3055	81.6158	79.3869
		57.9972	57.8193	58.8522	58.4858	55.4345	55.3326	52.0089	51.5345	54.2341	54.6434	40.1195	40.1152	49.9059	50.3297	39.9195	38.8566	38.8701	38.416	45.4655	45.0772	37.57	37.739	43.7873	44.4342	42.3118	39.7349	45.1919	45.2093	50.8605	50.7998	52.1022	52.5931	50.2314	51.8383	50.9599	51.0421	50.1007	48.6772	32.7346	32.9441	42.8439	43.2753	43.5291	41.3935	38.5372	39.9383	41.9921	42.7323
		6.23743	6.07943	-0.451367	2.18306	0.282011	0.204282	0.916137	0.966132	0.886581	-0.210363	-0.177516	1.41006	1.30459	0.533636	9.23778	8.28138	-1.88078	-0.408077	-1.2138	0.510896	-0.176992	0.740579	0.396933	0.421664	7.28469	8.2149	22.5033	23.1166	10.8625	9.50534	41.7583	42.7966	44.9577	45.609	62.7348	60.7423	56.2152	57.4299	85.416	84.5615	116.722	118.494	97.9344	97.3037	124.397	126.454	119.364	119.83
		0.522299	1.01851	4.48435	4.97969	1.32865	2.08844	7.94284	7.39369	6.12087	5.05279	0.21343	1.25739	0.786844	0.2939	7.05243	6.06824	-0.5682	-0.00216653	1.00404	-0.339502	-0.0649745	1.35422	7.72476	7.65992	3.63537	1.23973	5.19503	5.64036	17.0937	18.6266	3.59221	1.63252	20.0026	19.5902	4.1218	6.17621	14.5053	13.7308	31.3545	28.7053	26.4361	23.4117	38.0749	37.258	35.8667	36.1207	52.6989	52.2558
		-0.221292	-1.76431	0.0471862	0.279571	-0.262199	-0.790776	-0.264623	-0.797752	-0.400977	1.15442	0.174536	1.35232	-1.03695	0.362808	0.309304	-1.15373	6.60253	7.90934	-0.0372724	2.22032	2.16295	1.33971	-0.353556	-0.619849	3.48026	3.89203	-0.28194	-0.628305	-0.905474	-0.148195	-0.137465	-0.520398	-0.31646	-0.0959664	0.166077	0.727363	2.37477	1.67278	-0.642512	0.962479	8.16893	6.98749	1.05478	0.200771	2.47721	1.10551	0.675075	0.0674005
		-0.816052	1.48263	0.707269	0.401886	1.45763	0.305501	-1.15019	-0.440159	-0.677984	0.769346	-0.304074	-0.894637	3.43112	4.02752	12.5737	13.0417	0.828189	1.44914	2.0884	-0.206771	-0.904895	1.71043	0.346687	1.54552	9.14858	9.05154	15.4826	18.1899	14.862	17.3443	14.7405	15.3401	17.6212	17.0998	24.6834	25.4488	26.9553	30.1306	37.2257	38.813	53.7774	54.5408	46.5904	45.3677	37.723	42.7293	47.7988	48.8014
		1.71105	3.01099	1.68711	2.8111	0.316402	1.07228	2.19241	0.893902	5.12877	4.64054	8.59836	8.41515	9.68085	10.1827	10.8379	9.98327	1.95186	1.67023	8.24298	9.11141	12.7838	14.3816	16.6374	18.3157	21.3437	21.1343	25.6606	24.5171	23.3762	24.177	7.47217	7.52315	15.7704	16.6858	7.26546	7.75499	9.56223	7.76337	16.4005	16.6838	16.6671	16.8622	18.3511	17.7259	12.6285	13.3524	11.4492	10.7224
		5.49411	5.56742	0.762043	0.0954708	0.0429193	0.315141	0.94303	1.84502	4.82297	3.84658	2.94652	2.40913	24.8645	26.797	4.33381	4.76531	20.6703	20.9019	17.9346	18.899	30.1285	32.3834	34.7279	36.5861	36.3045	35.9808	57.7358	57.7626	64.3029	64.5953	78.0743	78.7493	84.0086	83.0205	58.2216	58.5696	63.2071	62.3953	57.8999	56.4919	64.0509	63.0489	52.5735	50.7048	65.6325	66.8475	56.6673	57.2502
		92.7635	93.4343	86.4003	84.5665	84.717	84.6214	85.4588	85.248	73.1692	70.7841	82.3173	81.2044	78.2844	79.3923	82.5134	83.2782	63.8534	61.1885	59.5821	59.8834	68.4323	70.4126	82.937	82.8082	80.48	79.2934	79.7457	80.0805	90.8637	91.4579	74.1511	72.5043	70.9628	70.5563	57.1338	56.3432	66.2544	66.5314	73.4132	74.2616	79.6066	80.0503	71.5253	73.2956	64.8564	67.3169	76.6177	75.8608
		51.113	49.829	35.5694	36.5518	46.0028	45.1447	45.9803	44.3777	42.021	42.9002	53.3033	55.0244	40.0707	43.0063	51.7526	54.8938	51.9572	50.7129	57.7285	59.2681	58.4763	57.7796	66.6728	66.9687	60.4489	61.6588	62.8825	59.9631	70.1212	70.6124	63.391	62.7046	60.5275	59.8312	55.7648	53.7862	54.7897	53.3964	45.8534	45.1409	47.1964	48.8973	49.848	50.3737	40.2116	43.816	35.69	34.8103
		52.6133	52.501	53.9354	59.7893	54.3007	54.4182	50.6159	48.9257	57.8769	61.5181	56.0368	57.0689	53.8498	53.3037	54.0862	52.831	64.6881	66.0245	64.251	63.0218	56.2834	51.9926	56.6823	56.3953	40.6539	40.5824	34.4745	36.0119	39.622	34.4067	43.4631	46.824	53.1107	53.2834	42.2258	44.1454	46.2778	48.4518	37.083	36.2154	29.593	28.6921	39.0838	39.8735	38.381	35.3435	25.3228	27.7885
	Average	23.5843	23.306	22.0176	22.6597	21.6174	21.7278	21.9079	21.6058	22.5865	22.8297	21.7154	22.3132	23.1816	23.6437	24.9227	24.9432	21.9513	22.0231	22.5275	22.681	23.9012	24.3716	27.0511	27.5592	27.4275	27.0113	30.3306	30.1509	33.1222	33.0922	34.4456	34.6194	37.814	38.1151	33.5852	33.723	36.5613	36.7145	40.0928	39.9336	45.9394	46.3229	44.5864	44.3855	45.0558	46.1179	45.8991	46.1819
	SEM	8.70253	8.73598	8.17318	8.21251	8.2819	8.23318	8.01241	7.90558	7.34584	7.38322	7.91533	7.83866	7.25452	7.35821	7.13853	7.27139	7.13579	6.97175	7.22869	7.21772	7.04558	6.88003	8.06629	8.02941	6.91319	6.8901	7.20558	7.18344	8.22192	8.22053	7.86043	7.91917	7.42042	7.33227	6.81788	6.601	6.61949	6.6721	7.01672	7.03231	8.76331	8.92435	7.56921	7.6796	9.4548	9.53821	9.71192	9.5597
	Ensemble 2_neuron activity	-0.256705	-1.56026	-0.125628	-0.472264	-0.220507	-0.76175	2.0687	2.08779	-0.0286915	-0.568366	-0.120008	-0.580418	0.195286	-0.043473	-1.01531	-0.555139	-0.40118	-1.53044	-0.899094	-1.6201	-0.177477	-1.60914	4.02269	6.30059	0.405449	-0.180502	1.4471	0.240155	-0.405815	0.397708	-0.878969	-0.232199	-0.858207	-0.217254	-1.82734	-1.26804	-2.31983	-2.0405	-0.569338	-0.181873	-0.202454	-0.886498	-0.138629	-0.502338	-2.47846	-0.410607	15.964	16.8786
		1.16409	2.36606	2.34018	1.5805	1.3808	3.2395	1.35899	0.178875	-0.624687	0.773729	5.6271	5.23597	7.07629	4.40944	-0.0689572	0.343325	-0.297161	-1.02861	-0.0435592	0.480714	4.57162	4.06669	2.59571	0.429737	3.73868	6.62335	18.5034	17.2238	19.6482	18.6889	21.0764	19.1522	12.8395	9.71064	1.47565	1.28997	3.09846	3.31208	13.3568	15.1332	24.6225	26.4116	13.8564	16.0914	8.42623	10.854	16.2764	16.6924
		0.454049	-0.844214	2.29129	3.66631	1.55672	3.80047	-0.541153	-1.9216	1.83003	1.3693	-0.711542	0.662075	0.574294	-0.303966	6.42942	3.49765	0.610469	0.501571	0.0798026	0.941655	0.743355	2.12426	8.7062	6.47142	5.46685	5.12177	7.83819	4.06152	4.09059	2.64582	-0.0206312	2.09101	-0.483487	0.604695	-0.187436	0.770629	1.37722	-0.776648	0.78306	3.33161	0.845822	0.676171	-0.694881	2.73097	3.75229	2.21567	8.48362	6.98814
		-0.231848	0.691402	0.934203	-1.22627	0.313107	0.654359	-1.38469	0.359917	1.59302	-1.06576	0.815121	0.407181	-0.0933234	0.626582	3.24652	2.6752	1.90879	1.60292	0.173083	0.489758	-0.679213	1.29354	1.9414	0.113657	2.04475	-0.373996	-0.064905	0.852412	-1.40214	1.59771	-0.47574	-0.0469451	-0.087627	0.252869	0.342762	-0.317255	1.09119	1.06149	6.77365	7.93243	10.5335	9.10694	-0.440099	0.17959	-0.339259	1.19822	1.43164	1.90666
		0.439619	0.229956	0.860059	0.836634	0.057043	-0.000791738	0.98823	1.20756	1.03727	0.696644	0.894475	-0.0245408	0.103478	0.125014	0.13478	0.587025	0.0455425	-0.235543	0.309209	0.35667	-0.313934	-0.226199	-0.304576	-0.285075	-0.15655	-0.308623	-0.585001	-0.439011	-0.402802	-0.35638	-0.30992	-0.395281	-0.637516	-0.536901	-0.470448	-0.584431	-1.00478	-0.609139	-0.755015	-0.576691	-0.681311	-0.5871	-0.903196	-0.904939	-0.893138	-0.70907	-0.863427	-0.994754
		9.29848	9.66422	11.3753	10.8527	17.5554	18.0439	14.2513	14.6506	17.7148	16.0691	12.4079	11.3256	10.728	12.7795	12.4696	12.6585	1.0588	0.542627	0.117657	2.4305	8.32245	9.75716	8.49741	8.44641	15.3378	13.0855	13.1612	11.6142	11.1765	14.2014	20.4924	20.3341	6.34207	7.82511	13.1898	12.1681	21.5907	22.0136	13.234	11.9354	27.2263	28.2477	17.5091	16.7243	21.5992	20.0466	31.9186	31.6082
	Average	1.81128	1.75786	2.94591	2.5396	3.44042	4.16262	2.79022	2.76052	3.58696	2.87911	3.15217	2.83764	3.09734	2.93217	3.53267	3.20109	0.487544	-0.0245792	-0.0438168	0.5132	2.0778	2.56772	4.24314	3.57946	4.47283	3.99459	6.71667	5.59216	5.45074	6.19586	6.64725	6.81715	2.85246	2.93986	2.08717	2.00982	3.97216	3.82681	5.47053	6.26235	10.3907	10.4948	4.86478	5.71983	5.01115	5.53248	12.2018	12.1799
	SEM	1.38094	1.52873	1.57835	1.64528	2.59086	2.62237	2.14541	2.22728	2.60326	2.43184	1.88553	1.73455	1.73197	1.91249	1.92601	1.81748	0.331761	0.42712	0.161978	0.484101	1.34787	1.50007	1.36178	1.45604	2.13076	2.01287	2.92873	2.69457	3.12573	3.02977	4.08293	3.74917	2.09258	1.70324	2.06643	1.8866	3.29381	3.39102	2.47977	2.41842	4.74901	5.05301	3.15385	3.12205	3.36648	3.08691	4.47223	4.49062
	RSI
	Frame	0	1	2	3	4	5	6	7	8	9	10	11	12	13	14	15	16	17	18	19	20	21	22	23	24	25	26	27	28	29	30	31	32	33	34	35	36	37	38	39	40	41	42	43	44	45	46	47
	Binary_behavior_mask	0	0	0	0	0	0	0	0	0	0	0	0	0	0	0	0	0	0	0	0	1	1	1	1	1	1	1	1	1	1	1	1	1	1	1	1	1	1	1	1	1	1	1	1	1	1	1	1
	Ensemble 1_neuron activity	0.989917	2.13856	-0.0753135	-1.27922	0.394757	0.0996287	0.788141	-0.0717898	-0.773064	-0.712399	-0.899988	0.962574	0.134314	-0.900012	-0.0929269	0.914059	-0.490324	-0.166714	0.33723	-0.703789	-0.672084	-0.265404	4.98213	5.34162	0.397395	0.661163	0.521486	-0.12188	3.78937	4.97168	5.47627	5.94084	10.8509	10.0028	7.7986	9.14908	15.4361	16.0283	2.36487	2.11746	8.94611	7.20538	14.1611	12.8789	10.3819	11.6139	14.0097	13.2572
		2.32359	1.88682	0.309637	0.112665	12.4192	11.8882	10.0736	10.6289	3.54933	3.7014	14.7823	14.354	5.10973	6.40425	25.9778	24.7488	18.7319	20.1061	17.2966	16.6264	28.2803	29.1735	32.4784	33.8958	25.0279	25.1605	30.8347	33.1394	42.8054	43.9153	42.8355	43.297	36.2559	36.8296	37.4852	38.3494	50.3926	49.5766	46.8333	44.7144	37.8852	37.1923	42.8209	43.3349	47.8621	48.9316	51.2791	49.7798
		4.24042	5.67552	3.72276	2.66071	8.92632	5.33615	5.21109	6.587	5.76306	6.44178	5.19821	3.88509	1.52311	2.93698	11.1444	11.3847	8.69856	5.51989	13.7646	8.82105	9.694	8.24173	14.4791	11.9151	12.3186	11.8539	10.8196	11.6666	18.3617	17.84	17.4097	15.9263	17.5886	13.6705	8.45875	10.1984	17.784	18.5626	15.4162	14.5604	16.1225	15.8282	18.8674	21.2552	19.3047	19.2123	12.6927	15.3764
		16.5358	15.8166	6.82901	6.49501	16.5399	16.3494	15.8459	15.8832	16.3154	13.1503	11.3679	12.0912	21.8922	19.4239	18.6394	20.0115	13.08	14.3108	14.0636	10.4279	17.3527	18.6573	15.4796	17.0348	14.6593	14.434	10.9245	12.2979	20.1298	20.7655	20.0676	17.7132	18.8702	18.6718	18.1854	15.8272	17.9543	15.4045	12.2012	12.8271	3.83207	3.28844	3.82358	8.82356	14.8456	14.7437	4.21209	6.45791
		2.1627	3.97231	1.57176	3.07599	0.294959	2.16235	1.20154	-0.56363	2.06583	2.17626	1.12172	-0.58199	9.3088	9.51297	7.18898	5.42614	3.86966	6.05745	5.64621	5.68267	9.98581	7.23388	8.62914	9.50854	19.3096	19.4345	12.7443	11.3825	14.3393	15.8951	18.3234	17.2482	20.1832	20.8041	15.0464	19.3636	18.8067	18.0945	20.8046	16.4358	17.0965	19.3132	13.2613	11.9045	21.8691	24.2834	20.9828	20.4438
		6.49249	4.23856	6.30488	5.02364	6.00103	5.91799	3.28483	3.3695	0.681548	0.187304	2.87711	3.73027	-0.162796	-1.26751	4.89685	6.35399	-0.805678	0.810453	0.373862	-0.220916	3.53871	5.08919	9.16542	8.19082	6.46465	5.74974	3.42431	4.19962	6.27617	6.72789	0.951583	1.16766	3.89733	3.83362	11.3414	11.1673	10.3999	9.15524	0.910039	0.188617	12.2397	12.2833	10.1562	9.84625	10.317	9.30948	5.96308	7.04092
		2.96321	2.53496	3.34505	0.445516	4.04932	3.27774	4.14357	-1.16923	4.078	5.24408	2.34895	1.39672	2.69474	3.64125	-0.793481	2.55194	1.51535	3.72844	0.855935	2.04529	-1.0471	0.967071	-1.15014	-0.397489	4.30149	0.147777	7.31937	7.79788	0.905679	1.22221	4.3158	2.28603	-0.979347	0.195432	-0.423946	0.56187	1.69747	-3.29134	2.68638	4.08338	9.13702	10.4938	5.5217	6.67315	2.68498	3.93738	8.81879	10.8519
		19.7044	19.8289	17.8985	18.0831	16.7019	13.6302	24.018	26.5646	19.2598	19.5648	32.4634	33.2985	33.4668	35.1782	48.8004	51.5992	71.7585	74.3346	102.845	105.438	124.92	127.157	155.649	158.797	177.874	183.748	188.48	191.968	216.922	218.727	238.627	240.389	269.338	272.366	284.449	288.049	306.991	305.012	318.272	321.248	333.36	336.799	353.05	349.823	352.174	351.589	366.851	364.865
		14.0479	12.2788	14.5702	17.8206	15.5579	17.6306	17.6701	16.4534	21.7897	19.8828	22.3365	23.0264	20.5358	20.3358	22.5342	19.3529	19.4855	20.1483	25.0181	24.3862	31.5825	28.0253	40.4708	41.4637	41.1732	40.1575	52.2166	55.3891	58.9548	58.6199	71.4258	69.1202	71.1133	71.1152	78.0115	76.2097	81.0798	80.2947	75.7319	73.7054	76.3286	76.3745	80.3765	76.7625	77.0698	77.2137	79.0496	76.0875
		0.275746	1.63967	2.58755	4.0854	3.13619	0.97297	4.4951	5.25173	7.23323	7.23561	5.60389	6.87999	11.206	11.3487	15.5879	14.5211	12.4321	13.2544	9.04767	9.48303	13.9127	15.8262	10.0054	12.2364	21.8952	23.0816	17.204	14.3694	14.4869	17.0375	23.2045	24.2834	22.6587	20.5273	23.4168	23.197	24.3728	22.1961	15.5051	14.7714	5.27174	4.20765	8.69804	9.91006	7.4685	8.12157	8.30902	6.77627
		0.286765	1.21695	1.6096	3.60079	0.622597	0.535158	0.603608	2.10726	0.331182	1.18974	2.52628	3.22594	2.74385	3.18103	2.19345	4.15656	6.05625	7.07117	9.31697	10.0575	14.5561	14.8915	9.88485	9.48253	9.2707	8.92811	17.6336	18.5078	19.7225	18.2246	15.8685	15.6958	19.5447	20.6146	23.2528	22.8475	23.1298	20.6735	16.6328	16.1947	6.30902	5.46345	10.6725	11.1454	16.9477	16.1295	18.8533	16.7578
		3.19519	3.76361	7.81755	9.6433	1.94932	0.297541	1.51802	4.60377	0.497628	0.576142	7.68406	5.95227	0.191586	0.0652704	5.31727	4.73603	1.36095	3.09284	-0.12965	0.720694	1.60242	2.33439	4.36834	3.32978	0.70619	3.04899	1.63179	1.06532	-0.917883	0.25849	7.80683	6.50385	1.73276	0.169259	4.50974	4.0837	1.16508	-0.384523	0.112442	-0.41486	0.207741	-1.19719	8.67098	6.39019	18.9197	20.0097	28.8172	26.0874
		14.1704	13.9034	4.57752	5.64747	8.8493	7.72037	9.6227	7.77778	10.5516	11.3247	10.8168	9.1684	11.5025	11.3288	9.18855	9.12044	2.04134	3.23853	5.33272	5.92652	2.36711	1.98281	5.87739	4.91633	6.64668	5.87023	2.84592	0.92503	4.25673	4.13582	7.2221	7.37489	5.32306	3.74278	6.15252	5.33393	6.27288	3.89075	2.57401	0.441795	1.64137	-1.20707	-2.29988	0.225244	-0.352447	0.327469	0.351653	-2.14489
		5.46988	6.07208	4.53304	6.84501	2.59412	0.917457	8.86186	9.97132	10.0305	9.66378	11.9846	10.7353	9.61719	10.0165	8.88628	7.43976	19.1989	16.8261	15.0465	16.3895	22.6259	21.8569	22.2353	24.3998	16.4024	13.1218	17.6736	18.1905	15.947	17.6919	24.3546	23.9127	28.1256	28.2897	32.0135	32.1949	32.9755	33.4339	28.3143	29.362	42.2641	41.8381	39.7739	37.6813	35.5525	37.164	33.6251	36.9799
		8.11397	6.30628	11.2657	13.0818	11.7153	15.8134	20.3564	19.9315	25.5328	27.5152	27.8562	24.4242	25.7928	24.3853	19.9177	19.972	34.1679	32.1182	22.1826	24.9389	33.8884	32.8124	20.8261	19.9609	24.5578	25.5683	28.542	27.5132	20.6046	21.8778	16.7599	17.7744	14.051	13.2794	24.5806	22.7267	29.8211	28.4261	14.0999	10.1082	13.3739	16.5135	7.03885	7.01369	19.2322	19.4273	11.3644	8.89651
	Average	6.7315	6.75153	5.79116	6.35612	7.31681	6.83662	8.51297	8.48835	8.46043	8.47611	10.5379	10.1699	10.3704	10.3728	13.2925	13.4859	14.0734	14.6967	16.0665	16.0012	20.8392	20.9322	23.5587	24.0051	25.4003	25.3978	26.8544	27.2194	30.4389	31.194	34.31	33.9089	35.9036	35.6075	38.2852	38.6173	42.5519	41.1382	38.1639	37.3563	38.9343	38.9598	40.9729	40.9112	43.6185	44.1343	44.3453	43.8342
	SEM	1.58639	1.45932	1.30368	1.4861	1.51205	1.62607	1.90925	2.03054	2.13183	2.10204	2.50436	2.45951	2.62756	2.60978	3.19575	3.20879	4.67008	4.68706	6.31257	6.49392	7.73764	7.82142	9.52366	9.7361	10.8659	11.2696	11.6607	11.9329	13.4601	13.5179	14.7709	14.8951	16.6934	16.9311	17.6397	17.8235	18.9367	18.9355	19.9706	20.2004	20.9303	21.1768	22.1649	21.8837	21.8425	21.7718	22.8428	22.7127
	Ensemble 2_neuron activity	1.27865	2.50402	6.06607	5.59032	1.67403	2.29605	1.99722	1.08192	1.90838	2.00721	2.93938	0.728617	-0.0270716	1.13551	-0.691226	1.31185	1.09562	0.584978	2.20568	1.54648	7.71523	6.36301	2.85777	2.65298	3.29448	2.58125	1.82881	-0.713303	3.70741	3.69245	4.98019	4.43124	7.19697	6.46158	4.74547	4.44764	3.38836	1.3847	1.20738	0.378049	-0.234718	-0.860394	0.11951	1.99185	-0.405147	1.4753	0.633929	0.5432
		11.7237	11.4563	20.6252	21.1663	18.6996	12.6446	8.6505	7.52315	12.9912	14.0129	12.8912	14.5094	9.42062	11.8489	4.68988	3.27786	6.80441	9.67869	12.3387	12.786	13.314	13.1628	11.5955	9.05658	2.7842	0.756541	4.49183	2.81511	2.28107	3.40793	0.948451	0.441729	7.01595	7.70502	6.33155	8.14441	1.88266	-0.505246	-1.32078	1.0339	-0.609149	-0.292044	0.587993	0.960067	0.35824	-0.861878	-0.501528	-2.07846
		18.0966	19.0218	22.3665	22.3643	18.408	18.7748	18.335	17.9915	19.1119	18.6141	17.2804	17.2464	17.3978	17.7998	15.9373	15.8432	11.9467	11.0767	13.7887	14.6134	12.6668	12.7114	12.4112	13.6459	12.1845	12.7791	11.4584	11.1283	8.62269	7.79142	7.97202	7.79104	7.95738	8.53111	7.25011	7.0885	6.64893	6.8069	5.736	5.49237	2.5718	2.26049	2.2423	2.18468	5.14086	5.11816	5.24462	4.57938
		0.936736	-0.181299	0.823136	0.173058	0.793798	-0.00719132	-0.565264	-0.654274	-0.369746	0.772436	2.03268	-1.50451	0.128632	-0.620951	0.13414	0.118129	-0.417859	1.109	0.850048	0.634882	-0.685952	0.352575	-0.145042	0.689768	0.566233	0.192343	-0.246109	0.809464	0.839217	0.338624	0.441912	0.511256	0.357207	0.303312	0.639482	-1.24656	2.62889	1.54852	0.884085	-0.220121	-1.49819	-3.41145	-0.751827	-0.0148416	-0.0795139	1.46294	1.93972	-0.725109
		0.930984	1.98516	0.915305	-0.313502	-0.351272	0.439777	0.636415	0.414789	-0.0296135	-0.117381	-0.935563	0.299883	0.22528	-0.599695	1.9691	-0.878997	0.391681	-0.567914	1.70121	2.07255	1.31189	0.362814	1.17137	0.892686	2.50078	3.68504	2.27754	3.55494	4.13417	2.03761	5.22668	5.60931	5.47686	4.37704	3.86511	3.19679	7.22826	4.04255	7.16632	6.18387	-1.55441	-1.76294	-0.540349	0.675141	4.43022	6.14653	2.57807	1.27134
		-0.274929	-0.309087	-1.83184	-1.24733	-1.8013	-1.47604	-0.747365	0.639129	-1.3124	-0.779003	-0.697571	-1.11025	-0.823465	-0.0117996	-1.22257	-0.410257	-1.14697	0.631801	0.657589	2.42804	-1.09768	-0.890211	1.03841	-0.0519679	-0.13532	0.00314837	0.828508	-0.0582823	0.487039	1.59999	3.28442	4.77718	-0.417234	-0.706445	2.25204	6.21937	-0.417079	1.14041	-0.468973	-0.475125	0.125399	-0.216702	0.383914	-1.56966	0.37498	-0.817817	0.552901	0.366956
		-0.603774	0.317207	1.46001	1.67498	0.0187474	0.636128	-0.456411	-0.261287	0.766931	0.0547499	0.560437	0.600585	-0.466591	0.502406	0.507162	0.214807	-0.520597	-0.240985	0.854959	1.65173	0.19964	0.908667	-0.706032	0.897908	1.17708	0.56646	-0.354603	-0.119422	0.0144447	0.151906	2.34709	1.49923	0.0552931	0.258858	3.87232	2.40499	-0.12825	-0.231267	0.121967	0.0448291	0.346714	-0.191689	1.09454	0.551356	-1.19832	-0.0817394	-0.37593	1.55144
		-0.00769237	1.4912	1.58453	-0.0788056	0.638527	0.0841821	0.620017	1.30384	1.75105	1.76744	-0.0584868	0.618874	0.226343	0.58685	3.35795	2.31705	3.35886	1.91042	2.00621	0.1476	1.60293	3.19643	1.80035	0.881092	7.24051	7.05455	1.65924	-1.2072	5.49301	9.79777	11.811	11.0202	7.46911	9.84473	15.6701	17.8739	10.9702	7.37224	8.52341	8.72247	-0.805457	-0.603702	-1.67932	2.1059	4.43754	3.89202	9.25328	8.59913
		-2.47929	-2.21457	-2.67162	-2.98382	-3.01307	-3.59226	-2.50365	-3.08972	-3.17736	-3.25451	-3.35706	-2.50436	-2.71426	-2.44557	-3.75798	-3.04732	-2.59127	-2.99475	-3.18788	-2.31963	-3.22028	-2.65073	-2.32093	-3.33984	-2.96033	-2.99927	-2.71602	-3.71149	-2.93953	-3.22327	-2.75567	-3.46004	-3.63762	-3.57861	-2.39121	-3.69194	-2.7387	-4.33272	-3.00037	-3.89105	-3.53928	-4.68395	-4.50296	-2.96395	-3.7127	-3.31114	-3.46339	-4.32846
		16.5579	15.6257	11.5504	11.7915	15.4174	15.406	14.5139	14.1592	6.45554	8.1077	18.054	17.7458	6.70131	7.64615	15.1874	13.8069	5.00663	4.1237	6.6003	8.53913	13.6863	12.4619	14.1921	14.4215	14.6233	14.3871	7.091	6.75654	8.89933	8.6336	8.03647	9.21543	8.95226	8.80302	8.74872	9.65125	12.8173	15.0119	12.2916	10.5415	18.4146	18.113	14.8917	13.2613	19.1344	17.9194	14.2669	14.2165
		71.9143	67.3121	54.3503	52.6895	42.9048	43.2947	52.9159	52.9911	62.0862	60.9089	56.6541	56.7477	50.941	49.3102	52.7623	52.634	42.542	40.8629	41.2304	41.8221	48.3293	47.1486	59.2965	59.5841	38.1019	35.7881	41.8575	44.0933	41.3669	41.1387	41.4367	41.1799	35.1203	35.6748	36.8604	41.4995	42.3317	41.139	42.7916	41.8755	41.0739	39.6223	39.2749	39.4759	52.6997	50.8406	47.1155	45.6295
		1.62361	-1.78189	0.796097	0.602961	13.685	14.0293	14.4808	12.112	1.71993	3.81698	2.3841	5.44924	1.52509	0.527822	0.887112	3.17154	3.14837	1.32875	3.87941	7.70124	11.7457	7.22959	-0.0746223	2.6132	13.3187	8.61055	6.26063	5.65958	5.14719	8.60242	4.15751	2.32185	12.598	14.5205	3.68486	-0.157529	1.6223	0.854824	18.1071	14.5716	-1.46801	-1.34129	-0.487622	1.77912	2.95295	4.80283	4.78848	5.25689
		-0.293063	-0.898021	-0.251783	-2.2385	0.49771	-0.430023	1.93067	3.19568	0.0502169	1.52983	6.69197	6.14678	10.4666	10.5668	13.7171	14.1403	21.6751	21.5007	18.4419	20.7835	22.7628	21.8786	23.8183	22.2982	27.8045	26.8874	22.6502	23.1351	28.1563	26.5406	27.4352	27.6938	26.68	25.8858	22.4831	24.1205	21.0145	20.5035	20.1522	18.7252	3.91827	2.90256	11.8096	12.7269	6.21521	5.07357	12.4455	10.222
	Average	9.18491	8.7945	8.90633	8.3993	8.27477	7.85385	8.44675	8.26208	7.84248	8.26472	8.80304	8.84416	7.15395	7.40357	7.95982	7.88454	7.02252	6.84647	7.79747	8.64669	9.8716	9.40272	9.61038	9.55709	9.26928	8.48403	7.46823	7.0879	8.16994	8.50074	8.87092	8.69478	8.83265	9.08314	8.77015	9.19622	8.24992	7.28733	8.63012	7.92177	4.36473	3.81032	4.80325	5.47414	6.94988	7.05067	7.26755	6.54649
	SEM	5.34421	5.03493	4.23844	4.21065	3.50885	3.47454	4.01166	3.97614	4.64928	4.52892	4.26157	4.2863	3.83557	3.73308	3.98764	3.95383	3.33853	3.23882	3.1477	3.20822	3.70983	3.57037	4.48033	4.46166	3.20443	3.06958	3.26402	3.49544	3.34603	3.2682	3.27145	3.30053	2.91249	2.94125	2.83287	3.28478	3.22905	3.25472	3.36892	3.23896	3.28257	3.22945	3.11015	3.01465	3.95554	3.77177	3.4839	3.42468
[truncated: 5,000 more columns]

## Sheet: Fig4C
		OE						RSI
		WT		Tbr1+/-				WT		Tbr1+/-
		Esemble 1	Esemble 2	Esemble 1	Esemble 2			Esemble 1	Esemble 2	Esemble 1	Esemble 2
		0.27037	0.241682	0.009566	-0.05198			0.111853	0.064121	0.148323	0.077659
		-0.0511	-0.07941	0.192243	0.07596			0.355994	0.109764	0.261833	-0.33958
		0.015419	0.011817	0.036715	-0.03271			0.091348	-0.33056	0.514546	0.094085
		-0.01442	-0.02019	0.247864	0.113085			0.612817	-0.08813	0.312671	-0.16473
		0.270751	0.147013	0.233833	-0.0717			0.049658	0.010769	0.239157	0.098363
		0.127975	0.113043	-0.00709	-0.05423			0.062048	-0.25042	0.220744	0.023409
		0.030444	0.010245	0.017526	-0.02726			0.388268	0.26574	0.349047	-0.04704
		0.012605	-0.05481	0.204493	-0.02616			0.282668	0.01377	0.240224	0.140077
	Average ± SEM	0.083±0.045	0.046±0.039	0.117±0.039	-0.009±0.024			0.244±0.071	-0.026±0.068	0.286±0.039	-0.015±0.058

## Sheet: Fig4D
	WT		Tbr1+/-				WT		Tbr1+/-
	OE_1	OE_2	OE_1	OE_2			RSI_1	RSI_2	RSI_1	RSI_2
	0.810792	0.841195	0.37293	0.788985			0.732177	0.753309	0.512764	0.694542
	0.363967	0.252213	0.368879	0.612068			0.311131	0.902129	0.369732	0.750983
	0.877803	0.867515	0.665566	0.885376			0.629152	0.892189	0.625626	0.637329
	0.791066	0.542529	0.546764	0.935664			0.697633	0.686556	0.717914	0.717695
	0.822048	0.261678	0.487541	0.786457			0.636434	0.662395	0.285588	0.630367
	0.747366	0.549258	0.54376	0.629071			0.700261	0.8235	0.755907	0.826152
	0.868524	0.846284	0.204879	0.594172			0.0786649	0.481217	0.15285	0.778599
	0.658594	0.841089	0.254134	0.639304			0.843373	0.735369	0.0863899	0.472945
	0.616	0.930064	0.001129	0.779443			0.405972	0.889595	0.509512	0.303339
	0.840828	0.745087	0.292625	0.793631			0.788024	0.908935	0.46789	0.625938
	0.583927	0.756379	0.147041	0.570431			0.72299	0.831487	0.803522	0.784324
	0.873493	0.777896	0.054125	0.327015			0.802051	0.784024	0.576181	0.441297
	0.264935	0.291834	0.584504	0.45813			0.775592	0.351939	0.790175	0.33855
	0.654726	0.608406	0.434718	0.320307			0.589652	0.881484	0.295841	0.666012
	0.656774	0.197264	0.627068	0.442217			0.89468	0.869964	0.755235	0.666638
	0.452156	0.716548	0.566601	0.662378			0.657266	0.654961	0.565035	0.510145
	0.386663	0.448624	0.748266	0.342515			0.540339	0.399798	0.376707	0.683982
	0.485257	0.455836	0.284832	0.700812			0.79229	0.602698	0.62705	0.576721
	0.511591	0.27837	0.86339	0.901001			0.512545	0.115027	0.55498	0.606774
	0.84938	0.610772	0.700556	0.596004			0.569761	0.464624	0.771269	0.444208
	0.282788	0.515728	0.835711	0.0407864			0.977299	0.445222	0.280488	0.744394
	0.579259	0.101889	0.559185	0.566475			0.36492	0.413303	0.429491	0.587421
	0.869461	0.147069	0.77608	0.376703			0.135156	0.615424	0.414426	0.886466
	0.683407	0.223309	0.724739	0.324532			0.628749	0.886557	0.788582	0.715023
	0.281455	0.370075	0.47665	0.583098			0.959865	0.155519	0.614217	0.825518
	0.371719	0.428011	0.74326	0.675621			0.22938	0.584896	0.222056	0.46655
	0.390868	0.43941	0.560379	0.514096			0.0285695	0.73091	0.67459	0.721141
	0.478102	0.391477	0.603965	0.510183			0.696315	0.327623	0.30886	0.803256
	0.584373	0.225043	0.568774	0.295546			0.489669	0.356183	0.695983	-0.0852492
	0.774138	-0.0426024	0.376051	0.65867			0.624747	0.315059	0.112413	0.513696
	0.454983	0.600962	0.450278	0.738167			0.139797	0.873498	0.68801	0.0934506
	0.414289	0.359109	0.12271	0.916498			0.0476906	0.148469	0.463318	0.808269
	0.0143607	0.487692	0.726293	0.848951			0.843965	0.472535	0.237212	0.718369
	0.560664	0.540508	0.686055	0.571318			0.511649	0.774037	0.541728	0.527076
	0.780813	0.660198	0.551022	0.498086			0.200666	0.609897	0.544837	0.804107
	0.332975	0.43405	0.313249	0.678823			0.149232	0.28299	0.515916	0.264537
	0.371902	0.715668	0.807643	0.417186			0.154821	0.29184	0.670012	0.582675
	0.668395	0.340528	0.828165	0.749881			0.126959	0.701457	0.516648	0.840252
	0.139769	0.587974	0.40656	0.64609			0.892589	0.0828056	0.638472	0.259218
	0.589257	0.438813	0.458505	0.349916			0.645952	0.381466	0.425544	0.449915
	0.473895	0.445519	0.434578	0.332735			0.715905	0.476933	0.435134	0.611389
	0.374211	0.0303104	0.69284	0.358329			0.345685	0.192588	0.853459	0.598353
	0.856984	0.271062	0.615276	0.66757			0.208283	0.732639	0.332437	0.69189
	0.614032	0.487742	0.347906	0.632797			0.428497	0.462039	0.656569	0.616307
	0.359024	0.472359	0.682315	0.685676			0.498648	0.03697	0.852796	0.0923137
	0.596132	0.429639	0.611275	0.263263			0.631265	0.152858	0.551057	0.766071
	0.591612	0.463422	0.0205151	0.566098			0.587755	0.127132	0.820477	0.78676
	0.45548	0.425081	0.52447	0.692099			0.40721	0.0966929	0.474662	0.631198
	0.0607064	0.0920063	0.748826	0.396045			0.7999	0.530035	0.538345	0.782155
	0.338168	0.703664	0.789305	0.315526			0.188374	0.667043	0.82129	0.716767
	0.526041	0.138476	0.732896	0.480773			0.0871802	0.0312665	0.759894	0.674968
	0.52204	0.000637478	0.785587	0.266431			0.654786	0.137671	0.539165	0.296981
	0.11576	0.347096	0.0346829	0.661507			0.268884	0.455004	0.792257	0.627282
	0.483245	0.269008	0.807131	0.601205			0.174302	0.699479	0.753421	0.724044
	0.236506	0.0582485	0.734434				0.699689	0.18993	0.452597	0.576804
	0.216057	0.520902	0.710887				-0.00138263	0.852384	0.462998	0.687567
	0.086383	0.522232	0.766156				0.853586	0.400762	0.622486	0.416822
	0.831019	0.639678	0.704914				0.0153792	0.425378	0.78316	0.399948
	0.117431	0.564035	0.0830469				0.367229	0.499052	0.649907	0.679424
	0.242131	0.387654	0.615776				0.669667	0.766395	0.450578	0.330553
	0.299689	0.673552	0.526599				0.236102	0.615921	0.589878
	-0.0450037	0.842178	0.412557				0.178773	0.8481	0.745652
	0.868938	0.469861	0.658303				0.507604	0.704782	0.215708
	-0.0157156	0.164198	0.694182				0.814403	0.509023	0.858491
	0.442657	0.363498	0.394689				0.0690844	0.151262	0.52615
	0.103814	0.278852	0.721895				0.496429	0.306259	0.561846
	0.645431	0.171917	0.853349				0.828674	0.500806	0.985847
	0.287579	0.41596	0.61116				0.514401	0.374634	0.755784
	0.124484	0.139137	0.837661				0.789026	0.511407	0.813133
	0.370875	-0.0434171	0.36583				0.340064	0.25444	0.895238
	0.183744	0.292486	0.681761				0.0524153	0.334873	0.767031
	0.318942	0.63008	0.496785				0.226769	0.911512	0.931153
	0.706307	0.460301	0.763961				0.193753	-0.016896	0.853616
	0.304966	0.360572	0.68066				0.639977	0.0817799	0.675463
	0.327578	0.394667	0.738934				0.344571	0.501304	0.57585
	0.520624	0.436834	0.571566				0.421671	0.407169	0.396822
	0.790914	0.6137	0.838965				0.0390861	0.186909	0.780344
	0.396717	0.604529	0.81664				0.163156	0.634871	0.678407
	0.621804	0.738874	0.904721				0.568035	0.522362	0.932617
	0.725319	0.175004	0.302181				0.513821	0.287941	0.819209
	0.295489	0.626653	0.441194				0.620093	0.46062	0.354312
	-0.045495	0.473394	0.357962				0.910359	0.587564	0.114189
	0.0786278	0.399627	0.528906				0.918716	0.822441	0.406448
	0.597345	0.276067	0.289656				0.273716	0.163034	0.629796
	0.209878	0.477804	0.179586				0.229634	0.438508	0.167584
	0.108813	0.514899	0.463905				0.518446	0.514988	0.733855
	0.420961	0.257595	0.329179				0.365512	0.359154	0.900767
	0.32069	0.72351	0.538104				0.227401	0.109262	0.613438
	0.213732	0.475595	0.692051				0.0338527	0.465966	0.291385
	0.438558	0.383461	0.631193				0.792818	0.205225	0.61507
	0.0585145	0.322912	0.417981				0.782622	-0.0668707	0.974709
		0.774098	0.633448				0.58429	0.730474	0.548462
		0.575594	0.604667				0.0457216	0.306901	0.369112
		0.345933	0.902947				0.204486	0.1563	0.894824
		0.16851	0.674296				0.0389135	0.0663772	0.83345
		0.638519	0.464042				0.538934	0.0778685	0.371298
		0.154608	0.652936				0.875023	-0.0336259	0.723013
		0.411233	0.434855				0.687888	0.0989806	0.944376
		0.288159	0.488162				0.532382	0.405067	0.770461
		0.266196	0.684064				0.535497	0.223228	0.930593
		0.111904	0.720189				0.470246	0.576205	0.640768
		0.254873					0.221483	0.369252	0.541051
		0.453226					0.419513	0.684828	0.844557
		0.367758					0.86194	0.0208269
		0.417736					0.402517	0.739757
		0.493477					0.0909592	0.406448
		0.494421					0.805943	-0.0111319
		0.27522					0.836251	0.160386
		0.419616					0.730226	0.72193
		0.465225					0.426839	0.0992465
		0.292053					0.742351	0.228883
		0.410422					0.384887	0.0959519
		0.295475					0.154458	0.397286
		0.465928					0.230683	0.307315
		0.348837					0.513053	0.438771
		0.551194					0.207189	0.293834
		0.479127					0.844258	0.488482
		0.168787					0.251533	0.271837
		0.155589					0.135311	0.082455
		0.334965					0.746441	0.936368
		0.440077					0.622868	0.578994
		0.630016					0.178492	0.233457
		0.38016					0.932413	0.158056
		0.520939						0.215997
		0.299849						0.279024
								0.895384
								0.631456
								0.422253
								0.116435
								0.574203
								0.264302
								0.32968
								0.52548
								0.223644
								0.515197
								0.117609
								0.529201
								0.36698
								0.917822
								0.291558
								0.556309
								0.183223
								0.595373
								0.232722
								0.278675
								0.117494
								0.315396

## Sheet: Fig4E
	WT		Tbr1+/-
	OE_1	OE_2	OE_1	OE_2
	0.810792	0.841195	0.682315	0.570431
	0.363967	0.252213	0.52447	0.45813
	0.822048	0.867515	0.710887	0.442217
	0.747366	0.542529	0.658303	0.662378
	0.616	0.261678	0.289656	0.749881
	0.583927	0.549258	0.463905	0.64609
	0.656774	0.846284	0.538104	0.349916
	0.386663	0.608406	0.692051	0.332735
	0.485257	0.448624	0.417981	0.358329
	0.579259	0.27837	0.633448	0.66757
	0.869461	0.610772	0.652936	0.632797
	0.683407	0.347096	0.434855	0.685676
	0.390868	0.269008
	0.774138	0.0582485
	0.454983	0.520902
	0.0143607	0.522232
	0.332975	0.564035
	0.371902	0.387654
	0.589257	0.673552
	0.0607064	0.638519
	0.236506	0.154608
	0.216057	0.411233
	0.086383	0.288159
	0.370875	0.254873
	0.209878	0.453226
	0.32069	0.367758
	0.0585145	0.417736

## Sheet: Fig4F
	WT		Tbr1+/-
	RSI_1	RSI_2	RSI_1	RSI_2
	0.732177	0.753309	0.30886	0.750983
	0.311131	0.902129	0.780344	0.715023
	0.697633	0.892189	0.932617	0.840252
	0.636434	0.686556	0.406448	0.259218
	0.700261	0.662395	0.167584	0.449915
	0.843373	0.8235	0.613438	0.611389
	0.405972	0.481217	0.291385	0.598353
	0.72299	0.735369	0.61507	0.69189
	0.775592	0.889595	0.974709	0.616307
	0.89468	0.908935	0.369112	0.766071
	0.657266	0.831487	0.894824	0.78676
	0.512545	0.115027	0.83345	0.631198
	0.569761	0.464624	0.944376	0.716767
	0.628749	0.886557	0.770461	0.674968
	0.959865	0.155519	0.930593	0.296981
	0.22938	0.127132	0.541051	0.627282
	0.0285695	0.530035
	0.489669	0.667043
	0.139797	0.0312665
	0.200666	0.137671
	0.126959	0.455004
	0.645952	0.699479
	0.208283	0.18993
	0.40721	0.852384
	0.7999	0.400762
	0.0871802	0.425378
	0.654786	0.499052
	0.669667	0.766395
	0.236102	0.615921
	0.507604	0.8481
	0.814403	0.704782
	0.340064	0.0208269
	0.0524153	0.739757
	0.0390861	0.406448
	0.568035	0.160386
	0.513821	0.72193
	0.229634	0.228883
	0.0338527	0.0959519
	0.0457216	0.397286
	0.204486	0.307315
	0.875023	0.438771
	0.402517	0.488482
	0.742351	0.082455
	0.513053	0.936368
	0.207189	0.578994
	0.135311	0.233457
	0.746441	0.158056
	0.622868	0.215997
	0.178492	0.279024

## Sheet: Fig5B
	Positively-correlated neuron
	Frame	0	1	2	3	4	5	6	7	8	9	10	11	12	13	14	15	16	17	18	19	20	21	22	23	24	25	26	27	28	29	30	31	32	33	34	35	36	37	38	39	40	41	42	43	44	45	46	47
	Binary_behavior_mask	0	0	0	0	0	0	0	0	0	0	0	0	0	0	0	0	0	0	0	0	0	0	0	0	0	0	0	0	0	0	0	0	0	0	0	0	0	0	0	0	1	1	1	1	1	1	1	1
	Neuron activity	2.84775	3.27283	5.13876	4.90827	6.19897	6.40731	5.77359	5.78659	5.73459	6.16207	1.30079	1.02726	1.81354	2.49811	2.38084	2.49028	1.68423	3.21305	0.924988	0.101846	1.75267	1.83356	2.2891	1.40474	0.308498	0.320577	0.0764571	-0.210602	1.64763	1.91049	0.96484	1.22962	5.69478	7.05937	9.75959	11.4399	10.0772	8.67631	8.85049	9.04988	6.50577	6.52362	5.80596	5.32925	5.67804	6.73194	5.90625	5.87639
	Consine similarity	0.634039
	Null distribution of cosine similarity	0.223535	0.339397	0.440639	0.303176	0.360327	0.196516	0.452704	0.299516	0.220703	0.351977	0.292286	0.434357	0.257107	0.184305	0.232448	0.300562	0.156362	0.276711	0.291852	0.223617	0.312895	0.302361	0.288417	0.145076	0.358282	0.380892	0.232025	0.155257	0.207422	0.169559	0.376423	0.330051	0.421788	0.278167	0.2948	0.381125	0.216418	0.18175	0.177228	0.319583	0.260209	0.212764	0.491035	0.416417	0.172299	0.292211	0.304507	0.11929
	Negatively-correlated neuron
	Frame	0	1	2	3	4	5	6	7	8	9	10	11	12	13	14	15	16	17	18	19	20	21	22	23	24	25	26	27	28	29	30	31	32	33	34	35	36	37	38	39	40	41	42	43	44	45	46	47
	Binary_behavior_mask	0	0	0	0	0	0	0	0	0	0	0	0	0	0	0	0	0	0	0	0	0	0	0	0	0	0	0	0	0	0	0	0	0	0	0	0	0	0	0	0	1	1	1	1	1	1	1	1
	Neuron activity	0.926607	1.33339	7.24439	8.09129	0.989378	2.22359	16.5687	15.4465	11.7503	9.07842	11.5706	11.3634	7.83296	12.187	8.44819	8.68948	7.46778	7.10375	6.51241	6.65606	5.7052	5.71419	3.07345	4.96545	0.689301	3.71514	3.72779	6.18074	1.59495	2.03303	3.6101	1.81581	5.14367	5.90893	4.81256	3.44895	1.21866	2.87842	0.0265799	-0.783288	1.4229	2.2632	-1.14134	-1.06288	3.34251	3.93653	5.6394	5.89263
	Consine similarity	0.0845989
	Null distribution of cosine similarity	0.144476	0.275041	0.190409	0.183033	0.159191	0.151526	0.313216	0.22524	0.30775	0.160766	0.114392	0.430125	0.350547	0.371722	0.129414	0.126036	0.138082	0.227921	0.282701	0.0989384	0.0885764	0.106775	0.287009	0.224661	0.136802	0.466637	0.264709	0.223436	0.118697	0.241954	0.223787	0.172788	0.177038	0.132352	0.203949	0.199323	0.387636	0.35894	0.180324	0.237901	0.264221	0.248832	0.172384	0.131837	0.409923	0.228021	0.175995	0.361266
	Irrelevant neuron
	Frame	0	1	2	3	4	5	6	7	8	9	10	11	12	13	14	15	16	17	18	19	20	21	22	23	24	25	26	27	28	29	30	31	32	33	34	35	36	37	38	39	40	41	42	43	44	45	46	47
	Binary_behavior_mask	0	0	0	0	0	0	0	0	0	0	0	0	0	0	0	0	0	0	0	0	0	0	0	0	0	0	0	0	0	0	0	0	0	0	0	0	0	0	0	0	1	1	1	1	1	1	1	1
	Neuron activity	0.110929	-0.411543	1.51458	1.05718	-0.777534	-0.600925	0.885251	1.06956	0.159688	-0.895302	-0.575766	-0.441434	-0.668047	-1.73001	2.85457	1.81784	4.16212	3.53752	8.0797	8.33955	2.16023	1.22928	1.51026	1.33222	1.37027	2.49415	3.78441	3.08575	8.70308	10.1789	-0.617813	-0.97259	-1.27754	-1.37288	-0.780197	-0.488629	-1.01475	-0.796968	-0.303444	-0.928357	-0.547638	-1.58381	-0.1693	-0.248965	-0.57706	-0.680278	0.0246867	-1.54185
	Consine similarity	0.226445
	Null distribution of cosine similarity	0.134569	0.106574	0.204819	0.191459	0.230846	0.315547	0.185371	0.283746	0.151206	0.0958604	0.279958	0.433147	0.217697	0.243051	0.215385	0.139549	0.272119	0.298927	0.202132	0.255296	0.40382	0.243221	0.276291	0.384521	0.287174	0.364834	0.340515	0.216142	0.184034	0.315764	0.16843	0.185903	0.167418	0.140444	0.289006	0.193361	0.295916	0.0939412	0.325759	0.222213	0.301339	0.039147	0.343822	0.286215	0.211793	0.29557	0.104639	0.363434
[truncated: 5,000 more columns]

## Sheet: Fig5C
		OE
		WT			Tbr1+/-
		Positively-correlated neurons	Negatively-correlated neurons	Irrelevant neurons	Positively-correlated neurons	Negatively-correlated neurons	Irrelevant neurons
	Water	11	3	286	11	2	229
	Cocktail	13	3	284	9	3	230
		RSI
		WT			Tbr1+/-
		Positively-correlated neurons	Negatively-correlated neurons	Irrelevant neurons	Positively-correlated neurons	Negatively-correlated neurons	Irrelevant neurons
	Water	28	9	263	28	0	214
	Cocktail	37	19	244	12	3	227

## Sheet: Fig5D
		OE							RSI
		Water		Cocktail					Water		Cocktail
		WT	Tbr1+/-	WT	Tbr1+/-				WT	Tbr1+/-	WT	Tbr1+/-
		13.2918	23.5462	13.4921	44.3706				31.0801	8.26916	14.0502	13.7986
		23.1415	34.7931	13.0159	17.1493				18.51	3.61737	78.0278	14.6028
		32.2428	25.5242	32.6433	39.0312				15.9272	20.95	17.5069	13.3726
		20.1165	33.0669	58.52	12.5177				6.92838	63.4834	34.2892	22.0632
		18.3905	16.2718	23.1914	20.2925				29.8353	55.8873	56.9009	89.1543
		43.2411	19.0732	5.57024	11.9505				11.295	15.0844	27.4829	24.4315
		28.4044	14.1257	26.2366	31.2977				30.8375	25.4531	81.0592	14.5885
		53.306	31.5214	4.50937	21.2081				10.9682	16.8461	51.3984	10.6916
		22.6379	12.8845	7.38427	23.2875				13.8906	77.4553	16.2654	29.6146
		37.4145	37.4728	12.9072					23.2712	160.343	94.4145	26.1998
		17.3578	9.52812	11.6516					13.7072	37.7372	53.9417	12.2232
				17.1654					14.5403	21.1088	27.8474	19.834
				49.3352					44.799	92.4467	10.2516
									21.424	82.8871	41.0289
	Average ± SEM	28.14±3.712	23.437±2.939	21.202±4.642	24.567±3.796				25.5063	61.542	11.4867
									59.6692	69.5461	40.8829
									16.9615	13.5782	14.4778
									38.1248	50.9367	23.1747
									9.20316	66.942	17.0801
									33.9597	53.9418	12.751
									15.843	19.5148	25.7324
									22.4847	122.994	14.068
									22.4466	67.6953	14.9913
									21.405	29.1728	29.7746
									84.5607	47.5211	10.8256
									21.9152	42.0481	20.1014
									19.0919	112.485	13.7112
									111.658	23.0906	6.81377
											18.708
											15.7734
											19.7875
											34.2065
											51.1444
											29.1811
											18.8786
											8.82041
											16.2869
								Average ± SEM	28.209±4.363	52.235±7.125	29.003±3.526	24.215±6.162

## Sheet: Fig5F
		OE				RSI
		WT	Tbr1+/-			WT	Tbr1+/-
	OE_1_only	11	11		RSI_1_only	30	27
	OE_2_only	13	10		RSI_2_only	49	14
	Overlaping	3	2		Overlaping	7	1

[truncated: 20 more sheets: Fig6B, Fig6C, Fig6D, Fig6E, Fig7B, Fig7D, Fig8B, Fig8C, Fig8D, Fig8E, Fig8F, Fig8G, Fig8I, Suppl. Fig. S5D, Suppl. Fig. S6A, Suppl. Fig. S6B, Suppl. Fig. S7A, Suppl. Fig. S7B, Suppl. Fig. S8, Suppl. Fig. S9]
