# Supplementary material for: Low-dose mixtures of dietary nutrients ameliorate behavioral deficits in multiple mouse models of autism
Source: PLoS Biol. 2025 Dec 2;23(12):e3003231. doi: 10.1371/journal.pbio.3003231 (PMC12671748; doi:10.1371/journal.pbio.3003231)
Supplement: S4 Data — Related to Figs 3–8. (XLSX) [file pbio.3003231.s013.xlsx]

## Sheet: Fig3
Supplementary Table S1. Statistical reports.
Figure		Assay Performed	Parameter (Unit)	Groups	N	Descriptive Statistics	Statistical Analysis					Column statistics
						Average ± SEM	Statistical Test	P value	Significance	t,df	one- or two- tailed	Factor	Comparison	P value
3	B1	Western blot_GRIA1	Intensity normalized by total proteins	WT_H2O	8	1 ±0.0576	Two way anova	InteractionF F (1, 28) = 1.042 P=0.316 Genotype factor F (1, 28) =1.042 P=0.316 Treatment factor F (1, 28) =7.391 P=0.011				Genotype	WT vs Tbr1	0.316
				Tbr1+/-_H2O	8	1.034 ± 0.0768						treatment	Cocktail vs Water	0.011
				WT_ coctail	8	1.187 ±0.0926						WT	Cocktail vs Water	0.154
				Tbr1+/-_ cocktail	8	1.337 ±0.1215						Tbr1	Cocktail vs Water	0.024
												Water	WT vs Tbr1	0.793
												Cocktail	WT vs Tbr1	0.248
	B2	Western blot_GRIN2A	Intensity normalized by total proteins	WT_H2O	8	1 ±0.6951	Two way anova	InteractionF F (1, 28) = 0.375 P=0.545 Genotype factor F (1, 28) =0.906 P=0.349 Treatment factor F (1, 28) =5.314 P=0.029				Genotype	WT vs Tbr1	0.349
				Tbr1+/-_H2O	8	1.157 ± 0.1203						treatment	Cocktail vs Water	0.029
				WT_ coctail	8	1.293 ±0.1105						WT	Cocktail vs Water	0.049
				Tbr1+/-_ cocktail	8	1.327 ±0.0941						Tbr1	Cocktail vs Water	0.241
												Water	WT vs Tbr1	0.278
												Cocktail	WT vs Tbr1	0.812
	B3	Western blot_GRIN2B	Intensity normalized by total proteins	WT_H2O	8	1 ±0.0447	Two way anova	InteractionF F (1, 28) = 0.296 P=0.59 Genotype factor F (1, 28) =0.381 P=0.542 Treatment factor F (1, 28) =10.197 P=0.003				Genotype	WT vs Tbr1	0.542
				Tbr1+/-_H2O	8	1.117 ± 0.0988						treatment	Cocktail vs Water	0.003
				WT_ coctail	8	1.377 ±0.1472						WT	Cocktail vs Water	0.013
				Tbr1+/-_ cocktail	8	1.385 ±0.0856						Tbr1	Cocktail vs Water	0.072
												Water	WT vs Tbr1	0.418
												Cocktail	WT vs Tbr1	0.959
	B4	Western blot_DPYSL3	Intensity normalized by total proteins	WT_H2O	8	1 ±0.0374	Two way anova	InteractionF F (1, 28) = 2.752 P=0.108 Genotype factor F (1, 28 =0.247 P=0.623 Treatment factor F (1, 28) =6.042 P=0.02				Genotype	WT vs Tbr1	0.623
				Tbr1+/-_H2O	8	0.8064 ± 0.0696						treatment	Cocktail vs Water	0.02
				WT_ coctail	8	1.072 ±0.0925						WT	Cocktail vs Water	0.577
				Tbr1+/-_ cocktail	8	1.176 ±0.1322						Tbr1	Cocktail vs Water	0.007
												Water	WT vs Tbr1	0.139
												Cocktail	WT vs Tbr1	0.418
	B5	Western blot_HOMER1	Intensity normalized by total proteins	WT_H2O	8	1 ±0.0188	Two way anova	InteractionF F (1, 28) = 1.593 P=0.217 Genotype factor F (1, 28) =0.006 P=0.939 Treatment factor F (1, 28) =12.941 P=0.001				Genotype	WT vs Tbr1	0.939
				Tbr1+/-_H2O	8	0.7751 ± 0.0456						treatment	Cocktail vs Water	0.001
				WT_ coctail	8	1.136 ±0.0792						WT	Cocktail vs Water	0.11
				Tbr1+/-_ cocktail	8	1.214 ±0.0693						Tbr1	Cocktail vs Water	0.002
												Water	WT vs Tbr1	0.409
												Cocktail	WT vs Tbr1	0.352
	B6	Western blot_LIN7	Intensity normalized by total proteins	WT_H2O	8	1 ±0.0296	Two way anova	InteractionF F (1, 28) = 10.642 P=0.003 Genotype factor F (1, 28) =0.351 P=0.558 Treatment factor F (1, 28) =2.219 P=0.147				Genotype	WT vs Tbr1	0.558
				Tbr1+/-_H2O	8	0.8917 ± 0.0495						treatment	Cocktail vs Water	0.147
				WT_ coctail	8	0.9281 ±0.0423						WT	Cocktail vs Water	0.22
				Tbr1+/-_ cocktail	8	1.085 ±0.0384						Tbr1	Cocktail vs Water	0.002
												Water	WT vs Tbr1	0.069
												Cocktail	WT vs Tbr1	0.011
	B7	Western blot_GABBR2	Intensity normalized by total proteins	WT_H2O	8	1 ± 0.0413	Two way anova	InteractionF F (1, 28) = 0.353 P=0.557 Genotype factor F (1, 28) =0.0783 P=0.782 Treatment factor F (1, 28) =1.654 P=0.209
				Tbr1+/-_H2O	8	1.021 ± 0.0655
				WT_ coctail	8	1.127 ±0.0639
				Tbr1+/-_ cocktail	8	1.068 ±0.0909
	B8	Western blot_SYNPO	Intensity normalized by total proteins	WT_H2O	8	1 ± 0.0429	Two way anova	InteractionF F (1, 28) = 0.113 P=0.739 Genotype factor F (1, 28) =0.795 P=0.38 Treatment factor F (1, 28) =0.975 P=0.332
				Tbr1+/-_H2O	8	1.057 ± 0.0893
				WT_ coctail	8	1.066 ±0.0983
				Tbr1+/-_ cocktail	8	1.176±0.1129
	B9	Western blot_SAP97	Intensity normalized by total proteins	WT_H2O	8	1 ± 0.03561	Two way anova	InteractionF F (1, 28) =0.0258 P=0.874 Genotype factor F (1, 28) =1.433 P=0.241 Treatment factor F (1, 28) =3.383 P=0.077
				Tbr1+/-_H2O	8	1.112 ± 0.1066
				WT_ coctail	8	1.165 ±0.0806
				Tbr1+/-_ cocktail	8	1.251 ±0.0901

## Sheet: Fig4
Supplementary Table S1. Statistical reports.
Figure		Assay Performed	Parameter (Unit)	Groups	N	Descriptive Statistics	Statistical Analysis					Column statistics
						Average ± SEM	Statistical Test	P value	Significance	t,df	one- or two- tailed	Factor	Comparison	P value
4C	4C	OE	Pearson Correlation Coefficient (r)	WT_Ensemble1	8	0.083 ± 0.045	Two way anova	Interaction F (1, 28) = 1.424 P=0.2428 Ensemble factor F (1, 28) =4.694 P=0.0389 Genotype factor F (1, 28) =0.08114 P=0.7779				Ensemble1:WT vs. Ensemble1:Tbr1		>0.9999
				WT_Ensemble2	8	0.046 ± 0.039						Ensemble1:WT vs. Ensemble2:WT		>0.9999
				Tbr1_Ensemble1	8	0.117 ± 0.039						Ensemble1:WT vs. Ensemble2:Tbr1		0.5641
				Tbr1_Ensemble2	8	-0.009 ± 0.024						Ensemble1:Tbr1 vs. Ensemble2:WT		>0.9999
												Ensemble1:Tbr1 vs. Ensemble2:Tbr1		0.1475
												Ensemble2:WT vs. Ensemble2:Tbr1		>0.9999
		RSI	Pearson Correlation Coefficient (r)	WT_Ensemble1	8	0.244 ± 0.071	Two way anova	Interaction F (1, 28) = 0.06415 P=0.8019 Ensemble factor F (1, 28) =22.31 P<0.0001 Genotype factor F (1, 28) =0.1882 P=0.6678				Ensemble1:WT vs. Ensemble1:Tbr1		>0.9999
				WT_Ensemble2	8	-0.026 ± 0.068						Ensemble1:WT vs. Ensemble2:WT		0.0225
				Tbr1_Ensemble1	8	0.286 ± 0.039						Ensemble1:WT vs. Ensemble2:Tbr1		0.031
				Tbr1_Ensemble2	8	-0.015 ± 0.058						Ensemble1:Tbr1 vs. Ensemble2:WT		0.0064
												Ensemble1:Tbr1 vs. Ensemble2:Tbr1		0.009
												Ensemble2:WT vs. Ensemble2:Tbr1		>0.9999
4D	4D	OE	Cumulative probability	WT_OE1	91		Two-sample Kolmogorov–Smirnov test					WT_OE1 vs. Tbr1_OE1		0.010469
				WT_OE2	125							WT_OE2 vs. Tbr1_OE2		2.3e-05
				Tbr1_OE1	101							WT_OE1 vs. WT_OE2		0.16591
				Tbr1_OE2	54							Tbr1_OE1 vs. Tbr1_OE2		0.763336
		RSI	Cumulative probability	WT_RSI1	123		Two-sample Kolmogorov–Smirnov test					WT_RSI1 vs. Tbr1_RSI1		0.001601
				WT_RSI2	147							WT_RSI2 vs. Tbr1_RSI2		6e-06
				Tbr1_RSI1	103							WT_RSI1 vs. WT_RSI2		0.106289
				Tbr1_RSI2	60							Tbr1_RSI1 vs. Tbr1_RSI2		0.324518
4E	4E	OE	Pearson Correlation Coefficient (r)	WT_OE1	27		Pearson Correlation	r = 0.2835, p = 0.1518			two
				WT_OE2	27
				Tbr1_OE1	12		Pearson Correlation	r = -0.2743, p = 0.3883			two
				Tbr1_OE2	12
4F	4F	RSI	Pearson Correlation Coefficient (r)	WT_RSI1	49		Pearson Correlation	r = 0.3442, p = 0.0154			two
				WT_RSI2	49
				Tbr1_RSI1	16		Pearson Correlation	r = 0.2241, p = 0.4041			two
				Tbr1_RSI2	16

## Sheet: Fig5
Supplementary Table S1. Statistical reports (continued).
Figure		Assay Performed	Parameter (Unit)	Groups		N	Descriptive Statistics	Statistical Analysis					Column statistics
							Average ± SEM	Statistical Test	P value	Significance	t,df	one- or two- tailed	Factor	Comparison	P value
5D	5D	OE	Activity (s.d.)	WT_Water		11	28.14 ± 3.712	Two way anova	Interaction F (1, 40) = 1.026 P=0.3172 Treatment factor F (1, 40) = 0.5316 P=0.4702 Genotype factor F (1, 40) = 0.02820 P=0.8675				Water:WT vs. Water:Tbr1		>0.9999
				Tbr1_Water		11	23.437 ± 2.939						Water:WT vs. Cocktail:WT		>0.9999
				WT_Cocktail		13	21.202 ± 4.642						Water:WT vs. Cocktail:Tbr1		>0.9999
				Tbr1_Cocktail		9	24.567 ± 3.796						Water:Tbr1 vs. Cocktail:WT		>0.9999
													Water:Tbr1 vs. Cocktail:Tbr1		>0.9999
													Cocktail:WT vs. Cocktail:Tbr1		>0.9999
		RSI	Activity (s.d.)	WT_Water		28	28.209 ± 4.363	Two way anova	Interaction F (1, 101) = 6.205 P=0.0144 Treatment factorF (1, 101) = 5.540 P=0.0205 Genotype factor F (1, 101) = 2.766 P=0.0994				Water:WT vs. Water:Tbr1		0.0069
				Tbr1_Water		28	52.235 ± 7.125						Water:WT vs. Cocktail:WT		0.9994
				WT_Cocktail		37	29.003 ± 3.526						Water:WT vs. Cocktail:Tbr1		0.9738
				Tbr1_Cocktail		12	24.215 ± 6.162						Water:Tbr1 vs. Cocktail:WT		0.005
													Water:Tbr1 vs. Cocktail:Tbr1		0.018
													Cocktail:WT vs. Cocktail:Tbr1		0.9513

## Sheet: Fig6
Supplementary Table S1. Statistical reports (continued).
Figure		Assay Performed	Parameter (Unit)	Groups		N	Descriptive Statistics	Statistical Analysis					Column statistics
							Average ± SEM	Statistical Test	P value	Significance	t,df	one- or two- tailed	Factor	Comparison	P value
6C	Left	RSI	Degree centrality	All neurons	WT:RSI1	123	0.152 ± 0.015	Two way anova	Interaction F (1, 429) = 0.0004825 P=0.9825 Genotype factor F (1, 429) = 16.36 P<0.0001 Interaction factor F (1, 429) = 2.484 P=0.1158				WT:RSI_1 vs. WT:RSI_2		>0.9999
					Tbr1:RSI1	103	0.232 ± 0.021						WT:RSI_1 vs. Tbr1:RSI_1		0.0126
					WT:RSI2	147	0.122 ± 0.017						WT:RSI_1 vs. Tbr1:RSI_2		0.6712
					Tbr1:RSI2	60	0.2 ± 0.024						WT:RSI_2 vs. Tbr1:RSI_1		<0.0001
													WT:RSI_2 vs. Tbr1:RSI_2		0.0475
													Tbr1:RSI_1 vs. Tbr1:RSI_2		>0.9999
	Middle	RSI	Degree centrality	Social neurons	WT:RSI1	37	0.11 ± 0.021	Two way anova	Interaction F (1, 132) = 17.37 P<0.0001 Genotype factor F (1, 132) = 15.26 P=0.0001 Interaction factor F (1, 132) = 3.394 P=0.0677				WT:RSI_1 vs. WT:RSI_2		0.2223
					Tbr1:RSI1	28	0.433 ± 0.032						WT:RSI_1 vs. Tbr1:RSI_1		<0.0001
					WT:RSI2	56	0.203 ± 0.036						WT:RSI_1 vs. Tbr1:RSI_2		>0.9999
					Tbr1:RSI2	15	0.193 ± 0.046						WT:RSI_2 vs. Tbr1:RSI_1		<0.0001
													WT:RSI_2 vs. Tbr1:RSI_2		>0.9999
													Tbr1:RSI_1 vs. Tbr1:RSI_2		0.0027
	Right	RSI	Degree centrality	Irrelevant neurons	WT:RSI1	86	0.17 ± 0.019	Two way anova	Interaction F (1, 293) = 13.59 P=0.0003 Genotype factor F (1, 293) = 8.816 P=0.0032 Interaction factor F (1, 293) = 1.727 P=0.1898				WT:RSI_1 vs. WT:RSI_2		0.0005
					Tbr1:RSI1	75	0.156 ± 0.02						WT:RSI_1 vs. Tbr1:RSI_1		>0.9999
					WT:RSI2	91	0.072 ± 0.013						WT:RSI_1 vs. Tbr1:RSI_2		>0.9999
					Tbr1:RSI2	45	0.203 ± 0.028						WT:RSI_2 vs. Tbr1:RSI_1		0.0062
													WT:RSI_2 vs. Tbr1:RSI_2		<0.0001
													Tbr1:RSI_1 vs. Tbr1:RSI_2		0.7823
6E	Left	OE	Degree centrality	All neurons	WT:OE1	91	0.124 ± 0.02	Two way anova	Interaction F (1, 367) = 4.376 P=0.0371 Genotype factor F (1, 367) = 12.23 P=0.0005 Interaction factor F (1, 367) = 1.351 P=0.2459				WT:OE_1 vs. WT:OE_2		0.0632
					Tbr1:OE1	101	0.149 ± 0.014						WT:OE_1 vs. Tbr1:OE_1		>0.9999
					WT:OE2	125	0.067 ± 0.012						WT:OE_1 vs. Tbr1:OE_2		0.8386
					Tbr1:OE2	54	0.165 ± 0.027						WT:OE_2 vs. Tbr1:OE_1		0.0011
													WT:OE_2 vs. Tbr1:OE_2		0.0013
													Tbr1:OE_1 vs. Tbr1:OE_2		>0.9999
	Middle	OE	Degree centrality	Object neurons	WT:OE1	14	0.343 ± 0.075	Two way anova	Interaction F (1, 51) = 9.726 P=0.0030 Genotype factor F (1, 51) = 0.1134 P=0.7376 Interaction factor F (1, 51) = 0.001761 P=0.9667				WT:OE_1 vs. WT:OE_2		0.1609
					Tbr1:OE1	13	0.164 ± 0.044						WT:OE_1 vs. Tbr1:OE_1		0.3337
					WT:OE2	16	0.145 ± 0.058						WT:OE_1 vs. Tbr1:OE_2		>0.9999
					Tbr1:OE2	12	0.368 ± 0.075						WT:OE_2 vs. Tbr1:OE_1		>0.9999
													WT:OE_2 vs. Tbr1:OE_2		0.1055
													Tbr1:OE_1 vs. Tbr1:OE_2		0.2224
	Right	OE	Degree centrality	Irrelevant neurons	WT:OE1	77	0.084 ± 0.015	Two way anova	Interaction F (1, 303) = 0.1363 P=0.7122 Genotype factor F (1, 303) = 12.95 P=0.0004 Interaction factor F (1, 303) = 4.547 P=0.0338				WT:OE_1 vs. WT:OE_2		0.971
					Tbr1:OE1	88	0.146 ± 0.015						WT:OE_1 vs. Tbr1:OE_1		0.0142
					WT:OE2	100	0.056 ± 0.011						WT:OE_1 vs. Tbr1:OE_2		>0.9999
					Tbr1:OE2	42	0.107 ± 0.021						WT:OE_2 vs. Tbr1:OE_1		<0.0001
													WT:OE_2 vs. Tbr1:OE_2		0.2099
													Tbr1:OE_1 vs. Tbr1:OE_2		0.6526

## Sheet: Fig7
Supplementary Table S1. Statistical reports (continued).
Figure		Assay Performed	Parameter (Unit)	Groups	N	Descriptive Statistics	Statistical Analysis					Column statistics
						Average ± SEM	Statistical Test	P value	Significance	t,df	one- or two- tailed	Factor	Comparison	P value
7B	B1	RSI_Wt	Interaction time(sec)	H2O	12	96.82	RM one way anova	Treatment F (3.72, 40.92) = 0.9441 P=0.4434 Individual F (11, 44) = 3.056 P=0.0041					H2O vs BCAA	>0.999
				BCAA	12	93.37							H2O vs Serine	>0.999
				Serine	12	113.9							H2O vs Zn+2	>0.999
				Zn+2	12	107.1							H2O vs 1/4 cocktail	0.9396
				1/4 cocktail	12	113.5
	B2	RSI_Tbr1+/-	Interaction time(sec)	H2O	12	53.04	RM one way anova	Treatment F (3.029, 33.32) = 3.777 P=0.0192 Individual F (11, 44) = 7.237 P<0.0001					H2O vs BCAA	>0.999
				BCAA	12	50.54							H2O vs Serine	>0.999
				Serine	12	63.51							H2O vs Zn+2	0.5978
				Zn+2	12	64.63							H2O vs 1/4 cocktail	0.0223
				1/4 cocktail	12	81.84
	B3	RSI_Wt vs Tbr1+/-	Interaction time(sec)				RM two way anova	Interaction F (4, 88) = 0.3331 P=0.8550 Time F (4, 88) = 3.246 P=0.0156 Column Factor F (1, 22) = 15.28 P=0.0008 Subjects F (22, 88) = 4.304 P<0.0001				H2O	WT vs Tbr1	0.0215
												BCAA	WT vs Tbr1	0.0259
												Serine	WT vs Tbr1	0.0054
												Zn+2	WT vs Tbr1	0.0275
												1/4 cocktail	WT vs Tbr1	0.185
7D	D1	RSI_Cttnbp2 M120I_Zn+2	Interaction time(sec)	Water	12	97.54 ± 8.961	Paired T	0.1132	No	t=1.721,df=11	two
				Zn+2 20ppm	12	83.54 ± 6.231
	D2	RSI_Cttnbp2 M120I_serine	Interaction time(sec)	Water	10	62.35 ± 13.65	Paired T	0.946	No	t=0.0697,df=9	two
				Serine 0.5%	10	63.5 ± 6.434
	D3	RSI_Cttnbp2 M120I_BCAA	Interaction time(sec)	Water	10	57.31 ± 10.04	Paired T	0.6386	No	t=0.4859,df=9	two
				BCAA 0.225%	10	64.19 ± 14.05
	D4	RSI_Cttnbp2 M120I_Cocktail	Interaction time(sec)	Water	10	59.56 ± 14.74	Paired T	0.0016	Yes	t=4.441,df=9	two
				1/8 cocktail	10	113.4 ± 16.33

## Sheet: Fig8
Supplementary Table S1. Statistical reports (continued).
Figure		Assay Performed	Parameter (Unit)	Groups	N	Descriptive Statistics	Statistical Analysis					Column statistics
						Average ± SEM	Statistical Test	P value	Significance	t,df	one- or two- tailed	Factor	Comparison	P value
8B	B1	Body Weight(g)_3W	Body Weight(g)	WT_Water	14	9.09 ± 0.46	Two way anova	Interaction F (1, 48) = 0.00817 P=0.9284 Genotype factorF (1, 48) = 0.005648 P=0.9404 Treatment factor F (1, 48) = 1.035 P=0.3141
				WT_1/4 coctail	15	9.084 ± 0.43
				Tbr1_Water	12	8.507 ± 0.519
				Tbr1_1/4 cocktail	11	8.636 ± 0.519
	B2	Body Weight(g)_6W	Body Weight(g)	WT_Water	14	19.801 ± 0.543	Two way anova	InteractionF (1, 48) = 0.4568 P=0.5024 Genotype factor F (1, 48) = 1.546 P=0.2197 Treatment factor F (1, 48) = 0.01932 P=0.8900
				WT_1/4 coctail	15	19.716 ± 0.508
				Tbr1_Water	12	19.819 ± 0.612
				Tbr1_1/4 cocktail	11	19.022 ± 0.612
	B3	Body Weight(g)_6W	Body Weight(g)	WT_Water	14	23.118 ± 0.386	Two way anova	InteractionF F (1, 48) = 0.5231 P=0.4730 Genotype factor F (1, 48) = 0.7857 P=0.3798 Treatment factor F (1, 48) = 0.3233 P=0.5723
				WT_1/4 coctail	15	23.833± 0.361
				Tbr1_Water	12	23.041 ± 0.436
				Tbr1_1/4 cocktail	11	23.247 ± 0.436
8C	C1	Open field moving distance	Distance(cm)	WT_Water	12	4828 ± 221	Two way anova	InteractionF F (1, 40) = 1.5341 P=0.223 Genotype factor F (1, 40) = 0.423 P=0.519 Treatment factor F (1, 40) = 1.581 P=0.216
				Tbr1_Water	11	4833 ± 230
				WT_1/4 coctail	11	4391 ±230
				Tbr1_1/4 cocktail	10	4969 ± 242
	C1	Open field moving - center/(center+corner)	Ratio(%)	WT_Water	12	22.662 ± 2.786	Two way anova	InteractionF F (1, 40) = 0.0866 P=0.77 Genotype factor F (1, 40) = 0.548 P=0.464 Treatment factor F (1, 40) =3.444 P=0.071
				Tbr1_Water	11	19.646 ± 2.91
				WT_1/4 coctail	11	27.215 ±2.91
				Tbr1_1/4 cocktail	10	25.915 ± 3.052
8D		Elevated Plus maze	open/(open+close)(%)	WT_Water	12	11.884 ± 1.969	Two way anova	InteractionF F (1, 40) = 0.67 P=0.418 Genotype factor F (1, 40) = 0.008 P=0.93 Treatment factor F (1, 40) =0.075 P=0.786
				Tbr1_Water	11	9.633 ± 2.057
				WT_1/4 coctail	11	10.015 ±2.057
				Tbr1_1/4 cocktail	10	11.138 ±2.157
8E		Cued fear conditioning	Freeze percentage)(%)	WT_Water	12	51.771 ±4.508	Two way anova	InteractionF F (1, 40) = 1.026 P=0.317 Genotype factor F (1, 40) =8.777 P=0.005 Treatment factor F (1, 40) =2.027 P=0.317				Genotype	WT vs Tbr1	0.005
				Tbr1_Water	11	53.711 ± 4.708						treatment	Cocktail vs Water	0.162
				WT_1/4 coctail	11	33.016 ±3.078						WT	Cocktail vs Water	0.768
				Tbr1_1/4 cocktail	10	44.512 ±4.938						Tbr1	Cocktail vs Water	0.1
												Water	WT vs Tbr1	0.006
												Cocktail	WT vs Tbr1	0.185
8F		RSI	Interaction time(sec)	WT_Water	12	108.902 ±10.75	Two way anova	InteractionF F (1, 40) = 4.206 P=0.047 Genotype factor F (1, 40) =12.169 P=0.001 Treatment factor F (1, 40) =1.187 P=0.282				Genotype	WT vs Tbr1	0.001
				Tbr1_Water	11	54.01 ± 7.537						treatment	Cocktail vs Water	0.282
				WT_1/4 coctail	11	99.38 ±10.27						WT	Cocktail vs Water	0.491
				Tbr1_1/4 cocktail	10	85.13 ±10.51						Tbr1	Cocktail vs Water	0.036
												Water	WT vs Tbr1	<0.001
												Cocktail	WT vs Tbr1	0.326
8G	G1	S1/(S1+O)	Perference index(%)	WT_Water	12	61.03 ±2.809	Two way anova	InteractionF F (1, 40) = 0.238 P=0.628 Genotype factor F (1, 40) =7.226 P=0.01 Treatment factor F (1, 40) =9.954 P=0.628				Genotype	WT vs Tbr1	0.01
				Tbr1_Water	11	49.92 ± 2.83						treatment	Cocktail vs Water	0.03
				WT_1/4 coctail	11	70.35 ±3.454						WT	Cocktail vs Water	0.061
				Tbr1_1/4 cocktail	10	62.66 ±4.859						Tbr1	Cocktail vs Water	0.016
												Water	WT vs Tbr1	0.027
												Cocktail	WT vs Tbr1	0.136
	G2	S2/(S1+S2)	Perference index(%)	WT_Water	12	60.61 ±2.564	Two way anova	InteractionF F (1, 40) = 0.0814 P=0.777 Genotype factor F (1, 40) =0.0167 P=0.898 Treatment factor F (1, 40) =0.157 P=0.694
				Tbr1_Water	11	59.27 ± 3.741
				WT_1/4 coctail	11	58.41 ±2.98
				Tbr1_1/4 cocktail	10	59.91 ±3.635
8I	I1	RSI_NF1+/-	Interaction time(sec)	Water	12	138.6 ± 14.09	Paired T	0.0061	Yes	t=3.383,df=11	two
				1/2 cocktail	12	181.8 ± 12.57
	I2	RSI_Cttnbp2 M120I	Interaction time(sec)	Water	12	99.74 ± 7.961	Paired T	0.0027	Yes	t=3.856,df=11	two
				1/2 cocktail	12	149.6 ± 14.09
	I3	RSI_Tbr1+/-	Interaction time(sec)	Water	9	103.2 ± 11.64	Paired T	0.0086	Yes	t=3.461,df=8	two
				1/2 cocktail	9	135.9 ± 10.5
